# Supplementary material for: Dissecting the dynamic transcriptional landscape of early T helper cell differentiation into Th1, Th2, and Th1/2 hybrid cells
Source: Front Immunol. 2022 Aug 16;13:928018. doi: 10.3389/fimmu.2022.928018 (PMC9424495; doi:10.3389/fimmu.2022.928018)
Supplement: Supplementary file 7 [file Table_1.xlsx]

## Sheet: kinetic clusters (Fig. 2E)
ID	DB	Description	GeneRatio	BgRatio	pvalue	p.adjust	qvalue	geneID	Count	name	fdrlog10
REACTOME_CELL_CYCLE	REACTOME	REACTOME_CELL_CYCLE	132/751	449/8884	9.85312e-41	1.91643e-37	1.73415e-37	Tmpo/Ppme1/Rb1/B9d2/Cenpp/E2f1/Rad50/Rad51/Rfc5/Fzr1/Stag3/Msh5/Tubb5/Aurka/Oip5/Ncapg2/Gins2/Plk1/Incenp/Nsl1/Mcm10/Tubb6/Lmnb1/Cenpf/Espl1/Cdt1/Hspa2/Smc3/Ckap5/Prim2/Birc5/Chtf18/Nde1/Kntc1/Mad2l1/Gtse1/Cdca8/Cdc20/Rfc2/Foxm1/Ccna2/Cenpn/Skp2/Kif2c/Optn/Cdk6/Cenpl/Spc25/Cdk2/Cdc6/Nedd1/Zwilch/Brip1/Cdkn1a/Dsn1/Tyms/Smc2/Ccnb1/Mcm7/Cdc25c/Ccne1/Psmb9/Tfdp2/Ube2c/Odf2/Clspn/Csnk1d/Anapc5/Rpa3/Ba…	132	C1	36.7609
HALLMARK_E2F_TARGETS	HALLMARK	HALLMARK_E2F_TARGETS	69/751	149/8884	2.54809e-35	2.47802e-32	2.24232e-32	Tmpo/Rad50/Mxd3/Timeless/Tubb5/Aurka/Plk1/Nudt21/Lmnb1/Cdca3/Espl1/Suv39h1/Dut/Smc3/Prim2/Birc5/Ezh2/Asf1b/Mad2l1/Cdca8/Cdc20/Rfc2/Kif4/Kif2c/Prdx4/Spc25/Cdkn1a/Melk/Spag5/Mcm7/Ccne1/Rpa3/Bard1/Mybl2/Lig1/Rpa2/Ube2t/Rad51c/Chek2/Tk1/Cbx5/Ncapd2/Rfc1/Pole/Cenpm/Gins4/Brca2/Atad2/Kif22/Pold3/Top2a/Dnmt1/Exosc8/Spc24/Tubg1/Pold1/Mcm4/Hmgb2/Rrm2/Mcm6/Mre11a/Bub1b/Aurkb/Tcf19/Trip13/Brca1/Cdkn2c/Kpna2…	69	C1	31.6493
REACTOME_CELL_CYCLE_MITOTIC	REACTOME	REACTOME_CELL_CYCLE_MITOTIC	111/751	371/8884	7.15674e-35	4.63995e-32	4.19862e-32	Tmpo/Ppme1/Rb1/B9d2/Cenpp/E2f1/Rfc5/Fzr1/Tubb5/Aurka/Ncapg2/Gins2/Plk1/Incenp/Nsl1/Mcm10/Tubb6/Lmnb1/Cenpf/Espl1/Cdt1/Smc3/Ckap5/Prim2/Birc5/Nde1/Kntc1/Mad2l1/Gtse1/Cdca8/Cdc20/Rfc2/Foxm1/Ccna2/Cenpn/Skp2/Kif2c/Optn/Cdk6/Cenpl/Spc25/Cdk2/Cdc6/Nedd1/Zwilch/Cdkn1a/Dsn1/Tyms/Smc2/Ccnb1/Mcm7/Cdc25c/Ccne1/Psmb9/Tfdp2/Ube2c/Odf2/Csnk1d/Anapc5/Rpa3/Chmp2a/Psmb8/Mybl2/Lig1/Rpa2/Tpx2/Kif18a/Cenph/Pkmyt1/C…	111	C1	31.3769
HALLMARK_G2M_CHECKPOINT	HALLMARK	HALLMARK_G2M_CHECKPOINT	55/751	145/8884	4.44082e-23	2.15935e-20	1.95396e-20	Tmpo/E2f1/Sqle/Aurka/Gins2/Plk1/Incenp/Polq/Prc1/Lmnb1/Cenpf/Espl1/Suv39h1/Prim2/Birc5/Ezh2/Nusap1/Mad2l1/Cdc20/Ccna2/Kif4/Kif2c/Cdc6/Chaf1a/Smc2/Kif11/Ube2c/Odf2/Pml/Bard1/Kif20b/Pbk/Mybl2/Rpa2/Tpx2/Ndc80/Dbf4/Pole/Bcl3/Brca2/Kif22/Top2a/Ccnf/Ttk/E2f3/Mcm6/Aurkb/Kif15/Atf5/Cdkn2c/Sap30/Cenpa/Kpna2/Pttg1/Rad54l	55	C1	19.7091
REACTOME_CELL_CYCLE_CHECKPOINTS	REACTOME	REACTOME_CELL_CYCLE_CHECKPOINTS	65/751	200/8884	9.29911e-23	3.61735e-20	3.27329e-20	B9d2/Cenpp/Rad50/Rfc5/Plk1/Incenp/Nsl1/Mcm10/Cenpf/Ckap5/Birc5/Nde1/Kntc1/Mad2l1/Gtse1/Cdca8/Cdc20/Rfc2/Ccna2/Cenpn/Kif2c/Cenpl/Spc25/Cdk2/Cdc6/Zwilch/Brip1/Cdkn1a/Dsn1/Ccnb1/Mcm7/Cdc25c/Ccne1/Psmb9/Ube2c/Clspn/Anapc5/Rpa3/Bard1/Psmb8/Rpa2/Kif18a/Cenph/Pkmyt1/Chek2/Ndc80/Pmf1/Dbf4/Cenpm/Ppp2r5c/Pcbp4/Spc24/Blm/Cenpk/Mcm4/Mcm6/Mre11a/Bub1b/Ccne2/Cenpi/Aurkb/Rfc4/Cenpq/Brca1/Cenpa	65	C1	19.485
HALLMARK_HYPOXIA	HALLMARK	HALLMARK_HYPOXIA	55/751	153/8884	9.11124e-22	2.53162e-19	2.29083e-19	Pfkp/Slc2a3/Slc37a4/Xpnpep1/Isg20/Eno1/Mxi1/Eno2/Grhpr/Ddit3/Tpd52/Sdc4/Aldoa/Casp6/Vegfa/Cdkn1a/Stc2/Stc1/Ldha/Anxa2/Lxn/Eno3/Gck/Pdk1/Tpi1/Vldlr/Hk1/Pgm2/Galk1/Tmem45a/Rbpj/Car12/Prdx5/Selenbp2/Mt1/Kdelr3/Aldoc/Pgk1/Pdk3/Slc25a1/Pim1/P4ha2/Ccng2/Slc2a1/Gpi1/Jmjd6/Bcl2/Ier3/Ndrg1/Pfkl/Sdc3/Tgm2/Adora2b/Csrp2/Sap30	55	C1	18.64
REACTOME_MITOTIC_PROMETAPHASE	REACTOME	REACTOME_MITOTIC_PROMETAPHASE	47/751	143/8884	5.80985e-17	1.41252e-14	1.27817e-14	B9d2/Cenpp/Tubb5/Plk1/Incenp/Nsl1/Tubb6/Cenpf/Smc3/Ckap5/Birc5/Nde1/Kntc1/Mad2l1/Cdca8/Cdc20/Cenpn/Kif2c/Cenpl/Spc25/Nedd1/Zwilch/Dsn1/Smc2/Ccnb1/Odf2/Csnk1d/Kif18a/Cenph/Cdca5/Ndc80/Pmf1/Ncapd2/Cenpm/Ppp2r5c/Nme7/Spc24/Tubg1/Cenpk/Prkaca/Cep72/Bub1b/Cenpi/Ncaph/Aurkb/Cenpq/Cenpa	47	C1	13.8934
REACTOME_RESOLUTION_OF_SISTER_CHROMATID_COHESION	REACTOME	REACTOME_RESOLUTION_OF_SISTER_CHROMATID_COHESION	36/751	97/8884	3.70415e-15	7.47876e-13	6.76741e-13	B9d2/Cenpp/Plk1/Incenp/Nsl1/Tubb6/Cenpf/Smc3/Ckap5/Birc5/Nde1/Kntc1/Mad2l1/Cdca8/Cdc20/Cenpn/Kif2c/Cenpl/Spc25/Zwilch/Dsn1/Ccnb1/Kif18a/Cenph/Cdca5/Ndc80/Pmf1/Cenpm/Ppp2r5c/Spc24/Cenpk/Bub1b/Cenpi/Aurkb/Cenpq/Cenpa	36	C1	12.1696
REACTOME_MITOTIC_SPINDLE_CHECKPOINT	REACTOME	REACTOME_MITOTIC_SPINDLE_CHECKPOINT	34/751	90/8884	1.17919e-14	2.08502e-12	1.8867e-12	B9d2/Cenpp/Plk1/Incenp/Nsl1/Cenpf/Ckap5/Birc5/Nde1/Kntc1/Mad2l1/Cdca8/Cdc20/Cenpn/Kif2c/Cenpl/Spc25/Zwilch/Dsn1/Ube2c/Anapc5/Kif18a/Cenph/Ndc80/Pmf1/Cenpm/Ppp2r5c/Spc24/Cenpk/Bub1b/Cenpi/Aurkb/Cenpq/Cenpa	34	C1	11.7243
REACTOME_M_PHASE	REACTOME	REACTOME_M_PHASE	61/751	259/8884	5.90468e-14	9.57051e-12	8.6602e-12	Tmpo/Rb1/B9d2/Cenpp/Tubb5/Ncapg2/Plk1/Incenp/Nsl1/Tubb6/Lmnb1/Cenpf/Espl1/Smc3/Ckap5/Birc5/Nde1/Kntc1/Mad2l1/Cdca8/Cdc20/Cenpn/Kif2c/Cenpl/Spc25/Nedd1/Zwilch/Dsn1/Smc2/Ccnb1/Psmb9/Ube2c/Odf2/Csnk1d/Anapc5/Chmp2a/Psmb8/Kif18a/Cenph/Cdca5/Ndc80/Pmf1/Ncaph2/Ncapd2/Cenpm/Ppp2r5c/Nme7/Spc24/Tubg1/Cenpk/Prkaca/Cep72/Bub1b/Cenpi/Ncaph/Aurkb/Cenpq/Cenpa/Chmp4b/Pttg1/Aaas	61	C1	11.0625
HALLMARK_GLYCOLYSIS	HALLMARK	HALLMARK_GLYCOLYSIS	44/751	152/8884	1.03826e-13	1.55339e-11	1.40564e-11	Pfkp/Cln6/Aurka/Slc37a4/Isg20/Pgls/Eno1/Pkp2/Nsdhl/Pygl/Gnpda1/Mxi1/Slc16a3/Eno2/Aldoa/Casp6/Vegfa/Egln3/Stc2/Nol3/Stc1/Gmppa/Ldha/Plod2/Tpi1/Vldlr/Pgm2/Galk1/Slc25a10/Pgam1/Gale/Sod1/Kdelr3/Pgk1/Pdk3/P4ha2/Ier3/Sdc3/Agl/Adora2b/Pcx/Sap30/Cenpa/Capn5	44	C1	10.8521
REACTOME_CHROMOSOME_MAINTENANCE	REACTOME	REACTOME_CHROMOSOME_MAINTENANCE	27/751	63/8884	1.76957e-13	2.41727e-11	2.18735e-11	Cenpp/Rfc5/Oip5/Prim2/Chtf18/Rfc2/Ccna2/Cenpn/Cenpl/Cdk2/Rpa3/Lig1/Rpa2/Cenph/Rfc1/Cenpm/Pold3/Blm/Cenpk/Pold1/Pold4/Cenpi/Rfc4/Cenpq/Pif1/Cenpa/Polr2g	27	C1	10.6601
REACTOME_HDR_THROUGH_HOMOLOGOUS_RECOMBINATION_HRR	REACTOME	REACTOME_HDR_THROUGH_HOMOLOGOUS_RECOMBINATION_HRR	22/751	42/8884	1.86422e-13	2.41727e-11	2.18735e-11	Rad50/Rad51/Rfc5/Rfc2/Brip1/Rpa3/Bard1/Rpa2/Rad51c/Xrcc2/Rfc1/Pole/Brca2/Pold3/Blm/Pold1/Mre11a/Polk/Pold4/Rfc4/Polh/Brca1	22	C1	10.6601
REACTOME_DNA_REPLICATION	REACTOME	REACTOME_DNA_REPLICATION	33/751	97/8884	9.28275e-13	1.12843e-10	1.0211e-10	E2f1/Rfc5/Fzr1/Gins2/Mcm10/Cdt1/Prim2/Rfc2/Ccna2/Skp2/Cdk2/Cdc6/Mcm7/Ccne1/Psmb9/Ube2c/Anapc5/Rpa3/Psmb8/Lig1/Rpa2/Dbf4/Rfc1/Pole/Gins4/Pold3/Pold1/Mcm4/E2f3/Mcm6/Pold4/Ccne2/Rfc4	33	C1	9.99093
REACTOME_S_PHASE	REACTOME	REACTOME_S_PHASE	37/751	124/8884	3.61779e-12	3.90922e-10	3.53739e-10	Rb1/E2f1/Rfc5/Fzr1/Gins2/Cdt1/Smc3/Prim2/Rfc2/Ccna2/Skp2/Cdk2/Cdc6/Cdkn1a/Mcm7/Ccne1/Psmb9/Tfdp2/Ube2c/Anapc5/Rpa3/Psmb8/Lig1/Rpa2/Cdca5/Rfc1/Pole/Ccnh/Gins4/Pold3/Pold1/Mcm4/Mcm6/Pold4/Ccne2/Rfc4/Esco2	37	C1	9.45132
REACTOME_RHO_GTPASES_ACTIVATE_FORMINS	REACTOME	REACTOME_RHO_GTPASES_ACTIVATE_FORMINS	34/751	107/8884	3.83327e-12	3.92406e-10	3.55082e-10	B9d2/Cenpp/Pfn2/Plk1/Incenp/Nsl1/Tubb6/Cenpf/Ckap5/Birc5/Nde1/Kntc1/Mad2l1/Cdca8/Cdc20/Cenpn/Kif2c/Cenpl/Spc25/Zwilch/Dsn1/Kif18a/Cenph/Ndc80/Pmf1/Cenpm/Ppp2r5c/Spc24/Cenpk/Bub1b/Cenpi/Aurkb/Cenpq/Cenpa	34	C1	9.44967
REACTOME_MITOTIC_METAPHASE_AND_ANAPHASE	REACTOME	REACTOME_MITOTIC_METAPHASE_AND_ANAPHASE	46/751	181/8884	4.8513e-12	4.71789e-10	4.26915e-10	Tmpo/B9d2/Cenpp/Plk1/Incenp/Nsl1/Tubb6/Lmnb1/Cenpf/Espl1/Smc3/Ckap5/Birc5/Nde1/Kntc1/Mad2l1/Cdca8/Cdc20/Cenpn/Kif2c/Cenpl/Spc25/Zwilch/Dsn1/Ccnb1/Psmb9/Ube2c/Anapc5/Chmp2a/Psmb8/Kif18a/Cenph/Cdca5/Ndc80/Pmf1/Cenpm/Ppp2r5c/Spc24/Cenpk/Bub1b/Cenpi/Aurkb/Cenpq/Cenpa/Chmp4b/Pttg1	46	C1	9.36966
REACTOME_SEPARATION_OF_SISTER_CHROMATIDS	REACTOME	REACTOME_SEPARATION_OF_SISTER_CHROMATIDS	41/751	150/8884	5.79396e-12	5.36632e-10	4.85589e-10	B9d2/Cenpp/Plk1/Incenp/Nsl1/Tubb6/Cenpf/Espl1/Smc3/Ckap5/Birc5/Nde1/Kntc1/Mad2l1/Cdca8/Cdc20/Cenpn/Kif2c/Cenpl/Spc25/Zwilch/Dsn1/Psmb9/Ube2c/Anapc5/Psmb8/Kif18a/Cenph/Cdca5/Ndc80/Pmf1/Cenpm/Ppp2r5c/Spc24/Cenpk/Bub1b/Cenpi/Aurkb/Cenpq/Cenpa/Pttg1	41	C1	9.31373
REACTOME_HOMOLOGY_DIRECTED_REPAIR	REACTOME	REACTOME_HOMOLOGY_DIRECTED_REPAIR	27/751	72/8884	8.12141e-12	7.18007e-10	6.49713e-10	Rad50/Rad51/Rfc5/Timeless/Polq/Rfc2/Ccna2/Cdk2/Brip1/Clspn/Rpa3/Bard1/Rpa2/Rad51c/Xrcc2/Rfc1/Pole/Brca2/Pold3/Blm/Pold1/Mre11a/Polk/Pold4/Rfc4/Polh/Brca1	27	C1	9.18728
REACTOME_DNA_STRAND_ELONGATION	REACTOME	REACTOME_DNA_STRAND_ELONGATION	16/751	26/8884	1.38462e-11	1.12212e-09	1.01539e-09	Rfc5/Gins2/Prim2/Rfc2/Mcm7/Rpa3/Lig1/Rpa2/Rfc1/Gins4/Pold3/Pold1/Mcm4/Mcm6/Pold4/Rfc4	16	C1	8.99337
HALLMARK_MTORC1_SIGNALING	HALLMARK	HALLMARK_MTORC1_SIGNALING	41/751	158/8884	3.54472e-11	2.65173e-09	2.39951e-09	Insig1/Sqle/Aurka/Slc2a3/Plk1/Slc37a4/Eno1/Fads1/Rdh11/Elovl6/Fkbp2/Ddit3/Nupr1/Asns/Ccng1/Aldoa/Nampt/Cdkn1a/Trib3/Egln3/Stc1/Ldha/Xbp1/Scd1/Plod2/Pdk1/Tpi1/Hmgcr/Vldlr/Stard4/Skap2/Dhcr7/Tubg1/Ccnf/Mcm4/Rrm2/Pgk1/Scd2/Slc2a1/Gpi1/Pfkl	41	C1	8.61988
REACTOME_DNA_DOUBLE_STRAND_BREAK_REPAIR	REACTOME	REACTOME_DNA_DOUBLE_STRAND_BREAK_REPAIR	30/751	93/8884	4.71148e-11	3.39401e-09	3.07119e-09	Rad50/Rad51/Rfc5/Timeless/Polq/Rfc2/Ccna2/Cdk2/Brip1/Clspn/Rpa3/Bard1/Rpa2/Rad51c/Chek2/Xrcc2/Rfc1/Pole/Brca2/Pold3/Blm/Pold1/Apbb1/Mre11a/Polk/Pold4/Rfc4/Polh/Brca1/Kpna2	30	C1	8.51269
HALLMARK_IL2_STAT5_SIGNALING	HALLMARK	HALLMARK_IL2_STAT5_SIGNALING	41/751	160/8884	5.4496e-11	3.78553e-09	3.42546e-09	Ahnak/Rabgap1l/Slc2a3/F2rl2/S100a1/St3gal4/Ptger2/Slc39a8/Batf3/Tnfrsf4/Cdc6/Ccne1/Cd81/Icos/Il3ra/Casp3/Map3k8/Tnfrsf18/Cst7/Capg/Xbp1/Eno3/Ifitm3/Glipr2/Il10ra/Socs2/Selp/Mapkapk2/Ctla4/Gabarapl1/Pim1/Fah/Ccnd3/Itih5/Bcl2/Ndrg1/Prnp/Tgm2/Il2rb/Tnfrsf8/Emp1	41	C1	8.46528
REACTOME_MITOTIC_G1_PHASE_AND_G1_S_TRANSITION	REACTOME	REACTOME_MITOTIC_G1_PHASE_AND_G1_S_TRANSITION	33/751	115/8884	1.71805e-10	1.11387e-08	1.00792e-08	Rb1/E2f1/Mcm10/Cdt1/Prim2/Ccna2/Skp2/Cdk6/Cdk2/Cdc6/Cdkn1a/Tyms/Ccnb1/Mcm7/Ccne1/Psmb9/Tfdp2/Rpa3/Psmb8/Mybl2/Rpa2/Tk1/Dbf4/Pole/Ccnh/Top2a/Mcm4/Rrm2/E2f3/Mcm6/Ccnd3/Ccne2/Cdkn2c	33	C1	7.99657
REACTOME_HOMOLOGOUS_DNA_PAIRING_AND_STRAND_EXCHANGE	REACTOME	REACTOME_HOMOLOGOUS_DNA_PAIRING_AND_STRAND_EXCHANGE	15/751	27/8884	4.65709e-10	2.83064e-08	2.5614e-08	Rad50/Rad51/Rfc5/Rfc2/Brip1/Rpa3/Bard1/Rpa2/Rad51c/Xrcc2/Brca2/Blm/Mre11a/Rfc4/Brca1	15	C1	7.59152
REACTOME_MEIOSIS	REACTOME	REACTOME_MEIOSIS	17/751	38/8884	2.54072e-09	1.49748e-07	1.35505e-07	Rad50/Rad51/Stag3/Msh5/Lmnb1/Hspa2/Smc3/Cdk2/Rpa3/Rpa2/Rad51c/Brca2/Blm/Mre11a/Syce2/Mnd1/Brca1	17	C1	6.86804
REACTOME_EXTENSION_OF_TELOMERES	REACTOME	REACTOME_EXTENSION_OF_TELOMERES	16/751	34/8884	3.00562e-09	1.71939e-07	1.55585e-07	Rfc5/Prim2/Chtf18/Rfc2/Ccna2/Cdk2/Rpa3/Lig1/Rpa2/Rfc1/Pold3/Blm/Pold1/Pold4/Rfc4/Pif1	16	C1	6.80803
REACTOME_ACTIVATION_OF_ATR_IN_RESPONSE_TO_REPLICATION_STRESS	REACTOME	REACTOME_ACTIVATION_OF_ATR_IN_RESPONSE_TO_REPLICATION_STRESS	14/751	26/8884	3.12477e-09	1.73648e-07	1.57131e-07	Rfc5/Mcm10/Rfc2/Cdk2/Cdc6/Mcm7/Cdc25c/Clspn/Rpa3/Rpa2/Dbf4/Mcm4/Mcm6/Rfc4	14	C1	6.80374
REACTOME_LAGGING_STRAND_SYNTHESIS	REACTOME	REACTOME_LAGGING_STRAND_SYNTHESIS	11/751	16/8884	4.32354e-09	2.33591e-07	2.11373e-07	Rfc5/Prim2/Rfc2/Rpa3/Lig1/Rpa2/Rfc1/Pold3/Pold1/Pold4/Rfc4	11	C1	6.67495
REACTOME_TELOMERE_C_STRAND_LAGGING_STRAND_SYNTHESIS	REACTOME	REACTOME_TELOMERE_C_STRAND_LAGGING_STRAND_SYNTHESIS	13/751	23/8884	5.24452e-09	2.75692e-07	2.49469e-07	Rfc5/Prim2/Chtf18/Rfc2/Rpa3/Lig1/Rpa2/Rfc1/Pold3/Blm/Pold1/Pold4/Rfc4	13	C1	6.60298
REACTOME_DNA_REPAIR	REACTOME	REACTOME_DNA_REPAIR	44/751	206/8884	5.68696e-09	2.91083e-07	2.63396e-07	Trim25/Rad50/Rad51/Rfc5/Timeless/Polq/Rfc2/Ccna2/Dtl/Fancd2/Cdk2/Brip1/Fanci/Clspn/Rpa3/Bard1/Lig1/Rpa2/Ube2t/Rad51c/Chek2/Xrcc2/Fancl/Mgmt/Rfc1/Pole/Ccnh/Brca2/Pold3/Sumo3/Blm/Pold1/Ercc2/Mbd4/Apbb1/Mre11a/Polk/Pold4/Rfc4/Polh/Fto/Brca1/Kpna2/Polr2g	44	C1	6.57939
REACTOME_TERMINATION_OF_TRANSLESION_DNA_SYNTHESIS	REACTOME	REACTOME_TERMINATION_OF_TRANSLESION_DNA_SYNTHESIS	13/751	24/8884	1.05617e-08	5.26731e-07	4.76631e-07	Trim25/Rfc5/Rfc2/Rpa3/Rpa2/Rfc1/Pole/Pold3/Pold1/Polk/Pold4/Rfc4/Polh	13	C1	6.32182
REACTOME_ACTIVATION_OF_THE_PRE_REPLICATIVE_COMPLEX	REACTOME	REACTOME_ACTIVATION_OF_THE_PRE_REPLICATIVE_COMPLEX	12/751	21/8884	1.75914e-08	8.14648e-07	7.37162e-07	Mcm10/Cdt1/Prim2/Cdk2/Cdc6/Mcm7/Rpa3/Rpa2/Dbf4/Pole/Mcm4/Mcm6	12	C1	6.13244
REACTOME_GAP_FILLING_DNA_REPAIR_SYNTHESIS_AND_LIGATION_IN_GG_NER	REACTOME	REACTOME_GAP_FILLING_DNA_REPAIR_SYNTHESIS_AND_LIGATION_IN_GG_NER	12/751	21/8884	1.75914e-08	8.14648e-07	7.37162e-07	Rfc5/Rfc2/Rpa3/Lig1/Rpa2/Rfc1/Pole/Pold3/Pold1/Polk/Pold4/Rfc4	12	C1	6.13244
REACTOME_ABERRANT_REGULATION_OF_MITOTIC_G1_S_TRANSITION_IN_CANCER_DUE_TO_RB1_DEFECTS	REACTOME	REACTOME_ABERRANT_REGULATION_OF_MITOTIC_G1_S_TRANSITION_IN_CANCER_DUE_TO_RB1_DEFECTS	10/751	15/8884	3.57039e-08	1.57971e-06	1.42946e-06	Rb1/E2f1/Cdk6/Cdk2/Cdkn1a/Ccne1/Tfdp2/E2f3/Ccnd3/Ccne2	10	C1	5.84483
REACTOME_MEIOTIC_RECOMBINATION	REACTOME	REACTOME_MEIOTIC_RECOMBINATION	12/751	22/8884	3.57364e-08	1.57971e-06	1.42946e-06	Rad50/Rad51/Msh5/Cdk2/Rpa3/Rpa2/Rad51c/Brca2/Blm/Mre11a/Mnd1/Brca1	12	C1	5.84483
REACTOME_TELOMERE_MAINTENANCE	REACTOME	REACTOME_TELOMERE_MAINTENANCE	17/751	45/8884	5.52222e-08	2.33494e-06	2.11285e-06	Rfc5/Prim2/Chtf18/Rfc2/Ccna2/Cdk2/Rpa3/Lig1/Rpa2/Rfc1/Pold3/Blm/Pold1/Pold4/Rfc4/Pif1/Polr2g	17	C1	5.67513
REACTOME_DISEASES_OF_MITOTIC_CELL_CYCLE	REACTOME	REACTOME_DISEASES_OF_MITOTIC_CELL_CYCLE	14/751	31/8884	5.74062e-08	2.37564e-06	2.14968e-06	Rb1/E2f1/Fzr1/Skp2/Cdk6/Cdk2/Cdkn1a/Ccne1/Tfdp2/Ube2c/Anapc5/E2f3/Ccnd3/Ccne2	14	C1	5.66763
REACTOME_PCNA_DEPENDENT_LONG_PATCH_BASE_EXCISION_REPAIR	REACTOME	REACTOME_PCNA_DEPENDENT_LONG_PATCH_BASE_EXCISION_REPAIR	11/751	19/8884	5.89762e-08	2.38976e-06	2.16246e-06	Rfc5/Rfc2/Rpa3/Lig1/Rpa2/Rfc1/Pole/Pold3/Pold1/Pold4/Rfc4	11	C1	5.66505
REACTOME_RESOLUTION_OF_D_LOOP_STRUCTURES_THROUGH_SYNTHESIS_DEPENDENT_STRAND_ANNEALING_SDSA	REACTOME	REACTOME_RESOLUTION_OF_D_LOOP_STRUCTURES_THROUGH_SYNTHESIS_DEPENDENT_STRAND_ANNEALING_SDSA	10/751	16/8884	8.80044e-08	3.49324e-06	3.16098e-06	Rad50/Rad51/Brip1/Bard1/Rad51c/Xrcc2/Brca2/Blm/Mre11a/Brca1	10	C1	5.50018
REACTOME_G2_M_CHECKPOINTS	REACTOME	REACTOME_G2_M_CHECKPOINTS	26/751	99/8884	1.10359e-07	4.12783e-06	3.73521e-06	Rad50/Rfc5/Mcm10/Gtse1/Rfc2/Cdk2/Cdc6/Brip1/Ccnb1/Mcm7/Cdc25c/Psmb9/Clspn/Rpa3/Bard1/Psmb8/Rpa2/Pkmyt1/Chek2/Dbf4/Blm/Mcm4/Mcm6/Mre11a/Rfc4/Brca1	26	C1	5.42768
REACTOME_REPRODUCTION	REACTOME	REACTOME_REPRODUCTION	17/751	47/8884	1.16719e-07	4.28337e-06	3.87595e-06	Rad50/Rad51/Stag3/Msh5/Lmnb1/Hspa2/Smc3/Cdk2/Rpa3/Rpa2/Rad51c/Brca2/Blm/Mre11a/Syce2/Mnd1/Brca1	17	C1	5.41162
REACTOME_MITOTIC_G2_G2_M_PHASES	REACTOME	REACTOME_MITOTIC_G2_G2_M_PHASES	32/751	141/8884	1.62403e-07	5.641e-06	5.10445e-06	Ppme1/E2f1/Tubb5/Aurka/Plk1/Tubb6/Cenpf/Ckap5/Nde1/Gtse1/Foxm1/Ccna2/Optn/Cdk2/Nedd1/Cdkn1a/Ccnb1/Cdc25c/Psmb9/Odf2/Csnk1d/Psmb8/Mybl2/Tpx2/Pkmyt1/Lcmt1/Ccnh/Nme7/Tubg1/Prkaca/Cep72/E2f3	32	C1	5.29205
HALLMARK_MITOTIC_SPINDLE	HALLMARK	HALLMARK_MITOTIC_SPINDLE	33/751	148/8884	1.62414e-07	5.641e-06	5.10445e-06	Aurka/Plk1/Incenp/Prc1/Lmnb1/Cenpf/Espl1/Smc3/Ckap5/Anln/Birc5/Nusap1/Kntc1/Kif4/Kif2c/Katnb1/Rapgef5/Kif11/Csnk1d/Kif20b/Tpx2/Ndc80/Rfc1/Pcgf5/Brca2/Kif22/Top2a/Mid1ip1/Ttk/Cep72/Sass6/Kif15/Pif1	33	C1	5.29205
REACTOME_TRANSLESION_SYNTHESIS_BY_Y_FAMILY_DNA_POLYMERASES_BYPASSES_LESIONS_ON_DNA_TEMPLATE	REACTOME	REACTOME_TRANSLESION_SYNTHESIS_BY_Y_FAMILY_DNA_POLYMERASES_BYPASSES_LESIONS_ON_DNA_TEMPLATE	13/751	29/8884	1.92467e-07	6.56751e-06	5.94284e-06	Trim25/Rfc5/Rfc2/Rpa3/Rpa2/Rfc1/Pole/Pold3/Pold1/Polk/Pold4/Rfc4/Polh	13	C1	5.22601
REACTOME_RESOLUTION_OF_D_LOOP_STRUCTURES	REACTOME	REACTOME_RESOLUTION_OF_D_LOOP_STRUCTURES	10/751	17/8884	1.9756e-07	6.62506e-06	5.99491e-06	Rad50/Rad51/Brip1/Bard1/Rad51c/Xrcc2/Brca2/Blm/Mre11a/Brca1	10	C1	5.22222
REACTOME_POLYMERASE_SWITCHING	REACTOME	REACTOME_POLYMERASE_SWITCHING	8/751	11/8884	3.29771e-07	1.05148e-05	9.5147e-06	Rfc5/Prim2/Rfc2/Rfc1/Pold3/Pold1/Pold4/Rfc4	8	C1	5.02161
REACTOME_RHO_GTPASE_EFFECTORS	REACTOME	REACTOME_RHO_GTPASE_EFFECTORS	42/751	220/8884	3.56727e-07	1.11909e-05	1.01265e-05	B9d2/Cenpp/Abi2/Ctnna1/Pfn2/Plk1/Incenp/Nsl1/Tubb6/Prc1/Cenpf/Ckap5/Birc5/Nde1/Pkn3/Kntc1/Mad2l1/Cdca8/Cdc20/Nckap1/Cenpn/Kif2c/Cenpl/Spc25/Zwilch/Dsn1/Cdc25c/Kif18a/Cenph/Ndc80/Pmf1/Ncf1/Cenpm/Ppp2r5c/Spc24/Cenpk/Iqgap3/Bub1b/Cenpi/Aurkb/Cenpq/Cenpa	42	C1	4.99454
REACTOME_HDR_THROUGH_SINGLE_STRAND_ANNEALING_SSA	REACTOME	REACTOME_HDR_THROUGH_SINGLE_STRAND_ANNEALING_SSA	12/751	26/8884	3.88182e-07	1.19844e-05	1.08445e-05	Rad50/Rad51/Rfc5/Rfc2/Brip1/Rpa3/Bard1/Rpa2/Blm/Mre11a/Rfc4/Brca1	12	C1	4.96479
REACTOME_RESOLUTION_OF_AP_SITES_VIA_THE_MULTIPLE_NUCLEOTIDE_PATCH_REPLACEMENT_PATHWAY	REACTOME	REACTOME_RESOLUTION_OF_AP_SITES_VIA_THE_MULTIPLE_NUCLEOTIDE_PATCH_REPLACEMENT_PATHWAY	11/751	22/8884	4.34094e-07	1.31924e-05	1.19376e-05	Rfc5/Rfc2/Rpa3/Lig1/Rpa2/Rfc1/Pole/Pold3/Pold1/Pold4/Rfc4	11	C1	4.92308
HALLMARK_CHOLESTEROL_HOMEOSTASIS	HALLMARK	HALLMARK_CHOLESTEROL_HOMEOSTASIS	18/751	57/8884	5.24204e-07	1.56858e-05	1.41938e-05	Sqle/Pmvk/Sema3b/Nsdhl/Mvd/Pparg/Trib3/Scd1/Hmgcr/Stard4/Dhcr7/Srebf2/Fdps/Aldoc/Pdk3/Scd2/Lss/Atf5	18	C1	4.8479
REACTOME_DNA_DAMAGE_BYPASS	REACTOME	REACTOME_DNA_DAMAGE_BYPASS	14/751	36/8884	5.50235e-07	1.62153e-05	1.46729e-05	Trim25/Rfc5/Rfc2/Dtl/Rpa3/Rpa2/Rfc1/Pole/Pold3/Pold1/Polk/Pold4/Rfc4/Polh	14	C1	4.83348
REACTOME_GLUCONEOGENESIS	REACTOME	REACTOME_GLUCONEOGENESIS	12/751	27/8884	6.45326e-07	1.87337e-05	1.69518e-05	Eno1/Eno2/Aldoa/Eno3/Tpi1/Slc25a10/Pgam1/Aldoc/Pgk1/Slc25a1/Gpi1/Pcx	12	C1	4.77078
REACTOME_DEPOSITION_OF_NEW_CENPA_CONTAINING_NUCLEOSOMES_AT_THE_CENTROMERE	REACTOME	REACTOME_DEPOSITION_OF_NEW_CENPA_CONTAINING_NUCLEOSOMES_AT_THE_CENTROMERE	10/751	19/8884	8.01946e-07	2.2938e-05	2.07562e-05	Cenpp/Oip5/Cenpn/Cenpl/Cenph/Cenpm/Cenpk/Cenpi/Cenpq/Cenpa	10	C1	4.68285
REACTOME_RECOGNITION_OF_DNA_DAMAGE_BY_PCNA_CONTAINING_REPLICATION_COMPLEX	REACTOME	REACTOME_RECOGNITION_OF_DNA_DAMAGE_BY_PCNA_CONTAINING_REPLICATION_COMPLEX	11/751	24/8884	1.31142e-06	3.64388e-05	3.29729e-05	Rfc5/Rfc2/Dtl/Rpa3/Rpa2/Rfc1/Pole/Pold3/Pold1/Pold4/Rfc4	11	C1	4.48184
REACTOME_POLYMERASE_SWITCHING_ON_THE_C_STRAND_OF_THE_TELOMERE	REACTOME	REACTOME_POLYMERASE_SWITCHING_ON_THE_C_STRAND_OF_THE_TELOMERE	9/751	16/8884	1.39735e-06	3.82795e-05	3.46386e-05	Rfc5/Prim2/Chtf18/Rfc2/Rfc1/Pold3/Pold1/Pold4/Rfc4	9	C1	4.46044
REACTOME_CYCLIN_A_B1_B2_ASSOCIATED_EVENTS_DURING_G2_M_TRANSITION	REACTOME	REACTOME_CYCLIN_A_B1_B2_ASSOCIATED_EVENTS_DURING_G2_M_TRANSITION	10/751	20/8884	1.48281e-06	4.00565e-05	3.62465e-05	Ppme1/Plk1/Foxm1/Ccna2/Cdk2/Ccnb1/Cdc25c/Pkmyt1/Lcmt1/Ccnh	10	C1	4.44073
REACTOME_PROCESSING_OF_DNA_DOUBLE_STRAND_BREAK_ENDS	REACTOME	REACTOME_PROCESSING_OF_DNA_DOUBLE_STRAND_BREAK_ENDS	15/751	44/8884	1.56599e-06	4.116e-05	3.7245e-05	Rad50/Rfc5/Timeless/Rfc2/Ccna2/Cdk2/Brip1/Clspn/Rpa3/Bard1/Rpa2/Blm/Mre11a/Rfc4/Brca1	15	C1	4.42893
REACTOME_GLUCOSE_METABOLISM	REACTOME	REACTOME_GLUCOSE_METABOLISM	19/751	68/8884	2.0654e-06	5.35626e-05	4.8468e-05	Pfkp/Eno1/Gnpda1/Eno2/Aldoa/Eno3/Gck/Tpi1/Hk1/Slc25a10/Prkaca/Pgam1/Aldoc/Pgk1/Slc25a1/Gpi1/Pfkl/Pcx/Aaas	19	C1	4.31455
REACTOME_TRANSCRIPTIONAL_REGULATION_BY_TP53	REACTOME	REACTOME_TRANSCRIPTIONAL_REGULATION_BY_TP53	44/751	251/8884	2.16758e-06	5.54728e-05	5.01965e-05	E2f1/Rad50/Rfc5/Sesn2/Aurka/Mov10/Birc5/Ccng1/Rfc2/Ccna2/Casp6/Fancd2/Tnfrsf10b/Cdk2/Brip1/Cdkn1a/Ccnb1/Cdc25c/Fanci/Ccne1/Tfdp2/Pml/Rpa3/Bard1/Gls2/Rpa2/Tpx2/Chek2/Ccnh/Ppp2r5c/Aifm2/Pcbp4/Prdx2/Blm/Prdx5/Ercc2/Mre11a/Ccne2/Aurkb/Rfc4/Gpi1/Ndrg1/Brca1/Polr2g	44	C1	4.29933
REACTOME_DNA_DAMAGE_TELOMERE_STRESS_INDUCED_SENESCENCE	REACTOME	REACTOME_DNA_DAMAGE_TELOMERE_STRESS_INDUCED_SENESCENCE	10/751	21/8884	2.61727e-06	6.52639e-05	5.90562e-05	Rb1/Rad50/Lmnb1/Ccna2/Cdk2/Cdkn1a/Ccne1/Mre11a/H1f0/Ccne2	10	C1	4.22873
REACTOME_GLYCOLYSIS	REACTOME	REACTOME_GLYCOLYSIS	16/751	52/8884	3.30586e-06	8.03738e-05	7.2729e-05	Pfkp/Eno1/Gnpda1/Eno2/Aldoa/Eno3/Gck/Tpi1/Hk1/Prkaca/Pgam1/Aldoc/Pgk1/Gpi1/Pfkl/Aaas	16	C1	4.13829
REACTOME_CYCLIN_D_ASSOCIATED_EVENTS_IN_G1	REACTOME	REACTOME_CYCLIN_D_ASSOCIATED_EVENTS_IN_G1	13/751	37/8884	5.3362e-06	0.000123559	0.000111806	Rb1/E2f1/Skp2/Cdk6/Cdk2/Cdkn1a/Ccne1/Tfdp2/Ccnh/E2f3/Ccnd3/Ccne2/Cdkn2c	13	C1	3.95153
REACTOME_G2_M_DNA_DAMAGE_CHECKPOINT	REACTOME	REACTOME_G2_M_DNA_DAMAGE_CHECKPOINT	14/751	43/8884	6.48669e-06	0.000148431	0.000134313	Rad50/Rfc5/Rfc2/Brip1/Ccnb1/Cdc25c/Rpa3/Bard1/Rpa2/Chek2/Blm/Mre11a/Rfc4/Brca1	14	C1	3.87188
REACTOME_ACTIVATION_OF_GENE_EXPRESSION_BY_SREBF_SREBP	REACTOME	REACTOME_ACTIVATION_OF_GENE_EXPRESSION_BY_SREBF_SREBP	12/751	33/8884	8.18145e-06	0.000180829	0.000163629	Sqle/Pmvk/Elovl6/Rxra/Mvd/Scd1/Hmgcr/Dhcr7/Srebf2/Fdps/Scd2/Lss	12	C1	3.78614
REACTOME_PROCESSIVE_SYNTHESIS_ON_THE_LAGGING_STRAND	REACTOME	REACTOME_PROCESSIVE_SYNTHESIS_ON_THE_LAGGING_STRAND	7/751	12/8884	1.62858e-05	0.000339804	0.000307483	Prim2/Rpa3/Lig1/Rpa2/Pold3/Pold1/Pold4	7	C1	3.51218
REACTOME_RESPONSE_OF_EIF2AK1_HRI_TO_HEME_DEFICIENCY	REACTOME	REACTOME_RESPONSE_OF_EIF2AK1_HRI_TO_HEME_DEFICIENCY	7/751	12/8884	1.62858e-05	0.000339804	0.000307483	Cebpg/Chac1/Ddit3/Asns/Trib3/Cebpb/Atf5	7	C1	3.51218
REACTOME_TP53_REGULATES_TRANSCRIPTION_OF_GENES_INVOLVED_IN_G1_CELL_CYCLE_ARREST	REACTOME	REACTOME_TP53_REGULATES_TRANSCRIPTION_OF_GENES_INVOLVED_IN_G1_CELL_CYCLE_ARREST	7/751	12/8884	1.62858e-05	0.000339804	0.000307483	E2f1/Ccna2/Cdk2/Cdkn1a/Ccne1/Pcbp4/Ccne2	7	C1	3.51218
REACTOME_RESOLUTION_OF_ABASIC_SITES_AP_SITES	REACTOME	REACTOME_RESOLUTION_OF_ABASIC_SITES_AP_SITES	12/751	35/8884	1.64224e-05	0.000339804	0.000307483	Rfc5/Rfc2/Rpa3/Lig1/Rpa2/Rfc1/Pole/Pold3/Pold1/Mbd4/Pold4/Rfc4	12	C1	3.51218
REACTOME_METABOLISM_OF_CARBOHYDRATES	REACTOME	REACTOME_METABOLISM_OF_CARBOHYDRATES	36/751	207/8884	2.18105e-05	0.000432871	0.000391698	Fut7/Pfkp/Pgls/Eno1/Pygl/Gnpda1/Gyg/St3gal4/Eno2/Sdc4/Aldoa/Slc35b2/Dcxr/Eno3/Gck/Tpi1/Hk1/Pgm2/Galk1/Dera/Slc25a10/Prkaca/Pgam1/Gale/St3gal1/Aldoc/Pgk1/Slc25a1/Fut4/Slc2a1/Gpi1/Pfkl/Sdc3/Agl/Pcx/Aaas	36	C1	3.40705
REACTOME_REGULATION_OF_TP53_ACTIVITY_THROUGH_PHOSPHORYLATION	REACTOME	REACTOME_REGULATION_OF_TP53_ACTIVITY_THROUGH_PHOSPHORYLATION	17/751	66/8884	2.31106e-05	0.000454041	0.000410854	Rad50/Rfc5/Aurka/Rfc2/Ccna2/Cdk2/Brip1/Rpa3/Bard1/Rpa2/Tpx2/Chek2/Blm/Mre11a/Aurkb/Rfc4/Brca1	17	C1	3.38631
REACTOME_G0_AND_EARLY_G1	REACTOME	REACTOME_G0_AND_EARLY_G1	9/751	21/8884	2.43485e-05	0.000473577	0.000428533	E2f1/Ccna2/Cdk2/Cdc6/Ccne1/Tfdp2/Mybl2/Top2a/Ccne2	9	C1	3.36802
REACTOME_SIGNALING_BY_RHO_GTPASES_MIRO_GTPASES_AND_RHOBTB3	REACTOME	REACTOME_SIGNALING_BY_RHO_GTPASES_MIRO_GTPASES_AND_RHOBTB3	66/751	474/8884	2.86125e-05	0.000551003	0.000498594	Depdc1b/Tmpo/B9d2/Cenpp/Abi2/Ctnna1/Pfn2/Plk1/Incenp/Nsl1/Tubb6/Prc1/Lmnb1/Cenpf/Arfgap3/Ckap5/Anln/Dock6/Birc5/Nde1/Pkn3/Kntc1/Mad2l1/Cdca8/Cdc20/Nckap1/Cenpn/Gja1/Kif2c/Pard6a/Cenpl/Spc25/Zwilch/Dsn1/Trip10/Cdc25c/Ccne1/Flot1/Rhobtb1/Kif18a/Cenph/Pkp4/Ndc80/Rab9/Pmf1/Ncf1/Pak4/Cenpm/Ppp2r5c/Armcx3/Arhgap18/Spc24/Mcf2l/Cenpk/Muc13/Epsti1/Ckb/Elmo2/Iqgap3/Vamp3/Bub1b/Cenpi/Aurkb/Cenpq/Cenpa/Aaas	66	C1	3.30225
REACTOME_CHOLESTEROL_BIOSYNTHESIS	REACTOME	REACTOME_CHOLESTEROL_BIOSYNTHESIS	8/751	17/8884	3.06275e-05	0.000584025	0.000528475	Sqle/Pmvk/Nsdhl/Mvd/Hmgcr/Dhcr7/Fdps/Lss	8	C1	3.27698
REACTOME_DUAL_INCISION_IN_GG_NER	REACTOME	REACTOME_DUAL_INCISION_IN_GG_NER	12/751	37/8884	3.11225e-05	0.000587702	0.000531802	Rfc5/Rfc2/Rpa3/Rpa2/Rfc1/Pole/Pold3/Pold1/Ercc2/Polk/Pold4/Rfc4	12	C1	3.27425
REACTOME_CELLULAR_SENESCENCE	REACTOME	REACTOME_CELLULAR_SENESCENCE	22/751	102/8884	3.24891e-05	0.00060598	0.000548342	Rb1/E2f1/Rad50/Fzr1/Lmnb1/Mov10/Ezh2/Ccna2/Cdk6/Cdk2/Cdkn1a/Ccne1/Tfdp2/Ube2c/Anapc5/Cebpb/Mapkapk2/E2f3/Mre11a/H1f0/Ccne2/Cdkn2c	22	C1	3.26095
REACTOME_POLO_LIKE_KINASE_MEDIATED_EVENTS	REACTOME	REACTOME_POLO_LIKE_KINASE_MEDIATED_EVENTS	7/751	13/8884	3.27136e-05	0.00060598	0.000548342	Plk1/Cenpf/Foxm1/Ccnb1/Cdc25c/Mybl2/Pkmyt1	7	C1	3.26095
REACTOME_REGULATION_OF_CHOLESTEROL_BIOSYNTHESIS_BY_SREBP_SREBF	REACTOME	REACTOME_REGULATION_OF_CHOLESTEROL_BIOSYNTHESIS_BY_SREBP_SREBF	13/751	43/8884	3.3996e-05	0.00061367	0.0005553	Insig1/Sqle/Pmvk/Elovl6/Rxra/Mvd/Scd1/Hmgcr/Dhcr7/Srebf2/Fdps/Scd2/Lss	13	C1	3.25547
REACTOME_APC_C_MEDIATED_DEGRADATION_OF_CELL_CYCLE_PROTEINS	REACTOME	REACTOME_APC_C_MEDIATED_DEGRADATION_OF_CELL_CYCLE_PROTEINS	17/751	69/8884	4.30392e-05	0.000754156	0.000682424	Rb1/Fzr1/Aurka/Plk1/Mad2l1/Cdc20/Ccna2/Skp2/Cdk2/Ccnb1/Psmb9/Ube2c/Anapc5/Psmb8/Bub1b/Aurkb/Pttg1	17	C1	3.16595
HALLMARK_INTERFERON_GAMMA_RESPONSE	HALLMARK	HALLMARK_INTERFERON_GAMMA_RESPONSE	29/751	159/8884	5.59784e-05	0.000955596	0.000864704	Trim25/Adar/Pfkp/Isg20/Eif2ak2/Ifitm2/Upp1/Ccl5/Nampt/Cdkn1a/Psmb9/Pml/Casp3/Psmb8/Irf5/Mx1/Ifitm3/Il10ra/Casp4/Selp/Trafd1/Ifi27/Epsti1/Oas3/Pim1/Stat2/Ly6e/Samhd1/Il2rb	29	C1	3.06313
REACTOME_BASE_EXCISION_REPAIR	REACTOME	REACTOME_BASE_EXCISION_REPAIR	12/751	39/8884	5.60983e-05	0.000955596	0.000864704	Rfc5/Rfc2/Rpa3/Lig1/Rpa2/Rfc1/Pole/Pold3/Pold1/Mbd4/Pold4/Rfc4	12	C1	3.06313
REACTOME_DUAL_INCISION_IN_TC_NER	REACTOME	REACTOME_DUAL_INCISION_IN_TC_NER	14/751	51/8884	5.65005e-05	0.000955596	0.000864704	Rfc5/Rfc2/Rpa3/Rpa2/Rfc1/Pole/Ccnh/Pold3/Pold1/Ercc2/Polk/Pold4/Rfc4/Polr2g	14	C1	3.06313
REACTOME_DNA_REPLICATION_PRE_INITIATION	REACTOME	REACTOME_DNA_REPLICATION_PRE_INITIATION	16/751	64/8884	5.94272e-05	0.000996431	0.000901655	E2f1/Mcm10/Cdt1/Prim2/Cdk2/Cdc6/Mcm7/Psmb9/Rpa3/Psmb8/Rpa2/Dbf4/Pole/Mcm4/E2f3/Mcm6	16	C1	3.04496
REACTOME_TRANSLESION_SYNTHESIS_BY_POLH	REACTOME	REACTOME_TRANSLESION_SYNTHESIS_BY_POLH	7/751	14/8884	6.06636e-05	0.000999922	0.000904813	Rfc5/Rfc2/Rpa3/Rpa2/Rfc1/Rfc4/Polh	7	C1	3.04344
REACTOME_TRANSLESION_SYNTHESIS_BY_POLK	REACTOME	REACTOME_TRANSLESION_SYNTHESIS_BY_POLK	7/751	14/8884	6.06636e-05	0.000999922	0.000904813	Rfc5/Rfc2/Rpa3/Rpa2/Rfc1/Polk/Rfc4	7	C1	3.04344
REACTOME_G1_S_SPECIFIC_TRANSCRIPTION	REACTOME	REACTOME_G1_S_SPECIFIC_TRANSCRIPTION	8/751	19/8884	8.17002e-05	0.00131328	0.00118837	E2f1/Cdt1/Cdc6/Tyms/Ccne1/Tfdp2/Tk1/Rrm2	8	C1	2.92505
REACTOME_PYRUVATE_METABOLISM	REACTOME	REACTOME_PYRUVATE_METABOLISM	8/751	19/8884	8.17002e-05	0.00131328	0.00118837	Ppard/Rxra/Slc16a3/Vdac1/Ldha/Pdk1/Bsg/Pdk3	8	C1	2.92505
REACTOME_PROCESSIVE_SYNTHESIS_ON_THE_C_STRAND_OF_THE_TELOMERE	REACTOME	REACTOME_PROCESSIVE_SYNTHESIS_ON_THE_C_STRAND_OF_THE_TELOMERE	7/751	15/8884	0.000105473	0.00166785	0.00150921	Rpa3/Lig1/Rpa2/Pold3/Blm/Pold1/Pold4	7	C1	2.82125
REACTOME_TP53_REGULATES_TRANSCRIPTION_OF_CELL_CYCLE_GENES	REACTOME	REACTOME_TP53_REGULATES_TRANSCRIPTION_OF_CELL_CYCLE_GENES	11/751	38/8884	0.000210205	0.0032708	0.00295969	E2f1/Aurka/Ccna2/Cdk2/Cdkn1a/Ccnb1/Cdc25c/Ccne1/Tfdp2/Pcbp4/Ccne2	11	C1	2.52875
REACTOME_TRANSCRIPTION_COUPLED_NUCLEOTIDE_EXCISION_REPAIR_TC_NER	REACTOME	REACTOME_TRANSCRIPTION_COUPLED_NUCLEOTIDE_EXCISION_REPAIR_TC_NER	15/751	64/8884	0.0002192	0.00335704	0.00303773	Rfc5/Rfc2/Rpa3/Lig1/Rpa2/Rfc1/Pole/Ccnh/Pold3/Pold1/Ercc2/Polk/Pold4/Rfc4/Polr2g	15	C1	2.51745
REACTOME_ANCHORING_OF_THE_BASAL_BODY_TO_THE_PLASMA_MEMBRANE	REACTOME	REACTOME_ANCHORING_OF_THE_BASAL_BODY_TO_THE_PLASMA_MEMBRANE	15/751	65/8884	0.000263132	0.00399837	0.00361807	B9d2/Tubb5/Plk1/Ckap5/Nde1/Kif24/B9d1/Nedd1/Odf2/Csnk1d/Tubg1/Prkaca/Cep72/Nphp4/Iqcb1	15	C1	2.44152
REACTOME_COPI_DEPENDENT_GOLGI_TO_ER_RETROGRADE_TRAFFIC	REACTOME	REACTOME_COPI_DEPENDENT_GOLGI_TO_ER_RETROGRADE_TRAFFIC	16/751	73/8884	0.000312053	0.00470499	0.00425747	Tmed10/Tubb6/Copz2/Arfgap3/Copg2/Kif4/Kif2c/Kif11/Kif20b/Kif18a/Kifc1/Kif3a/Kif22/Kdelr3/Arcn1/Kif15	16	C1	2.37085
REACTOME_PYRUVATE_METABOLISM_AND_CITRIC_ACID_TCA_CYCLE	REACTOME	REACTOME_PYRUVATE_METABOLISM_AND_CITRIC_ACID_TCA_CYCLE	11/751	40/8884	0.000345355	0.00516704	0.00467557	Aco2/Ppard/Rxra/Slc16a3/Vdac1/Idh2/Ldha/Pdk1/Bsg/Pdk3/Sdhd	11	C1	2.33017
REACTOME_CONDENSATION_OF_PROPHASE_CHROMOSOMES	REACTOME	REACTOME_CONDENSATION_OF_PROPHASE_CHROMOSOMES	6/751	13/8884	0.000365525	0.00534547	0.00483703	Rb1/Ncapg2/Plk1/Smc2/Ccnb1/Ncaph2	6	C1	2.31542
REACTOME_CILIUM_ASSEMBLY	REACTOME	REACTOME_CILIUM_ASSEMBLY	24/751	136/8884	0.000399841	0.00580366	0.00525164	B9d2/Tubb5/Bbs5/Plk1/Tubb6/Pde6d/Ckap5/Nde1/Kif24/B9d1/Nedd1/Arl3/Odf2/Csnk1d/Kif3a/Tubg1/Prkaca/Ift81/Unc119b/Exoc2/Cep72/Tcp1/Nphp4/Iqcb1	24	C1	2.2797
REACTOME_AURKA_ACTIVATION_BY_TPX2	REACTOME	REACTOME_AURKA_ACTIVATION_BY_TPX2	12/751	48/8884	0.000491903	0.00688311	0.00622842	Tubb5/Aurka/Plk1/Ckap5/Nde1/Nedd1/Odf2/Csnk1d/Tpx2/Tubg1/Prkaca/Cep72	12	C1	2.20562
REACTOME_SWITCHING_OF_ORIGINS_TO_A_POST_REPLICATIVE_STATE	REACTOME	REACTOME_SWITCHING_OF_ORIGINS_TO_A_POST_REPLICATIVE_STATE	15/751	69/8884	0.000523149	0.00726803	0.00657673	Fzr1/Cdt1/Ccna2/Skp2/Cdk2/Cdc6/Mcm7/Ccne1/Psmb9/Ube2c/Anapc5/Psmb8/Mcm4/Mcm6/Ccne2	15	C1	2.18199
REACTOME_REGULATION_OF_PLK1_ACTIVITY_AT_G2_M_TRANSITION	REACTOME	REACTOME_REGULATION_OF_PLK1_ACTIVITY_AT_G2_M_TRANSITION	13/751	56/8884	0.000627775	0.00865973	0.00783606	Tubb5/Aurka/Plk1/Ckap5/Nde1/Optn/Nedd1/Ccnb1/Odf2/Csnk1d/Tubg1/Prkaca/Cep72	13	C1	2.1059
HALLMARK_INTERFERON_ALPHA_RESPONSE	HALLMARK	HALLMARK_INTERFERON_ALPHA_RESPONSE	16/751	78/8884	0.00068308	0.00935627	0.00846634	Trim25/Adar/Isg20/Eif2ak2/Ifitm2/Mov10/Psmb9/Psmb8/Ifitm3/Trafd1/Ifi27/Epsti1/Ccrl2/Ifitm1/Stat2/Ly6e	16	C1	2.0723
HALLMARK_P53_PATHWAY	HALLMARK	HALLMARK_P53_PATHWAY	25/751	150/8884	0.000739436	0.0100574	0.00910075	Rb1/Phlda3/Tnfsf9/Upp1/Rxra/Ddit3/Nupr1/Ccng1/Cdkn1a/Trib3/Cd81/Gls2/Dcxr/Rad51c/Trafd1/Cgrrf1/Retsat/Ccnd3/Hbegf/Abhd4/Polh/Ei24/Ier3/Ndrg1/S100a10	25	C1	2.04092
REACTOME_UNWINDING_OF_DNA	REACTOME	REACTOME_UNWINDING_OF_DNA	5/751	10/8884	0.00074871	0.0101128	0.0091509	Gins2/Mcm7/Gins4/Mcm4/Mcm6	5	C1	2.03854
REACTOME_GLOBAL_GENOME_NUCLEOTIDE_EXCISION_REPAIR_GG_NER	REACTOME	REACTOME_GLOBAL_GENOME_NUCLEOTIDE_EXCISION_REPAIR_GG_NER	15/751	72/8884	0.000840135	0.0111922	0.0101277	Rfc5/Rfc2/Rpa3/Lig1/Rpa2/Rfc1/Pole/Ccnh/Pold3/Sumo3/Pold1/Ercc2/Polk/Pold4/Rfc4	15	C1	1.99449
REACTOME_MISMATCH_REPAIR	REACTOME	REACTOME_MISMATCH_REPAIR	6/751	15/8884	0.000919971	0.0121724	0.0110146	Rpa3/Lig1/Rpa2/Pold3/Pold1/Pold4	6	C1	1.95803
REACTOME_E2F_MEDIATED_REGULATION_OF_DNA_REPLICATION	REACTOME	REACTOME_E2F_MEDIATED_REGULATION_OF_DNA_REPLICATION	5/751	11/8884	0.00127755	0.0166767	0.0150905	Rb1/E2f1/Prim2/Ccnb1/Tfdp2	5	C1	1.8213
REACTOME_REGULATION_OF_TP53_ACTIVITY	REACTOME	REACTOME_REGULATION_OF_TP53_ACTIVITY	20/751	115/8884	0.00142604	0.0182205	0.0164874	Rad50/Rfc5/Aurka/Ccng1/Rfc2/Ccna2/Cdk2/Brip1/Pml/Rpa3/Bard1/Rpa2/Tpx2/Chek2/Ppp2r5c/Blm/Mre11a/Aurkb/Rfc4/Brca1	20	C1	1.78285
REACTOME_KINESINS	REACTOME	REACTOME_KINESINS	10/751	40/8884	0.00143328	0.0182205	0.0164874	Tubb6/Kif4/Kif2c/Kif11/Kif20b/Kif18a/Kifc1/Kif3a/Kif22/Kif15	10	C1	1.78285
REACTOME_GOLGI_TO_ER_RETROGRADE_TRANSPORT	REACTOME	REACTOME_GOLGI_TO_ER_RETROGRADE_TRANSPORT	18/751	100/8884	0.00162435	0.020383	0.0184442	Tmed10/Agpat3/Tubb6/Copz2/Arfgap3/Copg2/Kif4/Kif2c/Kif11/Kif20b/Kif18a/Kifc1/Kif3a/Kif22/Kdelr3/Arcn1/Kif15/Pafah1b3	18	C1	1.73414
REACTOME_RECRUITMENT_OF_MITOTIC_CENTROSOME_PROTEINS_AND_COMPLEXES	REACTOME	REACTOME_RECRUITMENT_OF_MITOTIC_CENTROSOME_PROTEINS_AND_COMPLEXES	11/751	48/8884	0.00180953	0.0225611	0.0204152	Tubb5/Plk1/Ckap5/Nde1/Nedd1/Odf2/Csnk1d/Nme7/Tubg1/Prkaca/Cep72	11	C1	1.69005
HALLMARK_APOPTOSIS	HALLMARK	HALLMARK_APOPTOSIS	21/751	126/8884	0.00190518	0.0236024	0.0213575	Isg20/Eno2/Ddit3/Casp6/Vdac2/Cdk2/Cdkn1a/Casp3/Ifitm3/Mgmt/Top2a/Dap/Casp4/Bcl2l2/Hmgb2/Sod1/Retsat/H1f0/Ier3/Brca1/Emp1	21	C1	1.67045
REACTOME_MEIOTIC_SYNAPSIS	REACTOME	REACTOME_MEIOTIC_SYNAPSIS	6/751	17/8884	0.00196404	0.0241776	0.0218779	Stag3/Lmnb1/Hspa2/Smc3/Syce2/Brca1	6	C1	1.65999
REACTOME_METABOLISM_OF_STEROIDS	REACTOME	REACTOME_METABOLISM_OF_STEROIDS	17/751	95/8884	0.00230915	0.0278962	0.0252428	Insig1/Sqle/Pmvk/Elovl6/Nsdhl/Rxra/Mvd/Osbpl3/Scd1/Hmgcr/Stard4/Cyp11a1/Dhcr7/Srebf2/Fdps/Scd2/Lss	17	C1	1.59786
REACTOME_RECRUITMENT_OF_NUMA_TO_MITOTIC_CENTROSOMES	REACTOME	REACTOME_RECRUITMENT_OF_NUMA_TO_MITOTIC_CENTROSOMES	12/751	57/8884	0.00246845	0.0294549	0.0266533	Tubb5/Plk1/Tubb6/Ckap5/Nde1/Nedd1/Odf2/Csnk1d/Nme7/Tubg1/Prkaca/Cep72	12	C1	1.57425
REACTOME_FANCONI_ANEMIA_PATHWAY	REACTOME	REACTOME_FANCONI_ANEMIA_PATHWAY	6/751	18/8884	0.00273798	0.0324718	0.0293832	Fancd2/Fanci/Rpa3/Rpa2/Ube2t/Fancl	6	C1	1.5319
REACTOME_NUCLEOTIDE_EXCISION_REPAIR	REACTOME	REACTOME_NUCLEOTIDE_EXCISION_REPAIR	16/751	89/8884	0.00292321	0.0344584	0.0311809	Rfc5/Rfc2/Rpa3/Lig1/Rpa2/Rfc1/Pole/Ccnh/Pold3/Sumo3/Pold1/Ercc2/Polk/Pold4/Rfc4/Polr2g	16	C1	1.50611
HALLMARK_ADIPOGENESIS	HALLMARK	HALLMARK_ADIPOGENESIS	23/751	149/8884	0.0033156	0.0380225	0.034406	Agpat3/Aco2/Acads/Elovl6/Aldoa/Ghitm/Rab34/Itga7/Pparg/Acadl/Dhcr7/Slc25a10/Sod1/Slc25a1/Retsat/Atp5o/Fah/Ccng2/Itih5/Pfkl/Cdkn2c/Vegfb/Pqlc3	23	C1	1.46337
REACTOME_INTERFERON_ALPHA_BETA_SIGNALING	REACTOME	REACTOME_INTERFERON_ALPHA_BETA_SIGNALING	12/751	59/8884	0.00334285	0.0380225	0.034406	Adar/Isg20/Ifitm2/Psmb8/Irf5/Mx1/Ifitm3/Ifi27/Oas3/Ifitm1/Stat2/Samhd1	12	C1	1.46337
REACTOME_APC_C_CDH1_MEDIATED_DEGRADATION_OF_CDC20_AND_OTHER_APC_C_CDH1_TARGETED_PROTEINS_IN_LATE_MITOSIS_EARLY_G1	REACTOME	REACTOME_APC_C_CDH1_MEDIATED_DEGRADATION_OF_CDC20_AND_OTHER_APC_C_CDH1_TARGETED_PROTEINS_IN_LATE_MITOSIS_EARLY_G1	12/751	60/8884	0.00386545	0.0437111	0.0395535	Rb1/Fzr1/Aurka/Plk1/Cdc20/Skp2/Psmb9/Ube2c/Anapc5/Psmb8/Aurkb/Pttg1	12	C1	1.40282
REACTOME_CYCLIN_A_CDK2_ASSOCIATED_EVENTS_AT_S_PHASE_ENTRY	REACTOME	REACTOME_CYCLIN_A_CDK2_ASSOCIATED_EVENTS_AT_S_PHASE_ENTRY	13/751	68/8884	0.00405919	0.0456366	0.0412958	Rb1/E2f1/Fzr1/Ccna2/Skp2/Cdk2/Cdkn1a/Ccne1/Psmb9/Tfdp2/Psmb8/Ccnh/Ccne2	13	C1	1.38409
REACTOME_TRANSCRIPTIONAL_REGULATION_OF_GRANULOPOIESIS	REACTOME	REACTOME_TRANSCRIPTIONAL_REGULATION_OF_GRANULOPOIESIS	7/751	26/8884	0.00473261	0.0523007	0.0473261	E2f1/Rxra/Cdk2/Cdkn1a/Tfdp2/Pml/Cebpb	7	C1	1.3249
HALLMARK_ALLOGRAFT_REJECTION	HALLMARK	HALLMARK_ALLOGRAFT_REJECTION	33/676	166/8884	2.3824e-07	0.000218823	0.000206266	Cd2/Cd86/Cd96/Ltb/Ly86/Sit1/Ifngr2/Trat1/Cd3g/Ifngr1/Ccnd2/Cd8b1/Cfp/Lck/Cd7/Cd1d1/Traf2/Cd74/H2-Ea/H2-T23/Il27ra/H2-D1/Flna/Klrd1/Prf1/Cxcr3/Psmb10/Ets1/Cd247/Cd3e/H2-Ob/H2-Q7/Tlr1	33	C2	3.68557
REACTOME_IMMUNOREGULATORY_INTERACTIONS_BETWEEN_A_LYMPHOID_AND_A_NON_LYMPHOID_CELL	REACTOME	REACTOME_IMMUNOREGULATORY_INTERACTIONS_BETWEEN_A_LYMPHOID_AND_A_NON_LYMPHOID_CELL	17/676	60/8884	1.36381e-06	0.000779973	0.000735212	Cd96/Tyrobp/Cd22/Cd3g/Hcst/Cd8b1/Cd1d1/Siglecg/Vcam1/H2-T23/H2-D1/Klrd1/Sftpd/Cd247/Cd3e/H2-Q7/Icam2	17	C2	3.13359
REACTOME_INNATE_IMMUNE_SYSTEM	REACTOME	REACTOME_INNATE_IMMUNE_SYSTEM	84/676	682/8884	4.45057e-06	0.00163514	0.0015413	Elmo1/Txnip/Rasgrp2/Traf3/Atp8a1/Ly86/Rnase6/Nfatc1/Tyrobp/Fos/C1qb/Dok3/Hvcn1/Creb1/Igf2r/Lyz2/Nfatc3/Trim56/Cd3g/Qpct/Ccr6/Pecam1/Cd55/Pik3r1/S100a8/Pld3/Atp8b4/Cfp/Lck/Timp2/App/Gns/Ppp3ca/Armc8/Nod1/Acpp/1600012H06Rik/Glipr1/Mapk14/Traf2/Irak4/Ear2/Rap1b/Peli1/Sdcbp/Sirpa/Cap1/Crebbp/C1qc/Fcgr3/Slc11a1/Ctsh/H2-T23/Birc2/Masp2/Irf3/H2-D1/Man2b1/Klrd1/Gstp2/Creg1/Lrrfip1/Tmem63a/Sftpd/Dync1h1/A…	84	C2	2.81211
REACTOME_INTERFERON_GAMMA_SIGNALING	REACTOME	REACTOME_INTERFERON_GAMMA_SIGNALING	18/676	76/8884	1.09986e-05	0.00310679	0.0029285	Pias1/H2-Eb1/Ifngr2/Ifngr1/Irf1/H2-Ab1/Ciita/Mid1/Vcam1/H2-Ea/H2-K1/H2-T23/Irf3/H2-D1/Jak1/Trim21/H2-Q7/Trim26	18	C2	2.53335
REACTOME_CYTOKINE_SIGNALING_IN_IMMUNE_SYSTEM	REACTOME	REACTOME_CYTOKINE_SIGNALING_IN_IMMUNE_SYSTEM	66/676	512/8884	1.18386e-05	0.00310679	0.0029285	Il6ra/Pias1/Il11ra1/Mcl1/Cd86/Ltb/Traf3/Ppm1b/Fos/H2-Eb1/Ptpn12/Ifngr2/Creb1/Bcl6/Cd27/Ifngr1/Pik3r1/Irf1/Tnfrsf14/Pik3r3/H2-Ab1/Il7r/Lck/App/Nod1/Ciita/Msn/Mid1/Mapk14/Vcam1/Il17ra/Traf2/Irak4/Rap1b/Peli1/H2-Ea/H2-K1/Sla2/H2-T23/Il27ra/Inpp5d/Birc2/Ptk2b/Rbx1/Irf3/H2-D1/Flna/Jak1/Clcf1/Pitpna/Bcl2/Trim21/Map3k14/Mapk11/Fyn/Psmb10/Brwd1/Tnfrsf25/Vamp2/Foxo1/H2-Q7/Trim26/Map3k3/Tbk1/Jun/Il18r1	66	C2	2.53335
REACTOME_PD_1_SIGNALING	REACTOME	REACTOME_PD_1_SIGNALING	7/676	15/8884	5.36162e-05	0.0123116	0.0116051	H2-Eb1/Cd3g/H2-Ab1/Lck/H2-Ea/Cd247/Cd3e	7	C2	1.93535
REACTOME_ADAPTIVE_IMMUNE_SYSTEM	REACTOME	REACTOME_ADAPTIVE_IMMUNE_SYSTEM	64/676	526/8884	9.59777e-05	0.0185037	0.0174418	Cd86/Cd96/Rasgrp2/Nfatc1/Tyrobp/Fbxo32/H2-Eb1/Trat1/Nfatc3/Cd22/Cd3g/Pik3r1/S100a8/Ctso/Tnfrsf14/Pik3r3/H2-Ab1/Hcst/Cd8b1/Lck/Kbtbd7/Rnf123/Cd79b/Fbxo9/Ppp3ca/Ctse/Rapgef4/Cd1d1/Siglecg/Vcam1/Rap1b/Blk/Cd74/H2-Ea/Ctsh/H2-T23/Inpp5d/Asb13/Fbxl12/Rbx1/H2-D1/Mrc1/Trim39/Klrd1/Sftpd/Dync1h1/Atg7/Trim11/Trim21/Map3k14/Fyn/Fbxo27/Psmb10/Siah1a/Ptpn22/Znrf1/Cd247/Cd3e/H2-Ob/H2-Q7/Tlr1/Herc2/Icam2/Btbd6	64	C2	1.75841
REACTOME_COSTIMULATION_BY_THE_CD28_FAMILY	REACTOME	REACTOME_COSTIMULATION_BY_THE_CD28_FAMILY	13/676	52/8884	0.000100728	0.0185037	0.0174418	Cd86/H2-Eb1/Cd3g/Pik3r1/Tnfrsf14/Pik3r3/H2-Ab1/Lck/H2-Ea/Map3k14/Fyn/Cd247/Cd3e	13	C2	1.75841
REACTOME_METABOLISM_OF_RNA	REACTOME	REACTOME_METABOLISM_OF_RNA	93/517	447/8884	6.13891e-29	1.04239e-25	9.0145e-26	Polr2d/Polr2h/Rcl1/Tsr1/Nob1/Eftud2/Noc4l/Nip7/Ncl/Eif4a1/Ddx21/Krr1/Ddx1/Pop1/Snrpd2/Ran/Mettl1/Adarb1/Xpot/Utp15/Exosc6/Pop7/Nup160/Sf3b4/Rpl29/Exosc2/Thoc3/Hspa8/Eprs/Nat10/Prpf38a/Pcbp1/Polr2f/Rps27l/Psmd1/Rnps1/Smn1/Psme3/Psma5/Prpf19/Trnt1/Psmd12/Nup98/Nup50/Magoh/Wdr4/Usp39/Psmb7/Nup37/Etf1/Pno1/Rps19/Gtf2f1/Psmd11/Psmc5/Tbl3/Psmd13/Nup155/Wdr75/Ltv1/Pus1/Txnl4a/Trmt6/Ddx49/Gemin4/Nup43/Ma…	93	C3	25.0451
HALLMARK_MYC_TARGETS_V1	HALLMARK	HALLMARK_MYC_TARGETS_V1	49/517	160/8884	3.77694e-23	3.20662e-20	2.77307e-20	Cops5/Syncrip/Eif4a1/Ddx21/Snrpd2/Ran/Xpot/Ptges3/Erh/Abce1/Ifrd1/Eif3b/Ranbp1/Bub3/Eprs/Rsl1d1/Mrps18b/Nme1/Hsp90ab1/Pcbp1/C1qbp/Slc25a3/Psmd1/Rnps1/Cct3/Cad/Ctps/Smarcc1/Srm/Kars/Etf1/Hspd1/Pabpc4/Iars/Txnl4a/Pa2g4/Cox5a/Psmc4/Eif2s2/Myc/Psmd7/Ncbp2/Nap1l1/Apex1/Tufm/Lsm2/Pwp1/Phb2/Gnl3	49	C3	19.557
REACTOME_TRANSLATION	REACTOME	REACTOME_TRANSLATION	52/517	232/8884	8.22156e-18	4.6534e-15	4.02424e-15	Mrpl3/Eif4a1/Mrps28/Mrps7/Wars/Mrps2/Mrps10/Sars/Ptcd3/Mrpl54/Mrps18a/Gars/Rars/Mrps12/Rpl29/Mrpl37/Eif3b/Eprs/Ppa1/Mrps18b/Mrps31/Farsb/Mrpl47/Eif2b1/Rps27l/Mrpl50/Tars/Srprb/Mrpl2/Lars/Kars/Etf1/Mrps30/Tsfm/Rps19/Mrps6/Eef1e1/Iars/Mrpl12/Ddost/Eif2s2/Rps27a/Sec61a1/Mrpl20/Mrpl11/Tufm/Nars/Eef1d/Gfm1/Mrpl16/Mrps22/Ssr2	52	C3	14.3953
HALLMARK_MYC_TARGETS_V2	HALLMARK	HALLMARK_MYC_TARGETS_V2	19/517	43/8884	5.34204e-13	2.26769e-10	1.96109e-10	Rcl1/Noc4l/Nip7/Grwd1/Mybbp1a/Tbrg4/Supv3l1/Ung/Srm/Mrto4/Hspd1/Wdr74/Pus1/Pa2g4/Slc19a1/Myc/Rrp12/Gnl3/Imp4	19	C3	9.7075
REACTOME_RRNA_PROCESSING	REACTOME	REACTOME_RRNA_PROCESSING	32/517	130/8884	1.4513e-12	4.92863e-10	4.26225e-10	Rcl1/Tsr1/Nob1/Noc4l/Nip7/Ncl/Ddx21/Krr1/Utp15/Exosc6/Rpl29/Exosc2/Nat10/Rps27l/Pno1/Rps19/Tbl3/Wdr75/Ltv1/Ddx49/Bms1/Wdr3/Rps27a/Dis3/Ebna1bp2/Wdr18/Pelp1/Rpp25/Bop1/Ftsj3/Gnl3/Imp4	32	C3	9.37036
REACTOME_MITOCHONDRIAL_TRANSLATION	REACTOME	REACTOME_MITOCHONDRIAL_TRANSLATION	25/517	83/8884	3.40292e-12	9.63026e-10	8.32819e-10	Mrpl3/Mrps28/Mrps7/Mrps2/Mrps10/Ptcd3/Mrpl54/Mrps18a/Mrps12/Mrpl37/Mrps18b/Mrps31/Mrpl47/Mrpl50/Mrpl2/Mrps30/Tsfm/Mrps6/Mrpl12/Mrpl20/Mrpl11/Tufm/Gfm1/Mrpl16/Mrps22	25	C3	9.07945
REACTOME_CYTOSOLIC_TRNA_AMINOACYLATION	REACTOME	REACTOME_CYTOSOLIC_TRNA_AMINOACYLATION	13/517	21/8884	1.00366e-11	2.43459e-09	2.10542e-09	Wars/Sars/Gars/Rars/Eprs/Ppa1/Farsb/Tars/Lars/Kars/Eef1e1/Iars/Nars	13	C3	8.67666
REACTOME_TRNA_PROCESSING	REACTOME	REACTOME_TRNA_PROCESSING	21/517	72/8884	3.68693e-10	7.82551e-08	6.76746e-08	Ddx1/Pop1/Ran/Mettl1/Xpot/Pop7/Nup160/Eprs/Trnt1/Nup98/Nup50/Wdr4/Nup37/Nup155/Pus1/Trmt6/Nup43/Tsen2/Rpp25/Thg1l/Seh1l	21	C3	7.16957
REACTOME_HOST_INTERACTIONS_OF_HIV_FACTORS	REACTOME	REACTOME_HOST_INTERACTIONS_OF_HIV_FACTORS	25/517	105/8884	9.1501e-10	1.72632e-07	1.49291e-07	Ran/Nup160/Ranbp1/Psmd1/Banf1/Psme3/Psma5/Psmd12/Nup98/Nup50/Psmb7/Nup37/Psmd11/Psmc5/Psmd13/Nup155/Nup43/Psmc4/Psmd7/Rps27a/Kpna1/Ap2b1/Rcc1/Seh1l/Psmb6	25	C3	6.82597
REACTOME_HIV_INFECTION	REACTOME	REACTOME_HIV_INFECTION	33/517	175/8884	1.31688e-09	2.23606e-07	1.93373e-07	Polr2d/Polr2h/Ran/Nup160/Ranbp1/Polr2f/Psmd1/Banf1/Psme3/Psma5/Psmd12/Nup98/Nup50/Psmb7/Nup37/Taf9/Gtf2f1/Psmd11/Psmc5/Psmd13/Nup155/Nup43/Psmc4/Psmd7/Rps27a/Ncbp2/Kpna1/Ap2b1/Rcc1/Gtf2e1/Gtf2f2/Seh1l/Psmb6	33	C3	6.7136
REACTOME_PROCESSING_OF_CAPPED_INTRON_CONTAINING_PRE_MRNA	REACTOME	REACTOME_PROCESSING_OF_CAPPED_INTRON_CONTAINING_PRE_MRNA	30/517	151/8884	2.07779e-09	3.20735e-07	2.7737e-07	Polr2d/Polr2h/Eftud2/Snrpd2/Nup160/Sf3b4/Thoc3/Hspa8/Prpf38a/Pcbp1/Polr2f/Rnps1/Prpf19/Nup98/Nup50/Magoh/Usp39/Nup37/Gtf2f1/Nup155/Txnl4a/Nup43/Magohb/Ncbp2/Snrpb/Gtf2f2/Prpf40a/Nxt1/Seh1l/Lsm2	30	C3	6.55694
HALLMARK_MTORC1_SIGNALING	HALLMARK	HALLMARK_MTORC1_SIGNALING	30/517	158/8884	6.37787e-09	9.02468e-07	7.8045e-07	Cops5/Sla/Abcf2/Cacybp/Hspa5/Cct6a/Wars/Prdx1/Hspa9/Stip1/Ifrd1/Eprs/Ppa1/Map2k3/Polr3g/Psme3/Psmd12/Ung/Etf1/Pno1/Eef1e1/Shmt2/Hspd1/Psmd13/M6pr/Slc1a5/Psmc4/Eif2s2/Gmps/Hsp90b1	30	C3	6.10766
REACTOME_TRNA_PROCESSING_IN_THE_NUCLEUS	REACTOME	REACTOME_TRNA_PROCESSING_IN_THE_NUCLEUS	15/517	44/8884	1.16263e-08	1.51857e-06	1.31325e-06	Ddx1/Pop1/Ran/Xpot/Pop7/Nup160/Trnt1/Nup98/Nup50/Nup37/Nup155/Nup43/Tsen2/Rpp25/Seh1l	15	C3	5.88165
REACTOME_SNRNP_ASSEMBLY	REACTOME	REACTOME_SNRNP_ASSEMBLY	14/517	39/8884	1.67857e-08	2.03587e-06	1.76061e-06	Snrpd2/Nup160/Smn1/Nup98/Nup50/Nup37/Nup155/Gemin4/Nup43/Ncbp2/Snrpb/Prmt5/Seh1l/Gemin5	14	C3	5.75434
REACTOME_MRNA_SPLICING_MINOR_PATHWAY	REACTOME	REACTOME_MRNA_SPLICING_MINOR_PATHWAY	12/517	30/8884	4.38425e-08	4.65279e-06	4.02371e-06	Polr2d/Polr2h/Eftud2/Snrpd2/Sf3b4/Polr2f/Gtf2f1/Txnl4a/Ncbp2/Snrpb/Gtf2f2/Lsm2	12	C3	5.39537
REACTOME_TRNA_AMINOACYLATION	REACTOME	REACTOME_TRNA_AMINOACYLATION	13/517	36/8884	5.06758e-08	5.06162e-06	4.37726e-06	Wars/Sars/Gars/Rars/Eprs/Ppa1/Farsb/Tars/Lars/Kars/Eef1e1/Iars/Nars	13	C3	5.3588
REACTOME_VIRAL_MESSENGER_RNA_SYNTHESIS	REACTOME	REACTOME_VIRAL_MESSENGER_RNA_SYNTHESIS	12/517	31/8884	6.77908e-08	6.39493e-06	5.5303e-06	Polr2d/Polr2h/Nup160/Polr2f/Nup98/Nup50/Nup37/Gtf2f1/Nup155/Nup43/Gtf2f2/Seh1l	12	C3	5.25725
REACTOME_RRNA_MODIFICATION_IN_THE_NUCLEUS_AND_CYTOSOL	REACTOME	REACTOME_RRNA_MODIFICATION_IN_THE_NUCLEUS_AND_CYTOSOL	12/517	32/8884	1.02793e-07	9.18647e-06	7.94441e-06	Rcl1/Noc4l/Krr1/Utp15/Nat10/Pno1/Tbl3/Wdr75/Ddx49/Bms1/Wdr3/Imp4	12	C3	5.09994
REACTOME_UCH_PROTEINASES	REACTOME	REACTOME_UCH_PROTEINASES	17/517	68/8884	2.17489e-07	1.84648e-05	1.59683e-05	Ruvbl1/Psmd1/Psme3/Psma5/Psmd12/Psmb7/Adrm1/Psmd11/Psmc5/Psmd13/Psmc4/Foxk2/Tgfb1/Psmd7/Rps27a/Uchl3/Psmb6	17	C3	4.79674
REACTOME_HIV_LIFE_CYCLE	REACTOME	REACTOME_HIV_LIFE_CYCLE	21/517	107/8884	6.95172e-07	5.36546e-05	4.64002e-05	Polr2d/Polr2h/Ran/Nup160/Ranbp1/Polr2f/Banf1/Nup98/Nup50/Nup37/Taf9/Gtf2f1/Nup155/Nup43/Rps27a/Ncbp2/Kpna1/Rcc1/Gtf2e1/Gtf2f2/Seh1l	21	C3	4.33348
REACTOME_INFLUENZA_INFECTION	REACTOME	REACTOME_INFLUENZA_INFECTION	21/517	107/8884	6.95172e-07	5.36546e-05	4.64002e-05	Polr2d/Polr2h/Ipo5/Ran/Hsp90aa1/Nup160/Rpl29/Polr2f/Rps27l/Nup98/Nup50/Nup37/Rps19/Gtf2f1/Nup155/Nup43/Tgfb1/Rps27a/Kpna1/Gtf2f2/Seh1l	21	C3	4.33348
REACTOME_CELLULAR_RESPONSE_TO_HEAT_STRESS	REACTOME	REACTOME_CELLULAR_RESPONSE_TO_HEAT_STRESS	17/517	74/8884	8.0093e-07	5.91295e-05	5.11349e-05	Hspa5/Hsp90aa1/Hspa9/Ptges3/Nup160/Hspa8/Hsp90ab1/Nup98/Nup50/Nup37/Nup155/Nup43/Rps19bp1/Bag4/Dnajc2/Seh1l/Tnfrsf21	17	C3	4.29128
REACTOME_AUF1_HNRNP_D0_BINDS_AND_DESTABILIZES_MRNA	REACTOME	REACTOME_AUF1_HNRNP_D0_BINDS_AND_DESTABILIZES_MRNA	13/517	45/8884	9.85787e-07	6.69547e-05	5.7902e-05	Hspa8/Psmd1/Psme3/Psma5/Psmd12/Psmb7/Psmd11/Psmc5/Psmd13/Psmc4/Psmd7/Rps27a/Psmb6	13	C3	4.23731
REACTOME_REGULATION_OF_RUNX3_EXPRESSION_AND_ACTIVITY	REACTOME	REACTOME_REGULATION_OF_RUNX3_EXPRESSION_AND_ACTIVITY	13/517	45/8884	9.85787e-07	6.69547e-05	5.7902e-05	Psmd1/Psme3/Psma5/Psmd12/Psmb7/Psmd11/Psmc5/Psmd13/Psmc4/Tgfb1/Psmd7/Rps27a/Psmb6	13	C3	4.23731
REACTOME_TRANSCRIPTIONAL_REGULATION_BY_SMALL_RNAS	REACTOME	REACTOME_TRANSCRIPTIONAL_REGULATION_BY_SMALL_RNAS	11/517	33/8884	1.39742e-06	9.12624e-05	7.89232e-05	Polr2d/Polr2h/Ran/Nup160/Polr2f/Nup98/Nup50/Nup37/Nup155/Nup43/Seh1l	11	C3	4.1028
REACTOME_TNFR2_NON_CANONICAL_NF_KB_PATHWAY	REACTOME	REACTOME_TNFR2_NON_CANONICAL_NF_KB_PATHWAY	17/517	78/8884	1.76117e-06	0.000110758	9.57831e-05	Tnfsf8/Tnfsf11/Psmd1/Psme3/Psma5/Relb/Psmd12/Psmb7/Tnfsf14/Tnf/Psmd11/Psmc5/Psmd13/Psmc4/Psmd7/Rps27a/Psmb6	17	C3	4.01871
REACTOME_MRNA_SPLICING	REACTOME	REACTOME_MRNA_SPLICING	21/517	114/8884	2.05888e-06	0.000120551	0.000104252	Polr2d/Polr2h/Eftud2/Snrpd2/Sf3b4/Hspa8/Prpf38a/Pcbp1/Polr2f/Rnps1/Prpf19/Magoh/Usp39/Gtf2f1/Txnl4a/Magohb/Ncbp2/Snrpb/Gtf2f2/Prpf40a/Lsm2	21	C3	3.98192
REACTOME_DOWNSTREAM_SIGNALING_EVENTS_OF_B_CELL_RECEPTOR_BCR	REACTOME	REACTOME_DOWNSTREAM_SIGNALING_EVENTS_OF_B_CELL_RECEPTOR_BCR	15/517	63/8884	2.20452e-06	0.000124776	0.000107905	Rel/Nfatc1/Psmd1/Psme3/Psma5/Psmd12/Psmb7/Psmd11/Nfkb1/Psmc5/Psmd13/Psmc4/Psmd7/Rps27a/Psmb6	15	C3	3.96696
REACTOME_ASYMMETRIC_LOCALIZATION_OF_PCP_PROTEINS	REACTOME	REACTOME_ASYMMETRIC_LOCALIZATION_OF_PCP_PROTEINS	13/517	49/8884	2.8593e-06	0.000151722	0.000131208	Psmd1/Psme3/Psma5/Psmd12/Psmb7/Psmd11/Psmc5/Psmd13/Psmc4/Psmd7/Rps27a/Fzd5/Psmb6	13	C3	3.88204
REACTOME_DECTIN_1_MEDIATED_NONCANONICAL_NF_KB_SIGNALING	REACTOME	REACTOME_DECTIN_1_MEDIATED_NONCANONICAL_NF_KB_SIGNALING	13/517	49/8884	2.8593e-06	0.000151722	0.000131208	Psmd1/Psme3/Psma5/Relb/Psmd12/Psmb7/Psmd11/Psmc5/Psmd13/Psmc4/Psmd7/Rps27a/Psmb6	13	C3	3.88204
REACTOME_INTERACTIONS_OF_REV_WITH_HOST_CELLULAR_PROTEINS	REACTOME	REACTOME_INTERACTIONS_OF_REV_WITH_HOST_CELLULAR_PROTEINS	10/517	29/8884	2.99283e-06	0.000153994	0.000133174	Ran/Nup160/Ranbp1/Nup98/Nup50/Nup37/Nup155/Nup43/Rcc1/Seh1l	10	C3	3.87558
REACTOME_DEGRADATION_OF_AXIN	REACTOME	REACTOME_DEGRADATION_OF_AXIN	12/517	43/8884	3.87174e-06	0.000192344	0.000166338	Psmd1/Psme3/Psma5/Psmd12/Psmb7/Psmd11/Psmc5/Psmd13/Psmc4/Psmd7/Rps27a/Psmb6	12	C3	3.77901
REACTOME_REGULATION_OF_MRNA_STABILITY_BY_PROTEINS_THAT_BIND_AU_RICH_ELEMENTS	REACTOME	REACTOME_REGULATION_OF_MRNA_STABILITY_BY_PROTEINS_THAT_BIND_AU_RICH_ELEMENTS	16/517	74/8884	3.96468e-06	0.000192344	0.000166338	Exosc6/Exosc2/Hspa8/Psmd1/Psme3/Psma5/Psmd12/Psmb7/Psmd11/Psmc5/Psmd13/Psmc4/Psmd7/Rps27a/Dis3/Psmb6	16	C3	3.77901
REACTOME_CLEC7A_DECTIN_1_SIGNALING	REACTOME	REACTOME_CLEC7A_DECTIN_1_SIGNALING	16/517	75/8884	4.77386e-06	0.000214212	0.00018525	Nfatc1/Psmd1/Psme3/Psma5/Relb/Psmd12/Psmb7/Psmd11/Cdc34/Nfkb1/Psmc5/Psmd13/Psmc4/Psmd7/Rps27a/Psmb6	16	C3	3.73224
REACTOME_REGULATION_OF_HSF1_MEDIATED_HEAT_SHOCK_RESPONSE	REACTOME	REACTOME_REGULATION_OF_HSF1_MEDIATED_HEAT_SHOCK_RESPONSE	14/517	59/8884	5.0213e-06	0.000214212	0.00018525	Hspa5/Hspa9/Nup160/Hspa8/Nup98/Nup50/Nup37/Nup155/Nup43/Rps19bp1/Bag4/Dnajc2/Seh1l/Tnfrsf21	14	C3	3.73224
REACTOME_THE_ROLE_OF_GTSE1_IN_G2_M_PROGRESSION_AFTER_G2_CHECKPOINT	REACTOME	REACTOME_THE_ROLE_OF_GTSE1_IN_G2_M_PROGRESSION_AFTER_G2_CHECKPOINT	14/517	59/8884	5.0213e-06	0.000214212	0.00018525	Hsp90aa1/Hsp90ab1/Psmd1/Psme3/Psma5/Psmd12/Psmb7/Psmd11/Psmc5/Psmd13/Psmc4/Psmd7/Rps27a/Psmb6	14	C3	3.73224
REACTOME_NEGATIVE_REGULATION_OF_NOTCH4_SIGNALING	REACTOME	REACTOME_NEGATIVE_REGULATION_OF_NOTCH4_SIGNALING	12/517	44/8884	5.04622e-06	0.000214212	0.00018525	Psmd1/Psme3/Psma5/Psmd12/Psmb7/Psmd11/Psmc5/Psmd13/Psmc4/Psmd7/Rps27a/Psmb6	12	C3	3.73224
REACTOME_TRANSPORT_OF_MATURE_TRANSCRIPT_TO_CYTOPLASM	REACTOME	REACTOME_TRANSPORT_OF_MATURE_TRANSCRIPT_TO_CYTOPLASM	13/517	52/8884	5.88479e-06	0.000243716	0.000210765	Nup160/Thoc3/Rnps1/Nup98/Nup50/Magoh/Nup37/Nup155/Nup43/Magohb/Ncbp2/Nxt1/Seh1l	13	C3	3.6762
REACTOME_DEGRADATION_OF_DVL	REACTOME	REACTOME_DEGRADATION_OF_DVL	12/517	45/8884	6.52275e-06	0.000263705	0.000228051	Psmd1/Psme3/Psma5/Psmd12/Psmb7/Psmd11/Psmc5/Psmd13/Psmc4/Psmd7/Rps27a/Psmb6	12	C3	3.64197
REACTOME_FCERI_MEDIATED_NF_KB_ACTIVATION	REACTOME	REACTOME_FCERI_MEDIATED_NF_KB_ACTIVATION	14/517	61/8884	7.63165e-06	0.000301361	0.000260616	Psmd1/Psme3/Psma5/Psmd12/Psmb7/Psmd11/Cdc34/Nfkb1/Psmc5/Psmd13/Psmc4/Psmd7/Rps27a/Psmb6	14	C3	3.584
REACTOME_METABOLISM_OF_POLYAMINES	REACTOME	REACTOME_METABOLISM_OF_POLYAMINES	12/517	46/8884	8.36532e-06	0.000322825	0.000279177	Psmd1/Psme3/Psma5/Psmd12/Srm/Psmb7/Psmd11/Psmc5/Psmd13/Psmc4/Psmd7/Psmb6	12	C3	3.55412
REACTOME_NUCLEAR_IMPORT_OF_REV_PROTEIN	REACTOME	REACTOME_NUCLEAR_IMPORT_OF_REV_PROTEIN	9/517	26/8884	9.14329e-06	0.000345007	0.00029836	Ran/Nup160/Nup98/Nup50/Nup37/Nup155/Nup43/Rcc1/Seh1l	9	C3	3.52526
REACTOME_SCF_SKP2_MEDIATED_DEGRADATION_OF_P27_P21	REACTOME	REACTOME_SCF_SKP2_MEDIATED_DEGRADATION_OF_P27_P21	12/517	47/8884	1.06486e-05	0.000384709	0.000332694	Psmd1/Psme3/Psma5/Psmd12/Psmb7/Psmd11/Psmc5/Psmd13/Psmc4/Psmd7/Rps27a/Psmb6	12	C3	3.47795
REACTOME_STABILIZATION_OF_P53	REACTOME	REACTOME_STABILIZATION_OF_P53	12/517	47/8884	1.06486e-05	0.000384709	0.000332694	Psmd1/Psme3/Psma5/Psmd12/Psmb7/Psmd11/Psmc5/Psmd13/Psmc4/Psmd7/Rps27a/Psmb6	12	C3	3.47795
REACTOME_DISORDERS_OF_TRANSMEMBRANE_TRANSPORTERS	REACTOME	REACTOME_DISORDERS_OF_TRANSMEMBRANE_TRANSPORTERS	21/517	127/8884	1.20937e-05	0.000427816	0.000369973	Nup160/Psmd1/Psme3/Psma5/Psmd12/Nup98/Nup50/Psmb7/Nup37/Slc3a2/Psmd11/Psmc5/Psmd13/Nup155/Nup43/Psmc4/Psmd7/Rps27a/Slc12a3/Seh1l/Psmb6	21	C3	3.43183
REACTOME_POSTMITOTIC_NUCLEAR_PORE_COMPLEX_NPC_REFORMATION	REACTOME	REACTOME_POSTMITOTIC_NUCLEAR_PORE_COMPLEX_NPC_REFORMATION	8/517	21/8884	1.2913e-05	0.000447476	0.000386975	Ran/Nup160/Nup98/Nup37/Nup155/Nup43/Rcc1/Seh1l	8	C3	3.41232
REACTOME_DEGRADATION_OF_GLI1_BY_THE_PROTEASOME	REACTOME	REACTOME_DEGRADATION_OF_GLI1_BY_THE_PROTEASOME	12/517	48/8884	1.34592e-05	0.000451596	0.000390538	Psmd1/Psme3/Psma5/Psmd12/Psmb7/Psmd11/Psmc5/Psmd13/Psmc4/Psmd7/Rps27a/Psmb6	12	C3	3.40834
REACTOME_ABORTIVE_ELONGATION_OF_HIV_1_TRANSCRIPT_IN_THE_ABSENCE_OF_TAT	REACTOME	REACTOME_ABORTIVE_ELONGATION_OF_HIV_1_TRANSCRIPT_IN_THE_ABSENCE_OF_TAT	6/517	11/8884	1.35638e-05	0.000451596	0.000390538	Polr2d/Polr2h/Polr2f/Gtf2f1/Ncbp2/Gtf2f2	6	C3	3.40834
REACTOME_CROSS_PRESENTATION_OF_SOLUBLE_EXOGENOUS_ANTIGENS_ENDOSOMES	REACTOME	REACTOME_CROSS_PRESENTATION_OF_SOLUBLE_EXOGENOUS_ANTIGENS_ENDOSOMES	11/517	41/8884	1.49007e-05	0.000486566	0.00042078	Psmd1/Psme3/Psma5/Psmd12/Psmb7/Psmd11/Psmc5/Psmd13/Psmc4/Psmd7/Psmb6	11	C3	3.37594
REACTOME_MITOTIC_METAPHASE_AND_ANAPHASE	REACTOME	REACTOME_MITOTIC_METAPHASE_AND_ANAPHASE	26/517	181/8884	1.60089e-05	0.000512888	0.000443543	Nudc/Vrk1/Ran/Nup160/Bub3/Psmd1/Banf1/Psme3/Psma5/Psmd12/Nup98/Psmb7/Nup37/Psmd11/Psmc5/Psmd13/Nup155/Nup43/Psmc4/Ppp2r1b/Psmd7/Rps27a/Rcc1/Emd/Seh1l/Psmb6	26	C3	3.35306
REACTOME_DEFECTIVE_CFTR_CAUSES_CYSTIC_FIBROSIS	REACTOME	REACTOME_DEFECTIVE_CFTR_CAUSES_CYSTIC_FIBROSIS	12/517	49/8884	1.6897e-05	0.000531318	0.000459481	Psmd1/Psme3/Psma5/Psmd12/Psmb7/Psmd11/Psmc5/Psmd13/Psmc4/Psmd7/Rps27a/Psmb6	12	C3	3.33773
REACTOME_INTERACTIONS_OF_VPR_WITH_HOST_CELLULAR_PROTEINS	REACTOME	REACTOME_INTERACTIONS_OF_VPR_WITH_HOST_CELLULAR_PROTEINS	9/517	28/8884	1.81996e-05	0.00056187	0.000485902	Nup160/Banf1/Nup98/Nup50/Nup37/Nup155/Nup43/Kpna1/Seh1l	9	C3	3.31345
REACTOME_REGULATION_OF_EXPRESSION_OF_SLITS_AND_ROBOS	REACTOME	REACTOME_REGULATION_OF_EXPRESSION_OF_SLITS_AND_ROBOS	20/517	121/8884	1.95718e-05	0.000593444	0.000513207	Rpl29/Rps27l/Psmd1/Rnps1/Psme3/Psma5/Psmd12/Magoh/Psmb7/Etf1/Rps19/Psmd11/Psmc5/Psmd13/Magohb/Psmc4/Psmd7/Rps27a/Ncbp2/Psmb6	20	C3	3.28971
REACTOME_MAPK6_MAPK4_SIGNALING	REACTOME	REACTOME_MAPK6_MAPK4_SIGNALING	14/517	66/8884	2.0047e-05	0.00059719	0.000516447	Mapk6/Psmd1/Psme3/Psma5/Psmd12/Psmb7/Psmd11/Psmc5/Psmd13/Psmc4/Myc/Psmd7/Rps27a/Psmb6	14	C3	3.28697
REACTOME_REGULATION_OF_RUNX2_EXPRESSION_AND_ACTIVITY	REACTOME	REACTOME_REGULATION_OF_RUNX2_EXPRESSION_AND_ACTIVITY	13/517	58/8884	2.11913e-05	0.000620395	0.000536514	Psmd1/Psme3/Psma5/Psmd12/Psmb7/Psmd11/Psmc5/Psmd13/Psmc4/Psmd7/Rps27a/Hivep3/Psmb6	13	C3	3.27042
REACTOME_DEGRADATION_OF_BETA_CATENIN_BY_THE_DESTRUCTION_COMPLEX	REACTOME	REACTOME_DEGRADATION_OF_BETA_CATENIN_BY_THE_DESTRUCTION_COMPLEX	14/517	67/8884	2.40146e-05	0.000691132	0.000597687	Psmd1/Psme3/Psma5/Psmd12/Psmb7/Psmd11/Psmc5/Psmd13/Psmc4/Ppp2r1b/Myc/Psmd7/Rps27a/Psmb6	14	C3	3.22353
REACTOME_SIGNALING_BY_FGFR2_IIIA_TM	REACTOME	REACTOME_SIGNALING_BY_FGFR2_IIIA_TM	6/517	12/8884	2.57961e-05	0.000707053	0.000611456	Polr2d/Polr2h/Polr2f/Gtf2f1/Ncbp2/Gtf2f2	6	C3	3.21363
REACTOME_GENE_SILENCING_BY_RNA	REACTOME	REACTOME_GENE_SILENCING_BY_RNA	12/517	51/8884	2.61287e-05	0.000707053	0.000611456	Polr2d/Polr2h/Ran/Hsp90aa1/Nup160/Polr2f/Nup98/Nup50/Nup37/Nup155/Nup43/Seh1l	12	C3	3.21363
REACTOME_HEDGEHOG_LIGAND_BIOGENESIS	REACTOME	REACTOME_HEDGEHOG_LIGAND_BIOGENESIS	12/517	51/8884	2.61287e-05	0.000707053	0.000611456	Psmd1/Psme3/Psma5/Psmd12/Psmb7/Psmd11/Psmc5/Psmd13/Psmc4/Psmd7/Rps27a/Psmb6	12	C3	3.21363
REACTOME_NUCLEAR_ENVELOPE_BREAKDOWN	REACTOME	REACTOME_NUCLEAR_ENVELOPE_BREAKDOWN	10/517	36/8884	2.62334e-05	0.000707053	0.000611456	Vrk1/Nup160/Banf1/Nup98/Nup50/Nup37/Nup155/Nup43/Emd/Seh1l	10	C3	3.21363
REACTOME_ASSEMBLY_OF_THE_PRE_REPLICATIVE_COMPLEX	REACTOME	REACTOME_ASSEMBLY_OF_THE_PRE_REPLICATIVE_COMPLEX	12/517	52/8884	3.22019e-05	0.000841213	0.000727476	Psmd1/Psme3/Psma5/Psmd12/Psmb7/Psmd11/Psmc5/Psmd13/Psmc4/Psmd7/Rps27a/Psmb6	12	C3	3.13818
REACTOME_REGULATION_OF_PTEN_STABILITY_AND_ACTIVITY	REACTOME	REACTOME_REGULATION_OF_PTEN_STABILITY_AND_ACTIVITY	12/517	52/8884	3.22019e-05	0.000841213	0.000727476	Psmd1/Psme3/Psma5/Psmd12/Psmb7/Psmd11/Psmc5/Psmd13/Psmc4/Psmd7/Rps27a/Psmb6	12	C3	3.13818
REACTOME_SIGNALING_BY_THE_B_CELL_RECEPTOR_BCR	REACTOME	REACTOME_SIGNALING_BY_THE_B_CELL_RECEPTOR_BCR	16/517	87/8884	3.45309e-05	0.000888386	0.000768271	Orai1/Rel/Nfatc1/Psmd1/Psme3/Psma5/Psmd12/Psmb7/Psmd11/Nfkb1/Psmc5/Psmd13/Psmc4/Psmd7/Rps27a/Psmb6	16	C3	3.11449
REACTOME_HEDGEHOG_ON_STATE	REACTOME	REACTOME_HEDGEHOG_ON_STATE	13/517	61/8884	3.75451e-05	0.000951515	0.000822865	Psmd1/Psme3/Psma5/Psmd12/Psmb7/Cdc73/Psmd11/Psmc5/Psmd13/Psmc4/Psmd7/Rps27a/Psmb6	13	C3	3.08467
REACTOME_REGULATION_OF_HMOX1_EXPRESSION_AND_ACTIVITY	REACTOME	REACTOME_REGULATION_OF_HMOX1_EXPRESSION_AND_ACTIVITY	12/517	53/8884	3.94641e-05	0.0009671	0.000836343	Psmd1/Psme3/Psma5/Psmd12/Psmb7/Psmd11/Psmc5/Psmd13/Psmc4/Psmd7/Rps27a/Psmb6	12	C3	3.07762
HALLMARK_UNFOLDED_PROTEIN_RESPONSE	HALLMARK	HALLMARK_UNFOLDED_PROTEIN_RESPONSE	16/517	88/8884	3.99824e-05	0.0009671	0.000836343	Hspa5/Pdia6/Eif4a1/Atf3/Hspa9/Xpot/Exosc2/Banf1/Tars/Srprb/Atf4/Gosr2/Iars/Gemin4/Hsp90b1/Hyou1	16	C3	3.07762
REACTOME_PCP_CE_PATHWAY	REACTOME	REACTOME_PCP_CE_PATHWAY	14/517	70/8884	4.03555e-05	0.0009671	0.000836343	Psmd1/Psme3/Psma5/Psmd12/Psmb7/Psmd11/Psmc5/Psmd13/Psmc4/Psmd7/Rps27a/Ap2b1/Fzd5/Psmb6	14	C3	3.07762
REACTOME_TRANSCRIPTIONAL_REGULATION_BY_RUNX3	REACTOME	REACTOME_TRANSCRIPTIONAL_REGULATION_BY_RUNX3	14/517	71/8884	4.76363e-05	0.00108908	0.000941829	Psmd1/Psme3/Psma5/Psmd12/Psmb7/Psmd11/Psmc5/Psmd13/Psmc4/Tgfb1/Myc/Psmd7/Rps27a/Psmb6	14	C3	3.02603
REACTOME_ORC1_REMOVAL_FROM_CHROMATIN	REACTOME	REACTOME_ORC1_REMOVAL_FROM_CHROMATIN	12/517	54/8884	4.81042e-05	0.00108908	0.000941829	Psmd1/Psme3/Psma5/Psmd12/Psmb7/Psmd11/Psmc5/Psmd13/Psmc4/Psmd7/Rps27a/Psmb6	12	C3	3.02603
REACTOME_REGULATION_OF_RAS_BY_GAPS	REACTOME	REACTOME_REGULATION_OF_RAS_BY_GAPS	12/517	54/8884	4.81042e-05	0.00108908	0.000941829	Psmd1/Psme3/Psma5/Psmd12/Psmb7/Psmd11/Psmc5/Psmd13/Psmc4/Psmd7/Rps27a/Psmb6	12	C3	3.02603
REACTOME_CYTOKINE_SIGNALING_IN_IMMUNE_SYSTEM	REACTOME	REACTOME_CYTOKINE_SIGNALING_IN_IMMUNE_SYSTEM	52/517	512/8884	4.93393e-05	0.00110234	0.0009533	Dusp6/Sla/Eif4a1/Irf4/Gsto1/Hsp90aa1/Hspa9/Bcl2l1/Abce1/Tnfsf8/Nup160/Icam1/Hspa8/Map2k3/Tnfsf11/Psmd1/Fcer2a/Jak2/Psme3/Psma5/Relb/Psmd12/Nup98/Nup50/Psmb7/Nup37/Il1r2/Tnfsf14/Stat5a/Tnf/Psmd11/Nfkb1/Psmc5/Psmd13/Nup155/Il15ra/Irf8/Nup43/Cd44/Psmc4/Tgfb1/Ppp2r1b/Myc/Psmd7/Rps27a/Kpna1/Ifng/Seh1l/Il2/Ccl4/Hsp90b1/Psmb6	52	C3	3.02077
REACTOME_CYTOPROTECTION_BY_HMOX1	REACTOME	REACTOME_CYTOPROTECTION_BY_HMOX1	16/517	90/8884	5.32088e-05	0.00117336	0.00101471	Carm1/Cycs/Lrpprc/Psmd1/Psme3/Psma5/Psmd12/Psmb7/Psmd11/Psmc5/Psmd13/Cox5a/Psmc4/Psmd7/Rps27a/Psmb6	16	C3	2.99366
REACTOME_EXPORT_OF_VIRAL_RIBONUCLEOPROTEINS_FROM_NUCLEUS	REACTOME	REACTOME_EXPORT_OF_VIRAL_RIBONUCLEOPROTEINS_FROM_NUCLEUS	8/517	25/8884	5.57808e-05	0.00119893	0.00103683	Ran/Nup160/Nup98/Nup50/Nup37/Nup155/Nup43/Seh1l	8	C3	2.98429
REACTOME_TRANSPORT_OF_THE_SLBP_DEPENDANT_MATURE_MRNA	REACTOME	REACTOME_TRANSPORT_OF_THE_SLBP_DEPENDANT_MATURE_MRNA	8/517	25/8884	5.57808e-05	0.00119893	0.00103683	Nup160/Nup98/Nup50/Nup37/Nup155/Nup43/Ncbp2/Seh1l	8	C3	2.98429
REACTOME_RUNX1_REGULATES_TRANSCRIPTION_OF_GENES_INVOLVED_IN_DIFFERENTIATION_OF_HSCS	REACTOME	REACTOME_RUNX1_REGULATES_TRANSCRIPTION_OF_GENES_INVOLVED_IN_DIFFERENTIATION_OF_HSCS	12/517	56/8884	7.03898e-05	0.00149402	0.00129202	Psmd1/Psme3/Psma5/Psmd12/Psmb7/Psmd11/Psmc5/Psmd13/Psmc4/Psmd7/Rps27a/Psmb6	12	C3	2.88873
REACTOME_METABOLISM_OF_NUCLEOTIDES	REACTOME	REACTOME_METABOLISM_OF_NUCLEOTIDES	13/517	65/8884	7.57908e-05	0.00157004	0.00135777	Ak2/Tymp/Umps/Guk1/Nme1/Cad/Ctps/Nme2/Dctd/Adk/Gart/Ampd2/Gmps	13	C3	2.86718
REACTOME_FGFR2_ALTERNATIVE_SPLICING	REACTOME	REACTOME_FGFR2_ALTERNATIVE_SPLICING	6/517	14/8884	7.58208e-05	0.00157004	0.00135777	Polr2d/Polr2h/Polr2f/Gtf2f1/Ncbp2/Gtf2f2	6	C3	2.86718
REACTOME_G1_S_DNA_DAMAGE_CHECKPOINTS	REACTOME	REACTOME_G1_S_DNA_DAMAGE_CHECKPOINTS	12/517	57/8884	8.45344e-05	0.00172939	0.00149557	Psmd1/Psme3/Psma5/Psmd12/Psmb7/Psmd11/Psmc5/Psmd13/Psmc4/Psmd7/Rps27a/Psmb6	12	C3	2.82519
REACTOME_C_TYPE_LECTIN_RECEPTORS_CLRS	REACTOME	REACTOME_C_TYPE_LECTIN_RECEPTORS_CLRS	16/517	94/8884	9.16425e-05	0.00183069	0.00158317	Nfatc1/Psmd1/Psme3/Psma5/Relb/Psmd12/Psmb7/Psmd11/Cdc34/Nfkb1/Psmc5/Psmd13/Psmc4/Psmd7/Rps27a/Psmb6	16	C3	2.80047
REACTOME_ABC_TRANSPORTER_DISORDERS	REACTOME	REACTOME_ABC_TRANSPORTER_DISORDERS	12/517	58/8884	0.000101059	0.00199532	0.00172554	Psmd1/Psme3/Psma5/Psmd12/Psmb7/Psmd11/Psmc5/Psmd13/Psmc4/Psmd7/Rps27a/Psmb6	12	C3	2.76307
REACTOME_RMTS_METHYLATE_HISTONE_ARGININES	REACTOME	REACTOME_RMTS_METHYLATE_HISTONE_ARGININES	8/517	27/8884	0.000103243	0.00201502	0.00174258	Carm1/Prmt7/Prmt6/Jak2/Smarcc1/Rbbp7/Wdr5/Prmt5	8	C3	2.75881
REACTOME_CYCLIN_A_CDK2_ASSOCIATED_EVENTS_AT_S_PHASE_ENTRY	REACTOME	REACTOME_CYCLIN_A_CDK2_ASSOCIATED_EVENTS_AT_S_PHASE_ENTRY	13/517	68/8884	0.000123317	0.00236914	0.00204882	Psmd1/Psme3/Psma5/Psmd12/Psmb7/Psmd11/Psmc5/Psmd13/Psmc4/Myc/Psmd7/Rps27a/Psmb6	13	C3	2.6885
HALLMARK_TNFA_SIGNALING_VIA_NFKB	HALLMARK	HALLMARK_TNFA_SIGNALING_VIA_NFKB	21/517	148/8884	0.000124177	0.00236914	0.00204882	Tnfaip3/Tgif1/Atf3/Icam1/Fjx1/Map2k3/Ehd1/Gch1/Rel/Relb/Gadd45b/Traf1/Stat5a/Tnf/Nfkb1/Il15ra/Cd44/Myc/Ccl4/Cd83/Fosl2	21	C3	2.6885
REACTOME_CELLULAR_RESPONSE_TO_CHEMICAL_STRESS	REACTOME	REACTOME_CELLULAR_RESPONSE_TO_CHEMICAL_STRESS	18/517	117/8884	0.000132375	0.00249747	0.0021598	Carm1/Cycs/Prdx1/Lrpprc/Psmd1/Psme3/Psma5/Psmd12/Psmb7/Psmd11/Psmc5/Psmd13/Cox5a/Psmc4/Psmd7/Rps27a/Txn2/Psmb6	18	C3	2.66559
REACTOME_APC_C_CDH1_MEDIATED_DEGRADATION_OF_CDC20_AND_OTHER_APC_C_CDH1_TARGETED_PROTEINS_IN_LATE_MITOSIS_EARLY_G1	REACTOME	REACTOME_APC_C_CDH1_MEDIATED_DEGRADATION_OF_CDC20_AND_OTHER_APC_C_CDH1_TARGETED_PROTEINS_IN_LATE_MITOSIS_EARLY_G1	12/517	60/8884	0.000142562	0.00265839	0.00229896	Psmd1/Psme3/Psma5/Psmd12/Psmb7/Psmd11/Psmc5/Psmd13/Psmc4/Psmd7/Rps27a/Psmb6	12	C3	2.63847
REACTOME_APC_C_MEDIATED_DEGRADATION_OF_CELL_CYCLE_PROTEINS	REACTOME	REACTOME_APC_C_MEDIATED_DEGRADATION_OF_CELL_CYCLE_PROTEINS	13/517	69/8884	0.000144035	0.00265839	0.00229896	Bub3/Psmd1/Psme3/Psma5/Psmd12/Psmb7/Psmd11/Psmc5/Psmd13/Psmc4/Psmd7/Rps27a/Psmb6	13	C3	2.63847
REACTOME_TCF_DEPENDENT_SIGNALING_IN_RESPONSE_TO_WNT	REACTOME	REACTOME_TCF_DEPENDENT_SIGNALING_IN_RESPONSE_TO_WNT	18/517	119/8884	0.000165131	0.00301498	0.00260734	Ruvbl1/Psmd1/Psme3/Psma5/Psmd12/Psmb7/Cdc73/Psmd11/Psmc5/Psmd13/Psmc4/Ppp2r1b/Myc/Psmd7/Rps27a/Leo1/Fzd5/Psmb6	18	C3	2.5838
REACTOME_CELLULAR_RESPONSE_TO_HYPOXIA	REACTOME	REACTOME_CELLULAR_RESPONSE_TO_HYPOXIA	12/517	61/8884	0.00016828	0.00303979	0.00262879	Psmd1/Psme3/Psma5/Psmd12/Psmb7/Psmd11/Psmc5/Psmd13/Psmc4/Psmd7/Rps27a/Psmb6	12	C3	2.58024
REACTOME_INTERLEUKIN_1_SIGNALING	REACTOME	REACTOME_INTERLEUKIN_1_SIGNALING	14/517	80/8884	0.000184088	0.00329033	0.00284546	Psmd1/Psme3/Psma5/Psmd12/Psmb7/Il1r2/Psmd11/Nfkb1/Psmc5/Psmd13/Psmc4/Psmd7/Rps27a/Psmb6	14	C3	2.54585
REACTOME_TCR_SIGNALING	REACTOME	REACTOME_TCR_SIGNALING	15/517	90/8884	0.000192552	0.00340576	0.00294528	Lcp2/Psmd1/Psme3/Psma5/Psmd12/Psmb7/Psmd11/Cdc34/Nfkb1/Psmc5/Psmd13/Psmc4/Psmd7/Rps27a/Psmb6	15	C3	2.53087
REACTOME_FORMATION_OF_RNA_POL_II_ELONGATION_COMPLEX	REACTOME	REACTOME_FORMATION_OF_RNA_POL_II_ELONGATION_COMPLEX	9/517	37/8884	0.000204803	0.00355145	0.00307128	Polr2d/Polr2h/Mllt1/Polr2f/Gtf2f1/Cdc73/Ncbp2/Leo1/Gtf2f2	9	C3	2.51268
REACTOME_NUCLEAR_ENVELOPE_NE_REASSEMBLY	REACTOME	REACTOME_NUCLEAR_ENVELOPE_NE_REASSEMBLY	11/517	54/8884	0.00022662	0.0038334	0.0033151	Vrk1/Ran/Nup160/Banf1/Nup98/Nup37/Nup155/Nup43/Rcc1/Emd/Seh1l	11	C3	2.4795
REACTOME_MITOTIC_PROPHASE	REACTOME	REACTOME_MITOTIC_PROPHASE	12/517	63/8884	0.000231763	0.0038334	0.0033151	Vrk1/Nup160/Banf1/Nup98/Nup50/Nup37/Gorasp2/Nup155/Nup43/Ppp2r1b/Emd/Seh1l	12	C3	2.4795
REACTOME_SIGNALING_BY_NOTCH4	REACTOME	REACTOME_SIGNALING_BY_NOTCH4	12/517	63/8884	0.000231763	0.0038334	0.0033151	Psmd1/Psme3/Psma5/Psmd12/Psmb7/Psmd11/Psmc5/Psmd13/Psmc4/Psmd7/Rps27a/Psmb6	12	C3	2.4795
REACTOME_NS1_MEDIATED_EFFECTS_ON_HOST_PATHWAYS	REACTOME	REACTOME_NS1_MEDIATED_EFFECTS_ON_HOST_PATHWAYS	8/517	30/8884	0.000233122	0.0038334	0.0033151	Nup160/Nup98/Nup50/Nup37/Nup155/Nup43/Kpna1/Seh1l	8	C3	2.4795
REACTOME_REGULATION_OF_GLUCOKINASE_BY_GLUCOKINASE_REGULATORY_PROTEIN	REACTOME	REACTOME_REGULATION_OF_GLUCOKINASE_BY_GLUCOKINASE_REGULATORY_PROTEIN	7/517	23/8884	0.00023479	0.0038334	0.0033151	Nup160/Nup98/Nup50/Nup37/Nup155/Nup43/Seh1l	7	C3	2.4795
REACTOME_FC_EPSILON_RECEPTOR_FCERI_SIGNALING	REACTOME	REACTOME_FC_EPSILON_RECEPTOR_FCERI_SIGNALING	16/517	102/8884	0.000245966	0.00397763	0.00343983	Nfatc1/Lcp2/Psmd1/Psme3/Psma5/Psmd12/Psmb7/Psmd11/Cdc34/Nfkb1/Psmc5/Psmd13/Psmc4/Psmd7/Rps27a/Psmb6	16	C3	2.46346
REACTOME_DNA_REPLICATION_PRE_INITIATION	REACTOME	REACTOME_DNA_REPLICATION_PRE_INITIATION	12/517	64/8884	0.000270486	0.00433287	0.00374704	Psmd1/Psme3/Psma5/Psmd12/Psmb7/Psmd11/Psmc5/Psmd13/Psmc4/Psmd7/Rps27a/Psmb6	12	C3	2.42631
REACTOME_METABOLISM_OF_AMINO_ACIDS_AND_DERIVATIVES	REACTOME	REACTOME_METABOLISM_OF_AMINO_ACIDS_AND_DERIVATIVES	28/517	238/8884	0.000280594	0.00445279	0.00385075	Sars/Rars/Rpl29/Eprs/Rps27l/Psmd1/Psme3/Psma5/Hdc/Psmd12/Lars/Slc25a15/Srm/Kars/Psmb7/Slc3a2/Rps19/Eef1e1/Mtrr/Psmd11/Psmc5/Iars/Psmd13/Psmc4/Psmd7/Rps27a/Txn2/Psmb6	28	C3	2.41445
REACTOME_TRANSPORT_OF_MATURE_MRNAS_DERIVED_FROM_INTRONLESS_TRANSCRIPTS	REACTOME	REACTOME_TRANSPORT_OF_MATURE_MRNAS_DERIVED_FROM_INTRONLESS_TRANSCRIPTS	8/517	31/8884	0.000298417	0.00469178	0.00405743	Nup160/Nup98/Nup50/Nup37/Nup155/Nup43/Ncbp2/Seh1l	8	C3	2.39175
HALLMARK_OXIDATIVE_PHOSPHORYLATION	HALLMARK	HALLMARK_OXIDATIVE_PHOSPHORYLATION	22/517	170/8884	0.000333671	0.00519791	0.00449513	Idh3a/Bdh2/Timm8b/Cycs/Mdh2/Hspa9/Lrpprc/Mrps12/Timm17a/Supv3l1/Polr2f/Slc25a3/Mrps30/Mtrr/Timm50/Cox5a/Mrpl11/Timm10/Hccs/Phb2/Mrps22/Grpel1	22	C3	2.34726
REACTOME_SIGNALING_BY_INTERLEUKINS	REACTOME	REACTOME_SIGNALING_BY_INTERLEUKINS	35/517	329/8884	0.000367496	0.00567281	0.00490581	Dusp6/Irf4/Gsto1/Hsp90aa1/Hspa9/Bcl2l1/Icam1/Hspa8/Map2k3/Psmd1/Fcer2a/Jak2/Psme3/Psma5/Psmd12/Psmb7/Il1r2/Stat5a/Tnf/Psmd11/Nfkb1/Psmc5/Psmd13/Il15ra/Psmc4/Tgfb1/Ppp2r1b/Myc/Psmd7/Rps27a/Ifng/Il2/Ccl4/Hsp90b1/Psmb6	35	C3	2.30929
REACTOME_CELLULAR_RESPONSES_TO_EXTERNAL_STIMULI	REACTOME	REACTOME_CELLULAR_RESPONSES_TO_EXTERNAL_STIMULI	45/517	460/8884	0.000375706	0.00571341	0.00494093	Carm1/Hspa5/Cycs/Prdx1/Atf3/Hsp90aa1/Hspa9/Ptges3/Nup160/Lrpprc/Stip1/Rpl29/Hspa8/Map2k3/Hsp90ab1/Rps27l/Psmd1/Psme3/Psma5/Psmd12/Nup98/Nup50/Atf4/Psmb7/Nup37/Rps19/Psmd11/Nfkb1/Psmc5/Psmd13/Nup155/Nup43/Cox5a/Rbbp7/Rps19bp1/Psmc4/Eif2s2/Psmd7/Rps27a/Bag4/Dnajc2/Seh1l/Tnfrsf21/Txn2/Psmb6	45	C3	2.30619
HALLMARK_E2F_TARGETS	HALLMARK	HALLMARK_E2F_TARGETS	20/517	149/8884	0.000380221	0.00571341	0.00494093	Ak2/Syncrip/Hus1/Ran/Cse1l/Pop7/Ranbp1/Tbrg4/Nme1/Nasp/Ung/Ctps/Pa2g4/Rbbp7/Myc/Prps1/Snrpb/Lyar/Nap1l1/Ilf3	20	C3	2.30619
REACTOME_SIGNALING_BY_ROBO_RECEPTORS	REACTOME	REACTOME_SIGNALING_BY_ROBO_RECEPTORS	20/517	149/8884	0.000380221	0.00571341	0.00494093	Rpl29/Rps27l/Psmd1/Rnps1/Psme3/Psma5/Psmd12/Magoh/Psmb7/Etf1/Rps19/Psmd11/Psmc5/Psmd13/Magohb/Psmc4/Psmd7/Rps27a/Ncbp2/Psmb6	20	C3	2.30619
REACTOME_DEUBIQUITINATION	REACTOME	REACTOME_DEUBIQUITINATION	23/517	184/8884	0.00040905	0.00608695	0.00526396	Tnfaip3/Ruvbl1/Siah2/Ide/Josd1/Psmd1/Psme3/Psma5/Psmd12/Psmb7/Adrm1/Psmd11/Psmc5/Psmd13/Psmc4/Foxk2/Usp10/Tgfb1/Myc/Psmd7/Rps27a/Uchl3/Psmb6	23	C3	2.27869
REACTOME_SEPARATION_OF_SISTER_CHROMATIDS	REACTOME	REACTOME_SEPARATION_OF_SISTER_CHROMATIDS	20/517	150/8884	0.000415527	0.00608695	0.00526396	Nudc/Nup160/Bub3/Psmd1/Psme3/Psma5/Psmd12/Nup98/Psmb7/Nup37/Psmd11/Psmc5/Psmd13/Nup43/Psmc4/Ppp2r1b/Psmd7/Rps27a/Seh1l/Psmb6	20	C3	2.27869
REACTOME_NUCLEAR_PORE_COMPLEX_NPC_DISASSEMBLY	REACTOME	REACTOME_NUCLEAR_PORE_COMPLEX_NPC_DISASSEMBLY	7/517	25/8884	0.000415834	0.00608695	0.00526396	Nup160/Nup98/Nup50/Nup37/Nup155/Nup43/Seh1l	7	C3	2.27869
REACTOME_ABC_FAMILY_PROTEINS_MEDIATED_TRANSPORT	REACTOME	REACTOME_ABC_FAMILY_PROTEINS_MEDIATED_TRANSPORT	13/517	77/8884	0.000446785	0.00648411	0.00560742	Psmd1/Psme3/Psma5/Psmd12/Psmb7/Psmd11/Psmc5/Psmd13/Psmc4/Eif2s2/Psmd7/Rps27a/Psmb6	13	C3	2.25124
REACTOME_UB_SPECIFIC_PROCESSING_PROTEASES	REACTOME	REACTOME_UB_SPECIFIC_PROCESSING_PROTEASES	18/517	129/8884	0.00045846	0.00659716	0.00570518	Ruvbl1/Siah2/Ide/Psmd1/Psme3/Psma5/Psmd12/Psmb7/Adrm1/Psmd11/Psmc5/Psmd13/Psmc4/Usp10/Myc/Psmd7/Rps27a/Psmb6	18	C3	2.24373
REACTOME_NEDDYLATION	REACTOME	REACTOME_NEDDYLATION	21/517	163/8884	0.000481034	0.00686384	0.00593581	Cops7a/Cops5/Gps1/Ube2f/Psmd1/Psme3/Psma5/Psmd12/Psmb7/Psmd11/Psmc5/Psmd13/Rbbp7/Psmc4/Psmd7/Rps27a/Wdr5/Uchl3/Lrrc41/Dcun1d5/Psmb6	21	C3	2.22652
REACTOME_M_PHASE	REACTOME	REACTOME_M_PHASE	29/517	259/8884	0.000505654	0.007155	0.0061876	Nudc/Vrk1/Ran/Hsp90aa1/Nup160/Bub3/Psmd1/Banf1/Psme3/Psma5/Psmd12/Nup98/Nup50/Psmb7/Nup37/Gorasp2/Psmd11/Psmc5/Psmd13/Nup155/Nup43/Psmc4/Ppp2r1b/Psmd7/Rps27a/Rcc1/Emd/Seh1l/Psmb6	29	C3	2.20848
REACTOME_BETA_CATENIN_INDEPENDENT_WNT_SIGNALING	REACTOME	REACTOME_BETA_CATENIN_INDEPENDENT_WNT_SIGNALING	16/517	109/8884	0.000530613	0.00736291	0.0063674	Nfatc1/Psmd1/Psme3/Psma5/Psmd12/Psmb7/Psmd11/Psmc5/Psmd13/Psmc4/Myc/Psmd7/Rps27a/Ap2b1/Fzd5/Psmb6	16	C3	2.19604
REACTOME_B_WICH_COMPLEX_POSITIVELY_REGULATES_RRNA_EXPRESSION	REACTOME	REACTOME_B_WICH_COMPLEX_POSITIVELY_REGULATES_RRNA_EXPRESSION	6/517	19/8884	0.000533356	0.00736291	0.0063674	Polr2h/Ddx21/Mybbp1a/Cd3eap/Polr2f/Polr1e	6	C3	2.19604
REACTOME_FGFR2_MUTANT_RECEPTOR_ACTIVATION	REACTOME	REACTOME_FGFR2_MUTANT_RECEPTOR_ACTIVATION	6/517	19/8884	0.000533356	0.00736291	0.0063674	Polr2d/Polr2h/Polr2f/Gtf2f1/Ncbp2/Gtf2f2	6	C3	2.19604
REACTOME_PERK_REGULATES_GENE_EXPRESSION	REACTOME	REACTOME_PERK_REGULATES_GENE_EXPRESSION	7/517	26/8884	0.000540849	0.00740614	0.00640479	Hspa5/Atf3/Exosc6/Exosc2/Atf4/Eif2s2/Dis3	7	C3	2.1935
REACTOME_SWITCHING_OF_ORIGINS_TO_A_POST_REPLICATIVE_STATE	REACTOME	REACTOME_SWITCHING_OF_ORIGINS_TO_A_POST_REPLICATIVE_STATE	12/517	69/8884	0.000556792	0.00756346	0.00654084	Psmd1/Psme3/Psma5/Psmd12/Psmb7/Psmd11/Psmc5/Psmd13/Psmc4/Psmd7/Rps27a/Psmb6	12	C3	2.18437
REACTOME_TRANSCRIPTIONAL_REGULATION_BY_RUNX2	REACTOME	REACTOME_TRANSCRIPTIONAL_REGULATION_BY_RUNX2	14/517	89/8884	0.000575398	0.00775417	0.00670576	Psmd1/Psme3/Psma5/Psmd12/Psmb7/Psmd11/Psmc5/Psmd13/Psmc4/Psmd7/Rps27a/Mmp13/Hivep3/Psmb6	14	C3	2.17355
REACTOME_ANTIVIRAL_MECHANISM_BY_IFN_STIMULATED_GENES	REACTOME	REACTOME_ANTIVIRAL_MECHANISM_BY_IFN_STIMULATED_GENES	11/517	60/8884	0.000591059	0.00784076	0.00678065	Eif4a1/Abce1/Nup160/Nup98/Nup50/Nup37/Nup155/Nup43/Rps27a/Kpna1/Seh1l	11	C3	2.16873
REACTOME_UNFOLDED_PROTEIN_RESPONSE_UPR	REACTOME	REACTOME_UNFOLDED_PROTEIN_RESPONSE_UPR	12/517	70/8884	0.000637297	0.00838861	0.00725443	Hspa5/Pdia6/Atf3/Exosc6/Exosc2/Srprb/Atf4/Gosr2/Eif2s2/Dis3/Hsp90b1/Hyou1	12	C3	2.1394
REACTOME_DISEASES_OF_SIGNAL_TRANSDUCTION_BY_GROWTH_FACTOR_RECEPTORS_AND_SECOND_MESSENGERS	REACTOME	REACTOME_DISEASES_OF_SIGNAL_TRANSDUCTION_BY_GROWTH_FACTOR_RECEPTORS_AND_SECOND_MESSENGERS	30/517	276/8884	0.000669616	0.00874621	0.00756368	Dusp6/Polr2d/Polr2h/Hsp90aa1/Bcl2l1/Polr2f/Psmd1/Jak2/Psme3/Psma5/Psmd12/Psmb7/Gtf2f1/Stat5a/Psmd11/Psmc5/Psmd13/Psmc4/Tgfb1/Ppp2r1b/Myc/Psmd7/Rps27a/Ncbp2/Mib1/Bag4/Cdk8/Gtf2f2/Fzd5/Psmb6	30	C3	2.12127
REACTOME_SUMOYLATION_OF_SUMOYLATION_PROTEINS	REACTOME	REACTOME_SUMOYLATION_OF_SUMOYLATION_PROTEINS	7/517	27/8884	0.000694011	0.00895824	0.00774704	Nup160/Nup98/Nup50/Nup37/Nup155/Nup43/Seh1l	7	C3	2.11086
REACTOME_FORMATION_OF_THE_EARLY_ELONGATION_COMPLEX	REACTOME	REACTOME_FORMATION_OF_THE_EARLY_ELONGATION_COMPLEX	6/517	20/8884	0.000724859	0.00918516	0.00794328	Polr2d/Polr2h/Polr2f/Gtf2f1/Ncbp2/Gtf2f2	6	C3	2.1
REACTOME_INTERCONVERSION_OF_NUCLEOTIDE_DI_AND_TRIPHOSPHATES	REACTOME	REACTOME_INTERCONVERSION_OF_NUCLEOTIDE_DI_AND_TRIPHOSPHATES	6/517	20/8884	0.000724859	0.00918516	0.00794328	Ak2/Guk1/Nme1/Ctps/Nme2/Dctd	6	C3	2.1
REACTOME_MRNA_CAPPING	REACTOME	REACTOME_MRNA_CAPPING	6/517	21/8884	0.000965478	0.0121436	0.0105017	Polr2d/Polr2h/Polr2f/Gtf2f1/Ncbp2/Gtf2f2	6	C3	1.97874
REACTOME_POSITIVE_EPIGENETIC_REGULATION_OF_RRNA_EXPRESSION	REACTOME	REACTOME_POSITIVE_EPIGENETIC_REGULATION_OF_RRNA_EXPRESSION	7/517	30/8884	0.00136669	0.0166952	0.0144379	Polr2h/Ddx21/Mybbp1a/Cd3eap/Polr2f/Polr1e/Rbbp7	7	C3	1.84049
REACTOME_SUMOYLATION_OF_UBIQUITINYLATION_PROTEINS	REACTOME	REACTOME_SUMOYLATION_OF_UBIQUITINYLATION_PROTEINS	7/517	30/8884	0.00136669	0.0166952	0.0144379	Nup160/Nup98/Nup50/Nup37/Nup155/Nup43/Seh1l	7	C3	1.84049
REACTOME_ANTIGEN_PROCESSING_CROSS_PRESENTATION	REACTOME	REACTOME_ANTIGEN_PROCESSING_CROSS_PRESENTATION	13/517	87/8884	0.00146163	0.0177275	0.0153306	Psmd1/Psme3/Psma5/Psmd12/Psmb7/Psmd11/Psmc5/Psmd13/Psmc4/Psmd7/Rps27a/Sec61a1/Psmb6	13	C3	1.81444
REACTOME_HIV_ELONGATION_ARREST_AND_RECOVERY	REACTOME	REACTOME_HIV_ELONGATION_ARREST_AND_RECOVERY	5/517	16/8884	0.00167176	0.0201323	0.0174103	Polr2d/Polr2h/Polr2f/Gtf2f1/Gtf2f2	5	C3	1.75919
REACTOME_NUCLEOBASE_BIOSYNTHESIS	REACTOME	REACTOME_NUCLEOBASE_BIOSYNTHESIS	4/517	10/8884	0.001796	0.0214761	0.0185724	Umps/Cad/Gart/Gmps	4	C3	1.73113
REACTOME_TRANSCRIPTIONAL_REGULATION_BY_RUNX1	REACTOME	REACTOME_TRANSCRIPTIONAL_REGULATION_BY_RUNX1	17/517	134/8884	0.00191555	0.0227455	0.0196702	Prmt6/Psmd1/Psme3/Psma5/Psmd12/Smarcc1/Psmb7/Psmd11/Psmc5/Psmd13/Psmc4/Psmd7/Rps27a/Wdr5/Ifng/Il2/Psmb6	17	C3	1.70619
REACTOME_HIV_TRANSCRIPTION_ELONGATION	REACTOME	REACTOME_HIV_TRANSCRIPTION_ELONGATION	6/517	24/8884	0.002063	0.0241585	0.0208921	Polr2d/Polr2h/Polr2f/Gtf2f1/Ncbp2/Gtf2f2	6	C3	1.68002
REACTOME_TRNA_MODIFICATION_IN_THE_NUCLEUS_AND_CYTOSOL	REACTOME	REACTOME_TRNA_MODIFICATION_IN_THE_NUCLEUS_AND_CYTOSOL	6/517	24/8884	0.002063	0.0241585	0.0208921	Mettl1/Eprs/Wdr4/Pus1/Trmt6/Thg1l	6	C3	1.68002
REACTOME_RNA_POLYMERASE_II_TRANSCRIBES_SNRNA_GENES	REACTOME	REACTOME_RNA_POLYMERASE_II_TRANSCRIBES_SNRNA_GENES	9/517	50/8884	0.0021006	0.0244302	0.0211271	Polr2d/Polr2h/Polr2f/Taf9/Gtf2f1/Ncbp2/Gtf2e1/Gtf2f2/Pou2f2	9	C3	1.67516
REACTOME_FORMATION_OF_TC_NER_PRE_INCISION_COMPLEX	REACTOME	REACTOME_FORMATION_OF_TC_NER_PRE_INCISION_COMPLEX	8/517	41/8884	0.00216295	0.0248155	0.0214603	Cops7a/Cops5/Polr2d/Polr2h/Gps1/Polr2f/Prpf19/Rps27a	8	C3	1.66836
REACTOME_SIGNALING_BY_FGFR_IN_DISEASE	REACTOME	REACTOME_SIGNALING_BY_FGFR_IN_DISEASE	8/517	41/8884	0.00216295	0.0248155	0.0214603	Polr2d/Polr2h/Polr2f/Gtf2f1/Stat5a/Ncbp2/Bag4/Gtf2f2	8	C3	1.66836
HALLMARK_IL2_STAT5_SIGNALING	HALLMARK	HALLMARK_IL2_STAT5_SIGNALING	19/517	160/8884	0.00232615	0.0265087	0.0229246	Alcam/Irf4/Gsto1/Bcl2l1/Umps/Swap70/Tnfsf11/Gadd45b/Il1r2/Traf1/Rgs16/Ctsz/Pus1/Irf8/Cd44/Slc1a5/Myc/Tnfrsf21/Cd83	19	C3	1.6397
REACTOME_MITOCHONDRIAL_PROTEIN_IMPORT	REACTOME	REACTOME_MITOCHONDRIAL_PROTEIN_IMPORT	9/517	51/8884	0.0024223	0.0274205	0.0237131	Timm8b/Hspa9/Timm17a/Mtx1/Timm8a1/Hspd1/Timm50/Timm10/Grpel1	9	C3	1.62501
REACTOME_INTERLEUKIN_1_FAMILY_SIGNALING	REACTOME	REACTOME_INTERLEUKIN_1_FAMILY_SIGNALING	14/517	103/8884	0.00245834	0.027533	0.0238104	Psmd1/Psme3/Psma5/Psmd12/Psmb7/Il1r2/Psmd11/Nfkb1/Psmc5/Psmd13/Psmc4/Psmd7/Rps27a/Psmb6	14	C3	1.62323
REACTOME_MITOTIC_G1_PHASE_AND_G1_S_TRANSITION	REACTOME	REACTOME_MITOTIC_G1_PHASE_AND_G1_S_TRANSITION	15/517	115/8884	0.00263921	0.0290999	0.0251654	Psmd1/Jak2/Psme3/Psma5/Psmd12/Psmb7/Psmd11/Psmc5/Psmd13/Psmc4/Ppp2r1b/Myc/Psmd7/Rps27a/Psmb6	15	C3	1.5992
REACTOME_METABOLISM_OF_FOLATE_AND_PTERINES	REACTOME	REACTOME_METABOLISM_OF_FOLATE_AND_PTERINES	4/517	11/8884	0.0026934	0.0291299	0.0251913	Shmt2/Slc25a32/Slc19a1/Mthfd1	4	C3	1.59875
REACTOME_APOPTOSIS	REACTOME	REACTOME_APOPTOSIS	17/517	139/8884	0.00284029	0.0305242	0.0263971	Cycs/Bcl2l1/C1qbp/Psmd1/Psme3/Psma5/Psmd12/Psmb7/Psmd11/Psmc5/Psmd13/Psmc4/Psmd7/Rps27a/Kpna1/Bid/Psmb6	17	C3	1.57844
REACTOME_SUMOYLATION_OF_RNA_BINDING_PROTEINS	REACTOME	REACTOME_SUMOYLATION_OF_RNA_BINDING_PROTEINS	7/517	35/8884	0.00350769	0.0365402	0.0315998	Nup160/Nup98/Nup50/Nup37/Nup155/Nup43/Seh1l	7	C3	1.50032
REACTOME_CHAPERONE_MEDIATED_AUTOPHAGY	REACTOME	REACTOME_CHAPERONE_MEDIATED_AUTOPHAGY	4/517	12/8884	0.00385598	0.0394425	0.0341096	Hsp90aa1/Hspa8/Hsp90ab1/Rps27a	4	C3	1.46712
REACTOME_RNA_POLYMERASE_III_CHAIN_ELONGATION	REACTOME	REACTOME_RNA_POLYMERASE_III_CHAIN_ELONGATION	4/517	12/8884	0.00385598	0.0394425	0.0341096	Polr2h/Polr3g/Polr2f/Polr3h	4	C3	1.46712
REACTOME_SIGNALING_BY_FGFR2_IN_DISEASE	REACTOME	REACTOME_SIGNALING_BY_FGFR2_IN_DISEASE	6/517	27/8884	0.00391067	0.0397624	0.0343863	Polr2d/Polr2h/Polr2f/Gtf2f1/Ncbp2/Gtf2f2	6	C3	1.46361
REACTOME_HEDGEHOG_OFF_STATE	REACTOME	REACTOME_HEDGEHOG_OFF_STATE	12/517	86/8884	0.00393471	0.0397687	0.0343918	Psmd1/Psme3/Psma5/Psmd12/Psmb7/Psmd11/Psmc5/Psmd13/Psmc4/Psmd7/Rps27a/Psmb6	12	C3	1.46355
REACTOME_HIV_TRANSCRIPTION_INITIATION	REACTOME	REACTOME_HIV_TRANSCRIPTION_INITIATION	7/517	36/8884	0.00414074	0.0413587	0.0357667	Polr2d/Polr2h/Polr2f/Taf9/Gtf2f1/Gtf2e1/Gtf2f2	7	C3	1.44652
REACTOME_TRANSCRIPTION_OF_THE_HIV_GENOME	REACTOME	REACTOME_TRANSCRIPTION_OF_THE_HIV_GENOME	8/517	46/8884	0.00457657	0.0451803	0.0390717	Polr2d/Polr2h/Polr2f/Taf9/Gtf2f1/Ncbp2/Gtf2e1/Gtf2f2	8	C3	1.40814
REACTOME_G2_M_CHECKPOINTS	REACTOME	REACTOME_G2_M_CHECKPOINTS	13/517	99/8884	0.00468008	0.0456711	0.0394961	Hus1/Psmd1/Psme3/Psma5/Psmd12/Psmb7/Psmd11/Psmc5/Psmd13/Psmc4/Psmd7/Rps27a/Psmb6	13	C3	1.40345
REACTOME_PTEN_REGULATION	REACTOME	REACTOME_PTEN_REGULATION	13/517	99/8884	0.00468008	0.0456711	0.0394961	Psmd1/Psme3/Psma5/Psmd12/Psmb7/Psmd11/Psmc5/Psmd13/Rbbp7/Psmc4/Psmd7/Rps27a/Psmb6	13	C3	1.40345
REACTOME_RNA_POLYMERASE_I_TRANSCRIPTION_INITIATION	REACTOME	REACTOME_RNA_POLYMERASE_I_TRANSCRIPTION_INITIATION	6/517	28/8884	0.00473733	0.0459656	0.0397508	Polr2h/Cd3eap/Polr2f/Polr1e/Rbbp7/Rrn3	6	C3	1.40065
REACTOME_ESTROGEN_DEPENDENT_GENE_EXPRESSION	REACTOME	REACTOME_ESTROGEN_DEPENDENT_GENE_EXPRESSION	10/517	67/8884	0.00505176	0.048738	0.0421484	Carm1/Polr2d/Polr2h/Hsp90aa1/Ptges3/Hsp90ab1/Polr2f/Gtf2f1/Myc/Gtf2f2	10	C3	1.37522
REACTOME_HCMV_EARLY_EVENTS	REACTOME	REACTOME_HCMV_EARLY_EVENTS	9/517	57/8884	0.00525808	0.050442	0.0436219	Nup160/Nup98/Nup50/Nup37/Nfkb1/Nup155/Nup43/Rbbp7/Seh1l	9	C3	1.3603
REACTOME_MICRORNA_MIRNA_BIOGENESIS	REACTOME	REACTOME_MICRORNA_MIRNA_BIOGENESIS	4/517	13/8884	0.00531646	0.0507154	0.0438584	Polr2d/Polr2h/Ran/Polr2f	4	C3	1.35795
REACTOME_INFECTIOUS_DISEASE	REACTOME	REACTOME_INFECTIOUS_DISEASE	48/517	569/8884	0.00551027	0.0522706	0.0452033	Polr2d/Polr2h/Myo5a/Ipo5/St6galnac4/Ran/Hsp90aa1/Ptges3/Nup160/Rpl29/Ranbp1/Map2k3/Hsp90ab1/Polr2f/Rps27l/Psmd1/Banf1/Jak2/Psme3/Psma5/Psmd12/Nup98/Nup50/Psmb7/Nup37/Rps19/Taf9/Gtf2f1/Psmd11/Nfkb1/Psmc5/Psmd13/Nup155/Nup43/Rbbp7/Ddost/Psmc4/Tgfb1/Psmd7/Rps27a/Ncbp2/Kpna1/Ap2b1/Rcc1/Gtf2e1/Gtf2f2/Seh1l/Psmb6	48	C3	1.34483
REACTOME_SUMOYLATION_OF_DNA_REPLICATION_PROTEINS	REACTOME	REACTOME_SUMOYLATION_OF_DNA_REPLICATION_PROTEINS	7/517	38/8884	0.00566178	0.0532909	0.0460857	Nup160/Nup98/Nup50/Nup37/Nup155/Nup43/Seh1l	7	C3	1.33643
REACTOME_SIGNALING_BY_NOTCH	REACTOME	REACTOME_SIGNALING_BY_NOTCH	16/517	137/8884	0.00586915	0.054458	0.047095	Psmd1/Fcer2a/Psme3/Psma5/Psmd12/Psmb7/Psmd11/Psmc5/Psmd13/Psmc4/Myc/Psmd7/Rps27a/Mib1/Cdk8/Psmb6	16	C3	1.32703
REACTOME_ATTENUATION_PHASE	REACTOME	REACTOME_ATTENUATION_PHASE	5/517	21/8884	0.00611716	0.0558437	0.0482934	Hsp90aa1/Ptges3/Hspa8/Hsp90ab1/Tnfrsf21	5	C3	1.31611
REACTOME_RNA_POLYMERASE_I_PROMOTER_ESCAPE	REACTOME	REACTOME_RNA_POLYMERASE_I_PROMOTER_ESCAPE	5/517	21/8884	0.00611716	0.0558437	0.0482934	Polr2h/Cd3eap/Polr2f/Polr1e/Rrn3	5	C3	1.31611
REACTOME_RNA_POLYMERASE_III_TRANSCRIPTION_INITIATION_FROM_TYPE_1_PROMOTER	REACTOME	REACTOME_RNA_POLYMERASE_III_TRANSCRIPTION_INITIATION_FROM_TYPE_1_PROMOTER	5/517	21/8884	0.00611716	0.0558437	0.0482934	Polr2h/Polr3g/Polr2f/Gtf3c4/Polr3h	5	C3	1.31611
REACTOME_CELL_CYCLE_CHECKPOINTS	REACTOME	REACTOME_CELL_CYCLE_CHECKPOINTS	21/517	200/8884	0.00615373	0.0558772	0.0483223	Nudc/Hus1/Nup160/Bub3/Psmd1/Psme3/Psma5/Psmd12/Nup98/Psmb7/Nup37/Psmd11/Psmc5/Psmd13/Nup43/Psmc4/Ppp2r1b/Psmd7/Rps27a/Seh1l/Psmb6	21	C3	1.31585
REACTOME_CHROMATIN_MODIFYING_ENZYMES	REACTOME	REACTOME_CHROMATIN_MODIFYING_ENZYMES	15/517	126/8884	0.00630535	0.0568717	0.0491824	Hat1/Carm1/Prmt7/Ruvbl1/Prmt6/Dot1l/Jak2/Smarcc1/Taf9/Nfkb1/Aebp2/Rbbp7/Smyd2/Wdr5/Prmt5	15	C3	1.30819
REACTOME_SELENOAMINO_ACID_METABOLISM	REACTOME	REACTOME_SELENOAMINO_ACID_METABOLISM	11/517	80/8884	0.00633025	0.0568717	0.0491824	Sars/Rars/Rpl29/Eprs/Rps27l/Lars/Kars/Rps19/Eef1e1/Iars/Rps27a	11	C3	1.30819

## Sheet: DEG (Fig. 3F)
ID	DB	Description	GeneRatio	BgRatio	pvalue	p.adjust	qvalue	geneID	Count	name	fdrlog10	New_ID
HALLMARK_INTERFERON_GAMMA_RESPONSE	HALLMARK	HALLMARK_INTERFERON_GAMMA_RESPONSE	32/98	159/9391	2.10903e-33	5.84411e-30	5.06388e-30	Trim25/Cd86/Adar/Il4ra/Ddx60/Lgals3bp/Oasl1/Ifit2/Ifit3/P2ry14/Parp12/Rnf213/Usp18/Zbp1/Gbp3/Casp1/Bst2/Fgl2/Nod1/Rtp4/Parp14/Oas2/Tdrd7/Mx1/Ifi35/Znfx1/Ifih1/Rsad2/Tap1/Ube2l6/Klrk1/Irf7	32	Th1vsTh2	29.2955	H_INTERFERON_GAMMA_RESPONSE
HALLMARK_INTERFERON_ALPHA_RESPONSE	HALLMARK	HALLMARK_INTERFERON_ALPHA_RESPONSE	23/98	78/9391	3.73692e-28	5.17751e-25	4.48627e-25	Trim25/Adar/Il4ra/Oas1g/Ddx60/Lgals3bp/Oasl1/Ifit2/Ifit3/Parp12/Usp18/Gbp3/Casp1/Bst2/Rtp4/Parp14/Tdrd7/Ifi35/Ifih1/Rsad2/Tap1/Ube2l6/Irf7	23	Th1vsTh2	24.3481	H_INTERFERON_ALPHA_RESPONSE
GOBP_DEFENSE_RESPONSE	GOBP	GOBP_DEFENSE_RESPONSE	47/98	982/9391	3.63004e-21	3.35295e-18	2.90531e-18	Trim25/Adar/Il4ra/Oas1g/Ddx60/Lgals3bp/Oasl1/Ifit2/Il18rap/Ifit3/Pik3ap1/Ccr5/Tlr7/Usp18/Zbp1/Gbp3/Casp1/Bst2/Fgl2/Mgll/Tspan6/Nod1/Rtp4/Ifng/Parp14/Oas2/Mx1/Smpdl3b/Ociad2/Ifi35/Ifih1/Muc13/Klrd1/Rsad2/Pld4/Cxcr3/Mef2c/Plac8/Tap1/Gata3/Gbp5/Tarbp2/Pparg/Ffar2/Klrk1/Irf7/Il18r1	47	Th1vsTh2	17.5368	NA
GOBP_RESPONSE_TO_BIOTIC_STIMULUS	GOBP	GOBP_RESPONSE_TO_BIOTIC_STIMULUS	44/98	895/9391	4.51592e-20	3.1284e-17	2.71074e-17	Trim25/Cd86/Adar/Il4ra/Oas1g/Ddx60/Oasl1/Ifit2/Il18rap/Cd80/Ifit3/Ccr5/Tlr7/Usp18/Zbp1/Gbp3/Casp1/Bst2/Fgl2/Tspan6/Nod1/Rtp4/Ifng/Parp14/Oas2/Mx1/Smpdl3b/Ociad2/Ifi35/Ifih1/Muc13/Klrd1/Rsad2/Pld4/Mef2c/Plac8/Gata3/Gbp5/Pim2/Tarbp2/Pparg/Ffar2/Klrk1/Irf7	44	Th1vsTh2	16.5669	NA
GOBP_DEFENSE_RESPONSE_TO_OTHER_ORGANISM	GOBP	GOBP_DEFENSE_RESPONSE_TO_OTHER_ORGANISM	39/98	682/9391	7.53228e-20	4.17439e-17	3.61708e-17	Trim25/Adar/Il4ra/Oas1g/Ddx60/Oasl1/Ifit2/Il18rap/Ifit3/Tlr7/Usp18/Zbp1/Gbp3/Casp1/Bst2/Fgl2/Tspan6/Nod1/Rtp4/Ifng/Parp14/Oas2/Mx1/Smpdl3b/Ociad2/Ifi35/Ifih1/Muc13/Klrd1/Rsad2/Pld4/Plac8/Gata3/Gbp5/Tarbp2/Pparg/Ffar2/Klrk1/Irf7	39	Th1vsTh2	16.4416	NA
GOBP_INNATE_IMMUNE_RESPONSE	GOBP	GOBP_INNATE_IMMUNE_RESPONSE	32/98	546/9391	2.14374e-16	9.9005e-14	8.57872e-14	Trim25/Adar/Oas1g/Ddx60/Oasl1/Ifit2/Il18rap/Ifit3/Tlr7/Usp18/Zbp1/Gbp3/Casp1/Bst2/Nod1/Ifng/Parp14/Oas2/Mx1/Smpdl3b/Ifi35/Ifih1/Muc13/Klrd1/Rsad2/Pld4/Gata3/Gbp5/Pparg/Ffar2/Klrk1/Irf7	32	Th1vsTh2	13.0666	NA
GOBP_DEFENSE_RESPONSE_TO_VIRUS	GOBP	GOBP_DEFENSE_RESPONSE_TO_VIRUS	19/98	173/9391	1.00085e-14	3.96194e-12	3.43299e-12	Adar/Oas1g/Ddx60/Oasl1/Ifit2/Ifit3/Tlr7/Zbp1/Bst2/Fgl2/Tspan6/Rtp4/Ifng/Oas2/Mx1/Ifih1/Rsad2/Tarbp2/Irf7	19	Th1vsTh2	11.4643	NA
REACTOME_CYTOKINE_SIGNALING_IN_IMMUNE_SYSTEM	REACTOME	REACTOME_CYTOKINE_SIGNALING_IN_IMMUNE_SYSTEM	29/98	512/9391	1.93813e-14	6.7132e-12	5.81695e-12	Trim25/Cd86/Adar/Il4ra/Oas1g/Oasl1/Ifit2/Il18rap/Cd80/Ifit3/Ccr5/Usp18/Gbp3/Casp1/Bst2/Nod1/Ifng/Oas2/Mx1/Ifi35/Fscn1/Rsad2/Mef2c/Gata3/Gbp5/Ube2l6/Irf7/Il12rb2/Il18r1	29	Th1vsTh2	11.2353	R_CYTOKINE_SIGNALING
GOBP_RESPONSE_TO_VIRUS	GOBP	GOBP_RESPONSE_TO_VIRUS	21/98	238/9391	2.82639e-14	8.70214e-12	7.54034e-12	Adar/Oas1g/Ddx60/Oasl1/Ifit2/Ifit3/Tlr7/Zbp1/Bst2/Fgl2/Tspan6/Rtp4/Ifng/Oas2/Mx1/Ifih1/Rsad2/Gata3/Pim2/Tarbp2/Irf7	21	Th1vsTh2	11.1226	NA
GOBP_CYTOKINE_MEDIATED_SIGNALING_PATHWAY	GOBP	GOBP_CYTOKINE_MEDIATED_SIGNALING_PATHWAY	29/98	540/9391	7.67874e-14	2.12778e-11	1.84371e-11	Trim25/Cd86/Adar/Il4ra/Oas1g/Oasl1/Ifit2/Il18rap/Cd80/Ifit3/Ccr5/Usp18/Zbp1/Casp1/Bst2/Nod1/Ifng/Parp14/Oas2/Mx1/Ifi35/Fscn1/Rsad2/Cxcr3/Gata3/Pparg/Irf7/Il12rb2/Il18r1	29	Th1vsTh2	10.7343	NA
REACTOME_INTERFERON_SIGNALING	REACTOME	REACTOME_INTERFERON_SIGNALING	17/98	151/9391	1.93819e-13	4.88248e-11	4.23063e-11	Trim25/Adar/Oas1g/Oasl1/Ifit2/Ifit3/Usp18/Gbp3/Bst2/Ifng/Oas2/Mx1/Ifi35/Rsad2/Gbp5/Ube2l6/Irf7	17	Th1vsTh2	10.3736	R_INTERFERON_SIGNALING
REACTOME_INTERFERON_ALPHA_BETA_SIGNALING	REACTOME	REACTOME_INTERFERON_ALPHA_BETA_SIGNALING	1998-12-01	59/9391	6.25037e-13	1.44331e-10	1.25062e-10	Adar/Oas1g/Oasl1/Ifit2/Ifit3/Usp18/Bst2/Oas2/Mx1/Ifi35/Rsad2/Irf7	12	Th1vsTh2	9.90287	R_INTERFERON_ALPHA_BETA_SIGNALING
GOBP_RESPONSE_TO_TYPE_I_INTERFERON	GOBP	GOBP_RESPONSE_TO_TYPE_I_INTERFERON	13/98	76/9391	6.84199e-13	1.4584e-10	1.26369e-10	Adar/Oas1g/Oasl1/Ifit2/Ifit3/Usp18/Zbp1/Bst2/Oas2/Mx1/Ifi35/Rsad2/Irf7	13	Th1vsTh2	9.89836	GOBP_TYPE_I_INTERFERON
GOBP_REGULATION_OF_DEFENSE_RESPONSE	GOBP	GOBP_REGULATION_OF_DEFENSE_RESPONSE	25/98	426/9391	8.28732e-13	1.6403e-10	1.42131e-10	Adar/Il18rap/Pik3ap1/Tlr7/Usp18/Zbp1/Casp1/Fgl2/Mgll/Tspan6/Nod1/Ifng/Parp14/Smpdl3b/Ifi35/Muc13/Klrd1/Mef2c/Gata3/Gbp5/Tarbp2/Pparg/Ffar2/Klrk1/Irf7	25	Th1vsTh2	9.84731	NA
GOBP_RESPONSE_TO_CYTOKINE	GOBP	GOBP_RESPONSE_TO_CYTOKINE	33/98	787/9391	1.03669e-12	1.91511e-10	1.65943e-10	Trim25/Cd86/Adar/Il4ra/Oas1g/Oasl1/Ifit2/Il18rap/Cd80/Ifit3/Ccr5/Usp18/Zbp1/Gbp3/Casp1/Bst2/Nod1/Ifng/Parp14/Oas2/Mx1/Snx10/Ifi35/Fscn1/Ifih1/Rsad2/Cxcr3/Gata3/Gbp5/Pparg/Irf7/Il12rb2/Il18r1	33	Th1vsTh2	9.78004	NA
GOBP_REGULATION_OF_RESPONSE_TO_EXTERNAL_STIMULUS	GOBP	GOBP_REGULATION_OF_RESPONSE_TO_EXTERNAL_STIMULUS	29/98	610/9391	1.69855e-12	2.94167e-10	2.54894e-10	Adar/Ddx60/Nrp1/Il18rap/Pik3ap1/Ntrk3/Tlr7/Usp18/Zbp1/Casp1/Fgl2/Mgll/Tspan6/Nod1/Ifng/Parp14/Smpdl3b/Ifi35/Muc13/Klrd1/Tiam1/Sema4b/Gata3/Gbp5/Tarbp2/Pparg/Ffar2/Klrk1/Irf7	29	Th1vsTh2	9.59364	NA
GOBP_IMMUNE_EFFECTOR_PROCESS	GOBP	GOBP_IMMUNE_EFFECTOR_PROCESS	32/98	779/9391	4.49789e-12	7.33157e-10	6.35275e-10	Cd86/Adar/Il4ra/Oas1g/Ddx60/Oasl1/Ifit2/Il18rap/Cd80/Ifit3/Tlr7/Zbp1/Bst2/Fgl2/Tspan6/Rtp4/Ifng/Oas2/Mx1/Ifi35/Ifih1/Klrd1/St3gal1/Rsad2/Plac8/Gata3/Tarbp2/Ffar2/Klrk1/Irf7/Il18r1/Eomes	32	Th1vsTh2	9.19704	NA
GOBP_REGULATION_OF_RESPONSE_TO_BIOTIC_STIMULUS	GOBP	GOBP_REGULATION_OF_RESPONSE_TO_BIOTIC_STIMULUS	19/98	280/9391	5.85863e-11	9.01904e-09	7.81493e-09	Adar/Ddx60/Il18rap/Usp18/Zbp1/Fgl2/Tspan6/Nod1/Ifng/Parp14/Ifi35/Muc13/Klrd1/Gbp5/Tarbp2/Pparg/Ffar2/Klrk1/Irf7	19	Th1vsTh2	8.10707	NA
GOBP_CYTOKINE_PRODUCTION	GOBP	GOBP_CYTOKINE_PRODUCTION	22/98	485/9391	3.44694e-09	5.02709e-07	4.35594e-07	Trim25/Cd86/Il4ra/Cd80/Tlr7/Zbp1/Casp1/Bst2/Nod1/Ifng/Furin/Ifih1/Rsad2/Pld4/Gata3/Gbp5/Ltbp1/Ube2l6/Ffar2/Irf7/Il12rb2/Il18r1	22	Th1vsTh2	6.36092	NA
GOBP_POSITIVE_REGULATION_OF_CYTOKINE_PRODUCTION	GOBP	GOBP_POSITIVE_REGULATION_OF_CYTOKINE_PRODUCTION	17/98	288/9391	5.71131e-09	7.91302e-07	6.85658e-07	Cd86/Il4ra/Cd80/Tlr7/Zbp1/Casp1/Nod1/Ifng/Furin/Ifih1/Rsad2/Gata3/Gbp5/Ffar2/Irf7/Il12rb2/Il18r1	17	Th1vsTh2	6.16389	NA
GOBP_RESPONSE_TO_INTERFERON_ALPHA	GOBP	GOBP_RESPONSE_TO_INTERFERON_ALPHA	1998-06-01	16/9391	8.14552e-09	1.07482e-06	9.31325e-07	Adar/Ifit2/Ifit3/Bst2/Mx1/Gata3	6	Th1vsTh2	6.0309	NA
IRF_Q6	TFT	IRF_Q6	13/98	165/9391	1.39651e-08	1.73374e-06	1.50228e-06	Adar/Ddx60/Ifit2/Nrp1/Cd80/Parp12/Tlr7/Zbp1/Bst2/Rtp4/Ifi35/Ube2l6/Eomes	13	Th1vsTh2	5.82325	NA
GOBP_REGULATION_OF_IMMUNE_EFFECTOR_PROCESS	GOBP	GOBP_REGULATION_OF_IMMUNE_EFFECTOR_PROCESS	16/98	268/9391	1.43905e-08	1.73374e-06	1.50228e-06	Cd86/Il4ra/Ddx60/Il18rap/Cd80/Bst2/Fgl2/Tspan6/Ifng/Klrd1/Rsad2/Gata3/Tarbp2/Ffar2/Klrk1/Il18r1	16	Th1vsTh2	5.82325	NA
GOBP_INFLAMMATORY_RESPONSE	GOBP	GOBP_INFLAMMATORY_RESPONSE	20/98	440/9391	1.95172e-08	2.25342e-06	1.95257e-06	Il4ra/Il18rap/Pik3ap1/Ccr5/Tlr7/Usp18/Zbp1/Casp1/Mgll/Nod1/Ifng/Smpdl3b/Ifi35/Pld4/Cxcr3/Gata3/Gbp5/Pparg/Ffar2/Il18r1	20	Th1vsTh2	5.70939	GOBP_INFLAMMATORY_RESPONSE
GOBP_REGULATION_OF_IMMUNE_SYSTEM_PROCESS	GOBP	GOBP_REGULATION_OF_IMMUNE_SYSTEM_PROCESS	29/98	908/9391	2.21021e-08	2.4498e-06	2.12273e-06	Cd86/Adar/Il4ra/Ddx60/Il18rap/Cd80/Usp18/Zbp1/Bst2/Fgl2/Timd2/Tspan6/Nod1/Ifng/Parp14/Ifi35/Muc13/Klrd1/Rsad2/Cxcr3/Mef2c/Gata3/Gbp5/Tarbp2/Pparg/Ffar2/Klrk1/Irf7/Il18r1	29	Th1vsTh2	5.6731	NA
GOBP_RESPONSE_TO_INTERFERON_GAMMA	GOBP	GOBP_RESPONSE_TO_INTERFERON_GAMMA	1998-12-01	143/9391	2.58945e-08	2.75976e-06	2.39131e-06	Trim25/Oas1g/Oasl1/Gbp3/Casp1/Bst2/Ifng/Parp14/Oas2/Gbp5/Pparg/Irf7	12	Th1vsTh2	5.62136	NA
GOBP_REGULATION_OF_INNATE_IMMUNE_RESPONSE	GOBP	GOBP_REGULATION_OF_INNATE_IMMUNE_RESPONSE	14/98	213/9391	3.78109e-08	3.88052e-06	3.36244e-06	Adar/Il18rap/Usp18/Zbp1/Ifng/Parp14/Ifi35/Muc13/Klrd1/Gbp5/Pparg/Ffar2/Klrk1/Irf7	14	Th1vsTh2	5.47335	NA
GOBP_POSITIVE_REGULATION_OF_IMMUNE_EFFECTOR_PROCESS	GOBP	GOBP_POSITIVE_REGULATION_OF_IMMUNE_EFFECTOR_PROCESS	1998-12-01	149/9391	4.10822e-08	4.06568e-06	3.52288e-06	Cd86/Il4ra/Ddx60/Il18rap/Cd80/Ifng/Klrd1/Rsad2/Gata3/Ffar2/Klrk1/Il18r1	12	Th1vsTh2	5.4531	NA
GOBP_REGULATION_OF_IMMUNE_RESPONSE	GOBP	GOBP_REGULATION_OF_IMMUNE_RESPONSE	22/98	570/9391	6.48316e-08	6.19477e-06	5.36773e-06	Cd86/Adar/Il4ra/Il18rap/Cd80/Usp18/Zbp1/Fgl2/Ifng/Parp14/Ifi35/Muc13/Klrd1/Rsad2/Mef2c/Gata3/Gbp5/Pparg/Ffar2/Klrk1/Irf7/Il18r1	22	Th1vsTh2	5.27021	NA
GOBP_POSITIVE_REGULATION_OF_GENE_EXPRESSION	GOBP	GOBP_POSITIVE_REGULATION_OF_GENE_EXPRESSION	23/98	635/9391	9.81604e-08	8.85792e-06	7.67532e-06	Cd86/Adar/Il4ra/Cd80/Ntrk3/Tlr7/Zbp1/Casp1/Nod1/Ifng/Furin/Ifih1/Rsad2/Mef2c/Gata3/Gbp5/Id1/Tarbp2/Pparg/Ffar2/Irf7/Il12rb2/Il18r1	23	Th1vsTh2	5.1149	NA
GOBP_VIRAL_LIFE_CYCLE	GOBP	GOBP_VIRAL_LIFE_CYCLE	14/98	230/9391	9.90961e-08	8.85792e-06	7.67532e-06	Trim25/Cd86/Adar/Oas1g/Oasl1/Nrp1/Cd80/Ccr5/Bst2/Timd2/Oas2/Furin/Rsad2/Tarbp2	14	Th1vsTh2	5.1149	NA
ICSBP_Q6	TFT	ICSBP_Q6	1998-12-01	166/9391	1.36233e-07	1.1797e-05	1.0222e-05	Adar/Atp10a/Ifit3/Parp12/Tlr7/Usp18/Zbp1/Itpr1/Bst2/Ifi35/Ifih1/Tap1	12	Th1vsTh2	4.99046	NA
GOBP_T_CELL_DIFFERENTIATION_INVOLVED_IN_IMMUNE_RESPONSE	GOBP	GOBP_T_CELL_DIFFERENTIATION_INVOLVED_IN_IMMUNE_RESPONSE	1998-08-01	59/9391	1.50768e-07	1.26599e-05	1.09697e-05	Cd86/Il4ra/Cd80/Fgl2/Ifng/Gata3/Il18r1/Eomes	8	Th1vsTh2	4.9598	NA
GOBP_POSITIVE_REGULATION_OF_RESPONSE_TO_EXTERNAL_STIMULUS	GOBP	GOBP_POSITIVE_REGULATION_OF_RESPONSE_TO_EXTERNAL_STIMULUS	16/98	319/9391	1.63772e-07	1.32203e-05	1.14553e-05	Ddx60/Nrp1/Il18rap/Ntrk3/Tlr7/Zbp1/Nod1/Ifng/Ifi35/Muc13/Klrd1/Tiam1/Gbp5/Ffar2/Klrk1/Irf7	16	Th1vsTh2	4.94099	NA
WP_SELECTIVE_EXPRESSION_OF_CHEMOKINE_RECEPTORS_DURING_TCELL_POLARIZATION	WP	WP_SELECTIVE_EXPRESSION_OF_CHEMOKINE_RECEPTORS_DURING_TCELL_POLARIZATION	1998-06-01	25/9391	1.66983e-07	1.32203e-05	1.14553e-05	Il4ra/Ccr5/Ifng/Cxcr3/Il12rb2/Il18r1	6	Th1vsTh2	4.94099	WP_CHEMOKINE_RECEPTORS
GOBP_PATTERN_RECOGNITION_RECEPTOR_SIGNALING_PATHWAY	GOBP	GOBP_PATTERN_RECOGNITION_RECEPTOR_SIGNALING_PATHWAY	1998-11-01	142/9391	2.33283e-07	1.79563e-05	1.5559e-05	Ddx60/Pik3ap1/Tlr7/Tspan6/Nod1/Smpdl3b/Ifi35/Ifih1/Rsad2/Ffar2/Irf7	11	Th1vsTh2	4.80802	NA
GOBP_POSITIVE_REGULATION_OF_DEFENSE_RESPONSE	GOBP	GOBP_POSITIVE_REGULATION_OF_DEFENSE_RESPONSE	13/98	230/9391	6.91901e-07	5.18178e-05	4.48998e-05	Il18rap/Tlr7/Zbp1/Nod1/Ifng/Ifi35/Muc13/Klrd1/Mef2c/Gbp5/Ffar2/Klrk1/Irf7	13	Th1vsTh2	4.34776	NA
GOBP_REGULATION_OF_VIRAL_GENOME_REPLICATION	GOBP	GOBP_REGULATION_OF_VIRAL_GENOME_REPLICATION	1998-07-01	50/9391	7.51438e-07	5.47957e-05	4.74801e-05	Adar/Oas1g/Oasl1/Bst2/Oas2/Rsad2/Tarbp2	7	Th1vsTh2	4.32349	NA
HALLMARK_IL2_STAT5_SIGNALING	HALLMARK	HALLMARK_IL2_STAT5_SIGNALING	1998-11-01	160/9391	7.77742e-07	5.52596e-05	4.7882e-05	Cd86/Il4ra/Nrp1/Tlr7/Gbp3/Fgl2/Furin/Hopx/Tiam1/Il18r1/Eomes	11	Th1vsTh2	4.31983	H_IL2_STAT5_SIGNALING
GOBP_INTERFERON_GAMMA_MEDIATED_SIGNALING_PATHWAY	GOBP	GOBP_INTERFERON_GAMMA_MEDIATED_SIGNALING_PATHWAY	1998-08-01	73/9391	8.10789e-07	5.61674e-05	4.86687e-05	Trim25/Oas1g/Oasl1/Ifng/Parp14/Oas2/Pparg/Irf7	8	Th1vsTh2	4.31275	NA
REACTOME_INTERFERON_GAMMA_SIGNALING	REACTOME	REACTOME_INTERFERON_GAMMA_SIGNALING	1998-08-01	76/9391	1.10852e-06	7.49198e-05	6.49175e-05	Trim25/Oas1g/Oasl1/Gbp3/Ifng/Oas2/Gbp5/Irf7	8	Th1vsTh2	4.18764	NA
GOBP_REGULATION_OF_INFLAMMATORY_RESPONSE	GOBP	GOBP_REGULATION_OF_INFLAMMATORY_RESPONSE	1998-12-01	207/9391	1.47184e-06	9.71061e-05	8.41418e-05	Pik3ap1/Tlr7/Usp18/Zbp1/Casp1/Mgll/Ifng/Smpdl3b/Ifi35/Gata3/Pparg/Ffar2	12	Th1vsTh2	4.07499	NA
GOBP_POSITIVE_REGULATION_OF_IMMUNE_RESPONSE	GOBP	GOBP_POSITIVE_REGULATION_OF_IMMUNE_RESPONSE	17/98	429/9391	1.79599e-06	0.000115737	0.000100285	Cd86/Il4ra/Il18rap/Cd80/Zbp1/Ifng/Ifi35/Muc13/Klrd1/Rsad2/Mef2c/Gata3/Gbp5/Ffar2/Klrk1/Irf7/Il18r1	17	Th1vsTh2	3.99876	NA
GOBP_REGULATION_OF_RESPONSE_TO_STRESS	GOBP	GOBP_REGULATION_OF_RESPONSE_TO_STRESS	25/98	876/9391	2.2439e-06	0.000141315	0.000122448	Adar/Il18rap/Pik3ap1/Tlr7/Usp18/Zbp1/Casp1/Fgl2/Mgll/Tspan6/Nod1/Ifng/Parp14/Smpdl3b/Ifi35/Muc13/Klrd1/Mef2c/Gata3/Gbp5/Tarbp2/Pparg/Ffar2/Klrk1/Irf7	25	Th1vsTh2	3.91205	NA
GOBP_T_CELL_ACTIVATION_INVOLVED_IN_IMMUNE_RESPONSE	GOBP	GOBP_T_CELL_ACTIVATION_INVOLVED_IN_IMMUNE_RESPONSE	1998-08-01	84/9391	2.39345e-06	0.000147384	0.000127707	Cd86/Il4ra/Cd80/Fgl2/Ifng/Gata3/Il18r1/Eomes	8	Th1vsTh2	3.89379	NA
REACTOME_ANTIVIRAL_MECHANISM_BY_IFN_STIMULATED_GENES	REACTOME	REACTOME_ANTIVIRAL_MECHANISM_BY_IFN_STIMULATED_GENES	1998-07-01	60/9391	2.66865e-06	0.000160757	0.000139295	Trim25/Oas1g/Oasl1/Usp18/Oas2/Mx1/Ube2l6	7	Th1vsTh2	3.85606	R_IFN_STIMULATED_GENES
GOBP_ALPHA_BETA_T_CELL_DIFFERENTIATION	GOBP	GOBP_ALPHA_BETA_T_CELL_DIFFERENTIATION	1998-08-01	86/9391	2.86372e-06	0.000168838	0.000146297	Cd86/Il4ra/Cd80/Ifng/Rsad2/Gata3/Il18r1/Eomes	8	Th1vsTh2	3.83477	NA
GOBP_NEGATIVE_REGULATION_OF_RESPONSE_TO_EXTERNAL_STIMULUS	GOBP	GOBP_NEGATIVE_REGULATION_OF_RESPONSE_TO_EXTERNAL_STIMULUS	1998-12-01	223/9391	3.21086e-06	0.00018536	0.000160614	Adar/Nrp1/Fgl2/Tspan6/Parp14/Smpdl3b/Klrd1/Sema4b/Gata3/Tarbp2/Pparg/Klrk1	12	Th1vsTh2	3.79422	NA
GOBP_NEGATIVE_REGULATION_OF_RESPONSE_TO_BIOTIC_STIMULUS	GOBP	GOBP_NEGATIVE_REGULATION_OF_RESPONSE_TO_BIOTIC_STIMULUS	1998-07-01	62/9391	3.34098e-06	0.000188936	0.000163712	Adar/Fgl2/Tspan6/Parp14/Klrd1/Tarbp2/Pparg	7	Th1vsTh2	3.78592	NA
GOBP_POSITIVE_REGULATION_OF_IMMUNE_SYSTEM_PROCESS	GOBP	GOBP_POSITIVE_REGULATION_OF_IMMUNE_SYSTEM_PROCESS	20/98	616/9391	4.3078e-06	0.000238738	0.000206865	Cd86/Il4ra/Ddx60/Il18rap/Cd80/Zbp1/Timd2/Nod1/Ifng/Ifi35/Muc13/Klrd1/Rsad2/Mef2c/Gata3/Gbp5/Ffar2/Klrk1/Irf7/Il18r1	20	Th1vsTh2	3.68431	NA
GOBP_CD4_POSITIVE_ALPHA_BETA_T_CELL_DIFFERENTIATION	GOBP	GOBP_CD4_POSITIVE_ALPHA_BETA_T_CELL_DIFFERENTIATION	1998-07-01	66/9391	5.11383e-06	0.000277851	0.000240756	Cd86/Il4ra/Cd80/Ifng/Rsad2/Gata3/Il18r1	7	Th1vsTh2	3.61842	NA
GOBP_ADAPTIVE_IMMUNE_RESPONSE	GOBP	GOBP_ADAPTIVE_IMMUNE_RESPONSE	13/98	276/9391	5.29601e-06	0.000282216	0.000244538	Cd86/Il4ra/Cd80/Ifng/Klrd1/Rsad2/Mef2c/Tap1/Gata3/Klrk1/Irf7/Il18r1/Eomes	13	Th1vsTh2	3.61165	NA
GOBP_REGULATION_OF_VIRAL_LIFE_CYCLE	GOBP	GOBP_REGULATION_OF_VIRAL_LIFE_CYCLE	1998-08-01	96/9391	6.57023e-06	0.000343512	0.000297651	Trim25/Adar/Oas1g/Oasl1/Bst2/Oas2/Rsad2/Tarbp2	8	Th1vsTh2	3.52629	NA
IRF7_01	TFT	IRF7_01	1998-10-01	162/9391	6.7161e-06	0.000344635	0.000298624	Adar/Ddx60/Lgals3bp/Oasl1/Ifit2/Nrp1/Parp12/Usp18/Bst2/Tap1	10	Th1vsTh2	3.52488	NA
ISRE_01	TFT	ISRE_01	1998-10-01	163/9391	7.09388e-06	0.000357403	0.000309687	Ddx60/Ifit2/Ifit3/Tlr7/Usp18/Zbp1/Bst2/Rtp4/Ifih1/Mef2c	10	Th1vsTh2	3.50908	NA
GOBP_REGULATION_OF_RESPONSE_TO_CYTOKINE_STIMULUS	GOBP	GOBP_REGULATION_OF_RESPONSE_TO_CYTOKINE_STIMULUS	1998-09-01	129/9391	7.3887e-06	0.000365608	0.000316797	Adar/Usp18/Zbp1/Casp1/Ifng/Parp14/Ifih1/Pparg/Irf7	9	Th1vsTh2	3.49922	NA
GOBP_POSITIVE_REGULATION_OF_MULTICELLULAR_ORGANISMAL_PROCESS	GOBP	GOBP_POSITIVE_REGULATION_OF_MULTICELLULAR_ORGANISMAL_PROCESS	23/98	818/9391	8.13373e-06	0.000395413	0.000342623	Cd86/Il4ra/Nrp1/Cd80/Tlr7/Zbp1/Casp1/Sln/Nod1/Ifng/Furin/Ifih1/Tiam1/Rsad2/Mef2c/Plac8/Gata3/Gbp5/Pparg/Ffar2/Irf7/Il12rb2/Il18r1	23	Th1vsTh2	3.46518	NA
HALLMARK_ALLOGRAFT_REJECTION	HALLMARK	HALLMARK_ALLOGRAFT_REJECTION	1998-10-01	166/9391	8.33979e-06	0.000398441	0.000345246	Cd86/Il4ra/Il18rap/Cd80/Ccr5/Ifng/Klrd1/Cxcr3/Tap1/Irf7	10	Th1vsTh2	3.46187	NA
GOBP_NEGATIVE_REGULATION_OF_DEFENSE_RESPONSE	GOBP	GOBP_NEGATIVE_REGULATION_OF_DEFENSE_RESPONSE	1998-09-01	133/9391	9.48068e-06	0.000445271	0.000385824	Adar/Fgl2/Tspan6/Parp14/Smpdl3b/Klrd1/Gata3/Tarbp2/Pparg	9	Th1vsTh2	3.41361	NA
GOBP_POSITIVE_REGULATION_OF_TYPE_2_IMMUNE_RESPONSE	GOBP	GOBP_POSITIVE_REGULATION_OF_TYPE_2_IMMUNE_RESPONSE	1998-04-01	14/9391	1.0303e-05	0.000475828	0.000412302	Cd86/Il4ra/Rsad2/Gata3	4	Th1vsTh2	3.38479	NA
GOBP_POSITIVE_REGULATION_OF_RESPONSE_TO_BIOTIC_STIMULUS	GOBP	GOBP_POSITIVE_REGULATION_OF_RESPONSE_TO_BIOTIC_STIMULUS	1998-10-01	171/9391	1.08384e-05	0.000486016	0.000421129	Ddx60/Il18rap/Zbp1/Ifi35/Muc13/Klrd1/Gbp5/Ffar2/Klrk1/Irf7	10	Th1vsTh2	3.37558	NA
GOBP_NEGATIVE_REGULATION_OF_VIRAL_GENOME_REPLICATION	GOBP	GOBP_NEGATIVE_REGULATION_OF_VIRAL_GENOME_REPLICATION	1998-05-01	29/9391	1.08744e-05	0.000486016	0.000421129	Oas1g/Oasl1/Bst2/Oas2/Rsad2	5	Th1vsTh2	3.37558	NA
GOBP_NEGATIVE_REGULATION_OF_IMMUNE_SYSTEM_PROCESS	GOBP	GOBP_NEGATIVE_REGULATION_OF_IMMUNE_SYSTEM_PROCESS	1998-12-01	258/9391	1.42572e-05	0.000613127	0.000531271	Cd86/Adar/Il4ra/Cd80/Bst2/Fgl2/Tspan6/Parp14/Klrd1/Tarbp2/Pparg/Klrk1	12	Th1vsTh2	3.27468	NA
GOBP_CD4_POSITIVE_ALPHA_BETA_T_CELL_ACTIVATION	GOBP	GOBP_CD4_POSITIVE_ALPHA_BETA_T_CELL_ACTIVATION	1998-07-01	77/9391	1.43823e-05	0.000613127	0.000531271	Cd86/Il4ra/Cd80/Ifng/Rsad2/Gata3/Il18r1	7	Th1vsTh2	3.27468	NA
GOBP_VIRAL_GENOME_REPLICATION	GOBP	GOBP_VIRAL_GENOME_REPLICATION	1998-07-01	77/9391	1.43823e-05	0.000613127	0.000531271	Adar/Oas1g/Oasl1/Bst2/Oas2/Rsad2/Tarbp2	7	Th1vsTh2	3.27468	NA
GOBP_LYMPHOCYTE_ACTIVATION_INVOLVED_IN_IMMUNE_RESPONSE	GOBP	GOBP_LYMPHOCYTE_ACTIVATION_INVOLVED_IN_IMMUNE_RESPONSE	1998-09-01	142/9391	1.61075e-05	0.000676271	0.000585984	Cd86/Il4ra/Cd80/Fgl2/Ifng/St3gal1/Gata3/Il18r1/Eomes	9	Th1vsTh2	3.23211	NA
GOBP_ALPHA_BETA_T_CELL_ACTIVATION	GOBP	GOBP_ALPHA_BETA_T_CELL_ACTIVATION	1998-08-01	115/9391	2.49155e-05	0.00103046	0.000892886	Cd86/Il4ra/Cd80/Ifng/Rsad2/Gata3/Il18r1/Eomes	8	Th1vsTh2	3.0492	NA
GOBP_POSITIVE_REGULATION_OF_INTRACELLULAR_SIGNAL_TRANSDUCTION	GOBP	GOBP_POSITIVE_REGULATION_OF_INTRACELLULAR_SIGNAL_TRANSDUCTION	19/98	638/9391	2.65226e-05	0.0010808	0.000936503	Trim25/Cd86/Ddx60/Nqo2/Nrp1/Cd80/Pik3ap1/Ntrk3/Tlr7/Casp1/Bst2/Tspan6/Nod1/Ifi35/Tiam1/Gata3/Pim2/Lrrk1/Il18r1	19	Th1vsTh2	3.02849	NA
GOBP_NEGATIVE_REGULATION_OF_VIRAL_PROCESS	GOBP	GOBP_NEGATIVE_REGULATION_OF_VIRAL_PROCESS	1998-06-01	58/9391	2.89132e-05	0.00116114	0.00100612	Trim25/Oas1g/Oasl1/Bst2/Oas2/Rsad2	6	Th1vsTh2	2.99735	NA
GOBP_LEUKOCYTE_DIFFERENTIATION	GOBP	GOBP_LEUKOCYTE_DIFFERENTIATION	14/98	377/9391	3.35103e-05	0.00132653	0.00114943	Cd86/Il4ra/Cd80/Fgl2/Ifng/Snx10/St3gal1/Rsad2/Gata3/Pparg/Lrrk1/Irf7/Il18r1/Eomes	14	Th1vsTh2	2.93952	NA
REACTOME_SIGNALING_BY_INTERLEUKINS	REACTOME	REACTOME_SIGNALING_BY_INTERLEUKINS	13/98	329/9391	3.45775e-05	0.0013495	0.00116933	Cd86/Il4ra/Il18rap/Cd80/Ccr5/Casp1/Nod1/Ifng/Fscn1/Mef2c/Gata3/Il12rb2/Il18r1	13	Th1vsTh2	2.93206	R_SIGNALING_BY_INTERLEUKINS
GOBP_REGULATION_OF_BIOLOGICAL_PROCESS_INVOLVED_IN_SYMBIOTIC_INTERACTION	GOBP	GOBP_REGULATION_OF_BIOLOGICAL_PROCESS_INVOLVED_IN_SYMBIOTIC_INTERACTION	1998-08-01	124/9391	4.29426e-05	0.00165269	0.00143205	Trim25/Adar/Oas1g/Oasl1/Bst2/Oas2/Rsad2/Tarbp2	8	Th1vsTh2	2.84404	NA
WP_THE_HUMAN_IMMUNE_RESPONSE_TO_TUBERCULOSIS	WP	WP_THE_HUMAN_IMMUNE_RESPONSE_TO_TUBERCULOSIS	1998-04-01	20/9391	4.7526e-05	0.00180404	0.00156318	Oas1g/Ifit3/Ifi35/Tap1	4	Th1vsTh2	2.80599	NA
STTTCRNTTT_IRF_Q6	TFT	STTTCRNTTT_IRF_Q6	1998-08-01	129/9391	5.69704e-05	0.00213331	0.0018485	Lgals3bp/Ifit2/Ifit3/Usp18/Zbp1/Casp1/Bst2/Tap1	8	Th1vsTh2	2.73318	NA
GOBP_REGULATION_OF_ADAPTIVE_IMMUNE_RESPONSE	GOBP	GOBP_REGULATION_OF_ADAPTIVE_IMMUNE_RESPONSE	1998-08-01	130/9391	6.01901e-05	0.00222382	0.00192693	Il4ra/Cd80/Klrd1/Rsad2/Mef2c/Gata3/Irf7/Il18r1	8	Th1vsTh2	2.71513	NA
GOBP_MONONUCLEAR_CELL_DIFFERENTIATION	GOBP	GOBP_MONONUCLEAR_CELL_DIFFERENTIATION	1998-12-01	303/9391	6.93515e-05	0.00248578	0.00215391	Cd86/Il4ra/Cd80/Fgl2/Ifng/St3gal1/Rsad2/Gata3/Pparg/Irf7/Il18r1/Eomes	12	Th1vsTh2	2.66677	NA
GOBP_POSITIVE_REGULATION_OF_RESPONSE_TO_CYTOKINE_STIMULUS	GOBP	GOBP_POSITIVE_REGULATION_OF_RESPONSE_TO_CYTOKINE_STIMULUS	1998-05-01	42/9391	6.99713e-05	0.00248578	0.00215391	Zbp1/Casp1/Parp14/Ifih1/Irf7	5	Th1vsTh2	2.66677	NA
GOBP_REGULATION_OF_CD4_POSITIVE_ALPHA_BETA_T_CELL_DIFFERENTIATION	GOBP	GOBP_REGULATION_OF_CD4_POSITIVE_ALPHA_BETA_T_CELL_DIFFERENTIATION	1998-05-01	42/9391	6.99713e-05	0.00248578	0.00215391	Cd86/Il4ra/Cd80/Ifng/Gata3	5	Th1vsTh2	2.66677	NA
GOBP_REGULATION_OF_NIK_NF_KAPPAB_SIGNALING	GOBP	GOBP_REGULATION_OF_NIK_NF_KAPPAB_SIGNALING	1998-06-01	70/9391	8.46884e-05	0.00297052	0.00257394	Cd86/Tlr7/Tspan6/Nod1/Ifi35/Il18r1	6	Th1vsTh2	2.5894	NA
HALLMARK_INFLAMMATORY_RESPONSE	HALLMARK	HALLMARK_INFLAMMATORY_RESPONSE	1998-08-01	137/9391	8.72483e-05	0.00302206	0.0026186	Il4ra/Il18rap/Bst2/Rtp4/Aqp9/Ffar2/Irf7/Il18r1	8	Th1vsTh2	2.58193	H_INFLAMMATORY_RESPONSE
GOBP_REGULATION_OF_PATTERN_RECOGNITION_RECEPTOR_SIGNALING_PATHWAY	GOBP	GOBP_REGULATION_OF_PATTERN_RECOGNITION_RECEPTOR_SIGNALING_PATHWAY	1998-06-01	71/9391	9.17332e-05	0.00313818	0.00271921	Ddx60/Tspan6/Smpdl3b/Ifi35/Rsad2/Irf7	6	Th1vsTh2	2.56556	NA
GOBP_REGULATION_OF_TYPE_I_INTERFERON_MEDIATED_SIGNALING_PATHWAY	GOBP	GOBP_REGULATION_OF_TYPE_I_INTERFERON_MEDIATED_SIGNALING_PATHWAY	1998-04-01	24/9391	0.000100948	0.0033702	0.00292025	Adar/Usp18/Zbp1/Irf7	4	Th1vsTh2	2.53458	NA
WP_INFLAMMATORY_RESPONSE_PATHWAY	WP	WP_INFLAMMATORY_RESPONSE_PATHWAY	1998-04-01	24/9391	0.000100948	0.0033702	0.00292025	Cd86/Il4ra/Cd80/Ifng	4	Th1vsTh2	2.53458	WP_INFLAMMATORY_RESPONSE
GOBP_REGULATION_OF_LEUKOCYTE_MEDIATED_IMMUNITY	GOBP	GOBP_REGULATION_OF_LEUKOCYTE_MEDIATED_IMMUNITY	1998-08-01	143/9391	0.000117843	0.00384132	0.00332848	Il4ra/Il18rap/Bst2/Klrd1/Rsad2/Gata3/Klrk1/Il18r1	8	Th1vsTh2	2.47775	NA
GOBP_CYTOPLASMIC_PATTERN_RECOGNITION_RECEPTOR_SIGNALING_PATHWAY_IN_RESPONSE_TO_VIRUS	GOBP	GOBP_CYTOPLASMIC_PATTERN_RECOGNITION_RECEPTOR_SIGNALING_PATHWAY_IN_RESPONSE_TO_VIRUS	1998-04-01	25/9391	0.000119218	0.00384132	0.00332848	Ddx60/Tspan6/Ifih1/Irf7	4	Th1vsTh2	2.47775	NA
WP_INTERACTIONS_BETWEEN_IMMUNE_CELLS_AND_MICRORNAS_IN_TUMOR_MICROENVIRONMENT	WP	WP_INTERACTIONS_BETWEEN_IMMUNE_CELLS_AND_MICRORNAS_IN_TUMOR_MICROENVIRONMENT	1998-04-01	25/9391	0.000119218	0.00384132	0.00332848	Cd86/Il4ra/Cd80/Tlr7	4	Th1vsTh2	2.47775	NA
GOBP_CELLULAR_RESPONSE_TO_VIRUS	GOBP	GOBP_CELLULAR_RESPONSE_TO_VIRUS	1998-05-01	47/9391	0.00012108	0.00385648	0.00334161	Adar/Ddx60/Tspan6/Ifih1/Irf7	5	Th1vsTh2	2.47604	NA
GOBP_POSITIVE_REGULATION_OF_CD4_POSITIVE_ALPHA_BETA_T_CELL_DIFFERENTIATION	GOBP	GOBP_POSITIVE_REGULATION_OF_CD4_POSITIVE_ALPHA_BETA_T_CELL_DIFFERENTIATION	1998-04-01	26/9391	0.000139772	0.00440122	0.00381362	Cd86/Il4ra/Cd80/Ifng	4	Th1vsTh2	2.41866	NA
GOBP_T_CELL_DIFFERENTIATION	GOBP	GOBP_T_CELL_DIFFERENTIATION	1998-09-01	188/9391	0.000144725	0.00450598	0.0039044	Cd86/Il4ra/Cd80/Fgl2/Ifng/Rsad2/Gata3/Il18r1/Eomes	9	Th1vsTh2	2.40845	NA
GOBP_CYTOPLASMIC_PATTERN_RECOGNITION_RECEPTOR_SIGNALING_PATHWAY	GOBP	GOBP_CYTOPLASMIC_PATTERN_RECOGNITION_RECEPTOR_SIGNALING_PATHWAY	1998-05-01	49/9391	0.00014806	0.00455859	0.00394999	Ddx60/Tspan6/Nod1/Ifih1/Irf7	5	Th1vsTh2	2.4034	NA
WP_CYTOSOLIC_DNASENSING_PATHWAY	WP	WP_CYTOSOLIC_DNASENSING_PATHWAY	1998-05-01	50/9391	0.000163162	0.00496837	0.00430505	Trim25/Adar/Zbp1/Casp1/Irf7	5	Th1vsTh2	2.36602	NA
GOBP_POSITIVE_REGULATION_OF_NIK_NF_KAPPAB_SIGNALING	GOBP	GOBP_POSITIVE_REGULATION_OF_NIK_NF_KAPPAB_SIGNALING	1998-05-01	51/9391	0.000179414	0.00534576	0.00463206	Cd86/Tlr7/Nod1/Ifi35/Il18r1	5	Th1vsTh2	2.33423	NA
GOBP_REGULATION_OF_CD4_POSITIVE_ALPHA_BETA_T_CELL_ACTIVATION	GOBP	GOBP_REGULATION_OF_CD4_POSITIVE_ALPHA_BETA_T_CELL_ACTIVATION	1998-05-01	51/9391	0.000179414	0.00534576	0.00463206	Cd86/Il4ra/Cd80/Ifng/Gata3	5	Th1vsTh2	2.33423	NA
GOBP_IMMUNE_SYSTEM_DEVELOPMENT	GOBP	GOBP_IMMUNE_SYSTEM_DEVELOPMENT	18/98	675/9391	0.000184485	0.00543838	0.00471232	Cd86/Adar/Il4ra/Cd80/Fgl2/Ifng/Snx10/Ociad2/St3gal1/Rsad2/Pld4/Mef2c/Gata3/Pparg/Lrrk1/Irf7/Il18r1/Eomes	18	Th1vsTh2	2.32677	NA
GOBP_REGULATION_OF_TYPE_2_IMMUNE_RESPONSE	GOBP	GOBP_REGULATION_OF_TYPE_2_IMMUNE_RESPONSE	1998-04-01	28/9391	0.000188389	0.00549501	0.00476139	Cd86/Il4ra/Rsad2/Gata3	4	Th1vsTh2	2.32227	NA
GOBP_REGULATION_OF_ALPHA_BETA_T_CELL_DIFFERENTIATION	GOBP	GOBP_REGULATION_OF_ALPHA_BETA_T_CELL_DIFFERENTIATION	1998-05-01	52/9391	0.000196873	0.00568266	0.00492399	Cd86/Il4ra/Cd80/Ifng/Gata3	5	Th1vsTh2	2.30768	NA
WP_HOSTPATHOGEN_INTERACTION_OF_HUMAN_CORONA_VIRUSES_INTERFERON_INDUCTION	WP	WP_HOSTPATHOGEN_INTERACTION_OF_HUMAN_CORONA_VIRUSES_INTERFERON_INDUCTION	1998-04-01	29/9391	0.000216791	0.00619308	0.00536626	Oas1g/Tlr7/Oas2/Ifih1	4	Th1vsTh2	2.27033	NA
REACTOME_TRAF3_DEPENDENT_IRF_ACTIVATION_PATHWAY	REACTOME	REACTOME_TRAF3_DEPENDENT_IRF_ACTIVATION_PATHWAY	1998-03-01	9391-12-01	0.000226448	0.00627487	0.00543713	Trim25/Ifih1/Irf7	3	Th1vsTh2	2.26463	NA
WP_CONTROL_OF_IMMUNE_TOLERANCE_BY_VASOACTIVE_INTESTINAL_PEPTIDE	WP	WP_CONTROL_OF_IMMUNE_TOLERANCE_BY_VASOACTIVE_INTESTINAL_PEPTIDE	1998-03-01	9391-12-01	0.000226448	0.00627487	0.00543713	Cd86/Cd80/Ifng	3	Th1vsTh2	2.26463	NA
WP_PATHWAYS_OF_NUCLEIC_ACID_METABOLISM_AND_INNATE_IMMUNE_SENSING	WP	WP_PATHWAYS_OF_NUCLEIC_ACID_METABOLISM_AND_INNATE_IMMUNE_SENSING	1998-03-01	9391-12-01	0.000226448	0.00627487	0.00543713	Adar/Oas1g/Ifih1	3	Th1vsTh2	2.26463	WP_INNATE_IMMUNE_SENSING
GOBP_BIOLOGICAL_PROCESS_INVOLVED_IN_SYMBIOTIC_INTERACTION	GOBP	GOBP_BIOLOGICAL_PROCESS_INVOLVED_IN_SYMBIOTIC_INTERACTION	18/98	696/9391	0.000269694	0.00739922	0.00641138	Trim25/Cd86/Adar/Oas1g/Oasl1/Nrp1/Cd80/Ccr5/Zbp1/Bst2/Timd2/Oas2/Furin/Ifih1/Rsad2/Tap1/Tarbp2/Irf7	18	Th1vsTh2	2.19305	NA
GOBP_POSITIVE_REGULATION_OF_CD4_POSITIVE_ALPHA_BETA_T_CELL_ACTIVATION	GOBP	GOBP_POSITIVE_REGULATION_OF_CD4_POSITIVE_ALPHA_BETA_T_CELL_ACTIVATION	1998-04-01	31/9391	0.000282649	0.00760991	0.00659393	Cd86/Il4ra/Cd80/Ifng	4	Th1vsTh2	2.18086	NA
GOBP_POSITIVE_REGULATION_OF_LEUKOCYTE_MEDIATED_IMMUNITY	GOBP	GOBP_POSITIVE_REGULATION_OF_LEUKOCYTE_MEDIATED_IMMUNITY	1998-06-01	87/9391	0.000282866	0.00760991	0.00659393	Il18rap/Klrd1/Rsad2/Gata3/Klrk1/Il18r1	6	Th1vsTh2	2.18086	NA
GOBP_NEGATIVE_REGULATION_OF_IMMUNE_EFFECTOR_PROCESS	GOBP	GOBP_NEGATIVE_REGULATION_OF_IMMUNE_EFFECTOR_PROCESS	1998-06-01	89/9391	0.000320104	0.00852892	0.00739025	Il4ra/Bst2/Fgl2/Tspan6/Klrd1/Tarbp2	6	Th1vsTh2	2.13134	NA
GOBP_T_HELPER_2_CELL_DIFFERENTIATION	GOBP	GOBP_T_HELPER_2_CELL_DIFFERENTIATION	1998-03-01	14/9391	0.000369026	0.00973877	0.00843858	Cd86/Il4ra/Gata3	3	Th1vsTh2	2.07373	NA
GOBP_TYPE_2_IMMUNE_RESPONSE	GOBP	GOBP_TYPE_2_IMMUNE_RESPONSE	1998-04-01	34/9391	0.000406733	0.0106326	0.00921308	Cd86/Il4ra/Rsad2/Gata3	4	Th1vsTh2	2.03559	NA
GOBP_LYMPHOCYTE_MEDIATED_IMMUNITY	GOBP	GOBP_LYMPHOCYTE_MEDIATED_IMMUNITY	1998-08-01	174/9391	0.000450662	0.0116709	0.0101127	Il4ra/Il18rap/Klrd1/Rsad2/Gata3/Klrk1/Irf7/Il18r1	8	Th1vsTh2	1.99513	NA
GOBP_NEGATIVE_REGULATION_OF_IMMUNE_RESPONSE	GOBP	GOBP_NEGATIVE_REGULATION_OF_IMMUNE_RESPONSE	1998-06-01	96/9391	0.00048162	0.0123571	0.0107074	Adar/Il4ra/Fgl2/Parp14/Klrd1/Pparg	6	Th1vsTh2	1.97032	NA
GOBP_NEGATIVE_REGULATION_OF_MULTICELLULAR_ORGANISMAL_PROCESS	GOBP	GOBP_NEGATIVE_REGULATION_OF_MULTICELLULAR_ORGANISMAL_PROCESS	16/98	609/9391	0.000519823	0.013215	0.0114507	Trim25/Il4ra/Nrp1/Bst2/Fgl2/Ifng/Furin/Ifih1/Mef2c/Plac8/Sema4b/Gata3/Id1/Ube2l6/Pparg/Il18r1	16	Th1vsTh2	1.94117	NA
GOBP_TYPE_I_INTERFERON_PRODUCTION	GOBP	GOBP_TYPE_I_INTERFERON_PRODUCTION	1998-06-01	98/9391	0.000537787	0.0135473	0.0117387	Trim25/Tlr7/Zbp1/Ifih1/Ube2l6/Irf7	6	Th1vsTh2	1.93038	NA
GOBP_POSITIVE_REGULATION_OF_ALPHA_BETA_T_CELL_DIFFERENTIATION	GOBP	GOBP_POSITIVE_REGULATION_OF_ALPHA_BETA_T_CELL_DIFFERENTIATION	1998-04-01	37/9391	0.000565537	0.014118	0.0122332	Cd86/Il4ra/Cd80/Ifng	4	Th1vsTh2	1.91246	NA
REACTOME_INNATE_IMMUNE_SYSTEM	REACTOME	REACTOME_INNATE_IMMUNE_SYSTEM	17/98	682/9391	0.000624057	0.0154398	0.0133785	Trim25/Tlr7/Zbp1/Itpr1/Casp1/Bst2/Fgl2/Nod1/Ifih1/Muc13/Klrd1/Pld4/Mef2c/Plac8/Ube2l6/Klrk1/Irf7	17	Th1vsTh2	1.87359	NA
GOBP_SECRETION	GOBP	GOBP_SECRETION	20/98	882/9391	0.000660824	0.0160979	0.0139487	Il4ra/Efna5/Lgals3bp/Ctsw/Itpr1/Bst2/Fgl2/Ifng/Oas2/Snx10/Furin/Myo6/Tiam1/Rsad2/Aqp9/Mef2c/Plac8/Gata3/Endod1/Ffar2	20	Th1vsTh2	1.85547	NA
GOBP_REGULATION_OF_HYDROLASE_ACTIVITY	GOBP	GOBP_REGULATION_OF_HYDROLASE_ACTIVITY	18/98	750/9391	0.000663749	0.0160979	0.0139487	Cd86/Oas1g/Efna5/Oasl1/Nrp1/Ntrk3/Casp1/Bst2/Nod1/Ifng/Oas2/Cdc42se1/Furin/Tiam1/Mef2c/Pparg/Klrk1/Clpx	18	Th1vsTh2	1.85547	NA
GOBP_POSITIVE_REGULATION_OF_INTERFERON_ALPHA_PRODUCTION	GOBP	GOBP_POSITIVE_REGULATION_OF_INTERFERON_ALPHA_PRODUCTION	1998-03-01	17/9391	0.000673891	0.0160979	0.0139487	Tlr7/Ifih1/Irf7	3	Th1vsTh2	1.85547	NA
GOBP_REGULATION_OF_BINDING	GOBP	GOBP_REGULATION_OF_BINDING	1998-09-01	233/9391	0.000705472	0.0167082	0.0144776	Ifit2/Nrp1/Sln/Mitd1/Ifng/Tiam1/Gata3/Id1/Pparg	9	Th1vsTh2	1.8393	NA
GOBP_ENTRY_INTO_HOST	GOBP	GOBP_ENTRY_INTO_HOST	1998-06-01	104/9391	0.000737322	0.0173146	0.015003	Trim25/Cd86/Nrp1/Cd80/Ccr5/Timd2	6	Th1vsTh2	1.82382	NA
GOBP_NEGATIVE_REGULATION_OF_INNATE_IMMUNE_RESPONSE	GOBP	GOBP_NEGATIVE_REGULATION_OF_INNATE_IMMUNE_RESPONSE	1998-04-01	40/9391	0.00076407	0.0175112	0.0151733	Adar/Parp14/Klrd1/Pparg	4	Th1vsTh2	1.81892	NA
WP_TYPE_II_INTERFERON_SIGNALING_IFNG	WP	WP_TYPE_II_INTERFERON_SIGNALING_IFNG	1998-04-01	40/9391	0.00076407	0.0175112	0.0151733	Oas1g/Ifit2/Ifng/Tap1	4	Th1vsTh2	1.81892	WP_TYPE_II_INTERFERON_SIGNALING_IFNG
GOBP_REGULATION_OF_PRODUCTION_OF_MOLECULAR_MEDIATOR_OF_IMMUNE_RESPONSE	GOBP	GOBP_REGULATION_OF_PRODUCTION_OF_MOLECULAR_MEDIATOR_OF_IMMUNE_RESPONSE	1998-06-01	105/9391	0.000775502	0.0175112	0.0151733	Il4ra/Bst2/Rsad2/Gata3/Ffar2/Il18r1	6	Th1vsTh2	1.81892	NA
GOBP_ADAPTIVE_IMMUNE_RESPONE_BASED_ON_SOMATIC_RECOMBINATION	GOBP	GOBP_ADAPTIVE_IMMUNE_RESPONSE_BASED_ON_SOMATIC_RECOMBINATION_OF_IMMUNE_RECEPTORS_BUILT_FROM_IMMUNOGLOBULIN_SUPERFAMILY_DOMAINS	1998-08-01	189/9391	0.000778687	0.0175112	0.0151733	Il4ra/Cd80/Klrd1/Rsad2/Mef2c/Gata3/Irf7/Il18r1	8	Th1vsTh2	1.81892	NA
GOBP_CD4_POSITIVE_ALPHA_BETA_T_CELL_CYTOKINE_PRODUCTION	GOBP	GOBP_CD4_POSITIVE_ALPHA_BETA_T_CELL_CYTOKINE_PRODUCTION	1998-03-01	18/9391	0.000802569	0.0175112	0.0151733	Rsad2/Gata3/Il18r1	3	Th1vsTh2	1.81892	NA
GOBP_NEGATIVE_REGULATION_OF_DEFENSE_RESPONSE_TO_VIRUS	GOBP	GOBP_NEGATIVE_REGULATION_OF_DEFENSE_RESPONSE_TO_VIRUS	1998-03-01	18/9391	0.000802569	0.0175112	0.0151733	Fgl2/Tspan6/Tarbp2	3	Th1vsTh2	1.81892	NA
GOBP_POSITIVE_REGULATION_OF_T_CELL_CYTOKINE_PRODUCTION	GOBP	GOBP_POSITIVE_REGULATION_OF_T_CELL_CYTOKINE_PRODUCTION	1998-03-01	18/9391	0.000802569	0.0175112	0.0151733	Rsad2/Gata3/Il18r1	3	Th1vsTh2	1.81892	NA
GOBP_POSITIVE_REGULATION_OF_T_HELPER_CELL_DIFFERENTIATION	GOBP	GOBP_POSITIVE_REGULATION_OF_T_HELPER_CELL_DIFFERENTIATION	1998-03-01	18/9391	0.000802569	0.0175112	0.0151733	Cd86/Il4ra/Cd80	3	Th1vsTh2	1.81892	NA
GOBP_REGULATION_OF_NUCLEASE_ACTIVITY	GOBP	GOBP_REGULATION_OF_NUCLEASE_ACTIVITY	1998-03-01	18/9391	0.000802569	0.0175112	0.0151733	Oas1g/Oasl1/Oas2	3	Th1vsTh2	1.81892	NA
GOBP_POSITIVE_REGULATION_OF_CYTOKINE_PRODUCTION_INVOLVED_IN_IMMUNE_RESPONSE	GOBP	GOBP_POSITIVE_REGULATION_OF_CYTOKINE_PRODUCTION_INVOLVED_IN_IMMUNE_RESPONSE	1998-04-01	41/9391	0.000839953	0.0177117	0.0153471	Rsad2/Gata3/Ffar2/Il18r1	4	Th1vsTh2	1.81397	NA
GOBP_RESPONSE_TO_ESTROGEN	GOBP	GOBP_RESPONSE_TO_ESTROGEN	1998-04-01	41/9391	0.000839953	0.0177117	0.0153471	Trim25/Il4ra/Gata3/Pparg	4	Th1vsTh2	1.81397	NA
GOBP_PRODUCTION_OF_MOLECULAR_MEDIATOR_OF_IMMUNE_RESPONSE	GOBP	GOBP_PRODUCTION_OF_MOLECULAR_MEDIATOR_OF_IMMUNE_RESPONSE	1998-07-01	147/9391	0.000841436	0.0177117	0.0153471	Cd86/Il4ra/Bst2/Rsad2/Gata3/Ffar2/Il18r1	7	Th1vsTh2	1.81397	NA
GOBP_CYTOKINE_PRODUCTION_INVOLVED_IN_IMMUNE_RESPONSE	GOBP	GOBP_CYTOKINE_PRODUCTION_INVOLVED_IN_IMMUNE_RESPONSE	1998-05-01	71/9391	0.000843719	0.0177117	0.0153471	Bst2/Rsad2/Gata3/Ffar2/Il18r1	5	Th1vsTh2	1.81397	NA
GOBP_POSITIVE_REGULATION_OF_PRODUCTION_OF_MOLECULAR_MEDIATOR_OF_IMMUNE_RESPONSE	GOBP	GOBP_POSITIVE_REGULATION_OF_PRODUCTION_OF_MOLECULAR_MEDIATOR_OF_IMMUNE_RESPONSE	1998-05-01	71/9391	0.000843719	0.0177117	0.0153471	Il4ra/Rsad2/Gata3/Ffar2/Il18r1	5	Th1vsTh2	1.81397	NA
GOBP_TOLL_LIKE_RECEPTOR_SIGNALING_PATHWAY	GOBP	GOBP_TOLL_LIKE_RECEPTOR_SIGNALING_PATHWAY	1998-06-01	108/9391	0.000899277	0.0187361	0.0162347	Pik3ap1/Tlr7/Smpdl3b/Ifi35/Rsad2/Irf7	6	Th1vsTh2	1.78956	NA
GOBP_REGULATION_OF_T_CELL_DIFFERENTIATION	GOBP	GOBP_REGULATION_OF_T_CELL_DIFFERENTIATION	1998-06-01	111/9391	0.00103776	0.0212519	0.0184147	Cd86/Il4ra/Cd80/Fgl2/Ifng/Gata3	6	Th1vsTh2	1.73484	NA
GOBP_TAXIS	GOBP	GOBP_TAXIS	1998-11-01	352/9391	0.00105953	0.0212519	0.0184147	Efna5/Nrp1/Ccr5/Ntrk3/Ch25h/Tiam1/Cxcr3/Sema4b/Gata3/Ffar2/Klrk1	11	Th1vsTh2	1.73484	NA
GOBP_INTERFERON_ALPHA_PRODUCTION	GOBP	GOBP_INTERFERON_ALPHA_PRODUCTION	1998-03-01	20/9391	0.0011044	0.0212519	0.0184147	Tlr7/Ifih1/Irf7	3	Th1vsTh2	1.73484	NA
GOBP_REGULATION_OF_RESPONSE_TO_INTERFERON_GAMMA	GOBP	GOBP_REGULATION_OF_RESPONSE_TO_INTERFERON_GAMMA	1998-03-01	20/9391	0.0011044	0.0212519	0.0184147	Ifng/Parp14/Pparg	3	Th1vsTh2	1.73484	NA
GOBP_TOLL_LIKE_RECEPTOR_9_SIGNALING_PATHWAY	GOBP	GOBP_TOLL_LIKE_RECEPTOR_9_SIGNALING_PATHWAY	1998-03-01	20/9391	0.0011044	0.0212519	0.0184147	Pik3ap1/Tlr7/Rsad2	3	Th1vsTh2	1.73484	NA
REACTOME_TRAF6_MEDIATED_IRF7_ACTIVATION	REACTOME	REACTOME_TRAF6_MEDIATED_IRF7_ACTIVATION	1998-03-01	20/9391	0.0011044	0.0212519	0.0184147	Trim25/Ifih1/Irf7	3	Th1vsTh2	1.73484	NA
GOBP_LYMPHOCYTE_ACTIVATION	GOBP	GOBP_LYMPHOCYTE_ACTIVATION	13/98	471/9391	0.00116473	0.0222585	0.0192868	Cd86/Il4ra/Cd80/Bst2/Fgl2/Ifng/St3gal1/Rsad2/Mef2c/Gata3/Klrk1/Il18r1/Eomes	13	Th1vsTh2	1.71474	NA
GOBP_REGULATION_OF_ALPHA_BETA_T_CELL_ACTIVATION	GOBP	GOBP_REGULATION_OF_ALPHA_BETA_T_CELL_ACTIVATION	1998-05-01	77/9391	0.0012189	0.023134	0.0200455	Cd86/Il4ra/Cd80/Ifng/Gata3	5	Th1vsTh2	1.69798	NA
WP_SARSCOV2_MITOCHONDRIAL_INTERACTIONS	WP	WP_SARSCOV2_MITOCHONDRIAL_INTERACTIONS	1998-03-01	21/9391	0.00127875	0.0239421	0.0207457	Tlr7/Ifih1/Irf7	3	Th1vsTh2	1.68307	NA
GOBP_POSITIVE_REGULATION_OF_LYMPHOCYTE_DIFFERENTIATION	GOBP	GOBP_POSITIVE_REGULATION_OF_LYMPHOCYTE_DIFFERENTIATION	1998-05-01	78/9391	0.00129176	0.0240232	0.020816	Cd86/Il4ra/Cd80/Ifng/Gata3	5	Th1vsTh2	1.6816	NA
GOBP_NEGATIVE_REGULATION_OF_CELL_DIFFERENTIATION	GOBP	GOBP_NEGATIVE_REGULATION_OF_CELL_DIFFERENTIATION	1998-11-01	362/9391	0.00132893	0.0245498	0.0212722	Il4ra/Efna5/Nrp1/Fgl2/Ifng/Ociad2/Hopx/Sema4b/Gata3/Id1/Pparg	11	Th1vsTh2	1.67219	NA
GOBP_POSITIVE_REGULATION_OF_INFLAMMATORY_RESPONSE	GOBP	GOBP_POSITIVE_REGULATION_OF_INFLAMMATORY_RESPONSE	1998-05-01	79/9391	0.00136779	0.0251003	0.0217492	Tlr7/Zbp1/Ifng/Ifi35/Ffar2	5	Th1vsTh2	1.66256	NA
WP_DEVELOPMENT_AND_HETEROGENEITY_OF_THE_ILC_FAMILY	WP	WP_DEVELOPMENT_AND_HETEROGENEITY_OF_THE_ILC_FAMILY	1998-03-01	22/9391	0.00146951	0.0266145	0.0230613	Ifng/Gata3/Eomes	3	Th1vsTh2	1.63712	NA
WP_SARSCOV2_INNATE_IMMUNITY_EVASION_AND_CELLSPECIFIC_IMMUNE_RESPONSE	WP	WP_SARSCOV2_INNATE_IMMUNITY_EVASION_AND_CELLSPECIFIC_IMMUNE_RESPONSE	1998-04-01	48/9391	0.00152643	0.0274659	0.023799	Trim25/Ifit2/Tlr7/Irf7	4	Th1vsTh2	1.62344	NA
GOBP_MOVEMENT_IN_HOST_ENVIRONMENT	GOBP	GOBP_MOVEMENT_IN_HOST_ENVIRONMENT	1998-06-01	120/9391	0.00155306	0.0277647	0.0240579	Trim25/Cd86/Nrp1/Cd80/Ccr5/Timd2	6	Th1vsTh2	1.61874	NA
WP_NOVEL_INTRACELLULAR_COMPONENTS_OF_RIGILIKE_RECEPTOR_RLR_PATHWAY	WP	WP_NOVEL_INTRACELLULAR_COMPONENTS_OF_RIGILIKE_RECEPTOR_RLR_PATHWAY	1998-04-01	49/9391	0.00164895	0.0292901	0.0253797	Trim25/Ifng/Ifih1/Irf7	4	Th1vsTh2	1.59551	NA
GOBP_POSITIVE_REGULATION_OF_ALPHA_BETA_T_CELL_ACTIVATION	GOBP	GOBP_POSITIVE_REGULATION_OF_ALPHA_BETA_T_CELL_ACTIVATION	1998-04-01	51/9391	0.00191422	0.0337853	0.0292747	Cd86/Il4ra/Cd80/Ifng	4	Th1vsTh2	1.53351	NA
GOBP_CELL_CHEMOTAXIS	GOBP	GOBP_CELL_CHEMOTAXIS	1998-07-01	171/9391	0.00202185	0.0354591	0.0307251	Nrp1/Ccr5/Ch25h/Tiam1/Cxcr3/Ffar2/Klrk1	7	Th1vsTh2	1.51251	NA
GOBP_REGULATION_OF_TOLL_LIKE_RECEPTOR_SIGNALING_PATHWAY	GOBP	GOBP_REGULATION_OF_TOLL_LIKE_RECEPTOR_SIGNALING_PATHWAY	1998-04-01	52/9391	0.00205733	0.0358544	0.0310676	Smpdl3b/Ifi35/Rsad2/Irf7	4	Th1vsTh2	1.50769	NA
REACTOME_NEGATIVE_REGULATORS_OF_DDX58_IFIH1_SIGNALING	REACTOME	REACTOME_NEGATIVE_REGULATORS_OF_DDX58_IFIH1_SIGNALING	1998-03-01	25/9391	0.00214556	0.0371292	0.0321722	Trim25/Ifih1/Ube2l6	3	Th1vsTh2	1.49252	NA
GOBP_MESENCHYMAL_CELL_DIFFERENTIATION	GOBP	GOBP_MESENCHYMAL_CELL_DIFFERENTIATION	1998-06-01	128/9391	0.00215727	0.0371292	0.0321722	Nrp1/Tiam1/Mef2c/Sema4b/Gata3/Eomes	6	Th1vsTh2	1.49252	NA
GOBP_NIK_NF_KAPPAB_SIGNALING	GOBP	GOBP_NIK_NF_KAPPAB_SIGNALING	1998-06-01	129/9391	0.00224374	0.038379	0.0332552	Cd86/Tlr7/Tspan6/Nod1/Ifi35/Il18r1	6	Th1vsTh2	1.47814	NA
GOBP_REGULATION_OF_LYMPHOCYTE_DIFFERENTIATION	GOBP	GOBP_REGULATION_OF_LYMPHOCYTE_DIFFERENTIATION	1998-06-01	130/9391	0.0023328	0.0396576	0.0343631	Cd86/Il4ra/Cd80/Fgl2/Ifng/Gata3	6	Th1vsTh2	1.46391	NA
GOBP_RESPONSE_TO_INTERLEUKIN_4	GOBP	GOBP_RESPONSE_TO_INTERLEUKIN_4	1998-03-01	26/9391	0.00240719	0.0404262	0.035029	Il4ra/Parp14/Gata3	3	Th1vsTh2	1.45557	NA
WP_TYPE_I_INTERFERON_INDUCTION_AND_SIGNALING_DURING_SARSCOV2_INFECTION	WP	WP_TYPE_I_INTERFERON_INDUCTION_AND_SIGNALING_DURING_SARSCOV2_INFECTION	1998-03-01	26/9391	0.00240719	0.0404262	0.035029	Oas1g/Tlr7/Oas2	3	Th1vsTh2	1.45557	NA
GOBP_T_CELL_ACTIVATION	GOBP	GOBP_T_CELL_ACTIVATION	1998-10-01	335/9391	0.00252076	0.0420785	0.0364607	Cd86/Il4ra/Cd80/Fgl2/Ifng/Rsad2/Gata3/Klrk1/Il18r1/Eomes	10	Th1vsTh2	1.43817	NA
GOBP_NEGATIVE_REGULATION_OF_LOCOMOTION	GOBP	GOBP_NEGATIVE_REGULATION_OF_LOCOMOTION	1998-07-01	178/9391	0.00253654	0.0420883	0.0364692	Nrp1/Bst2/Mef2c/Sema4b/Gata3/Pparg/Klrk1	7	Th1vsTh2	1.43807	NA
GOBP_POSITIVE_REGULATION_OF_I_KAPPAB_KINASE_NF_KAPPAB_SIGNALING	GOBP	GOBP_POSITIVE_REGULATION_OF_I_KAPPAB_KINASE_NF_KAPPAB_SIGNALING	1998-06-01	133/9391	0.00261604	0.0428937	0.0371671	Trim25/Casp1/Bst2/Tspan6/Nod1/Pim2	6	Th1vsTh2	1.42984	NA
GOBP_POSITIVE_REGULATION_OF_INTERLEUKIN_6_PRODUCTION	GOBP	GOBP_POSITIVE_REGULATION_OF_INTERLEUKIN_6_PRODUCTION	1998-04-01	56/9391	0.00270393	0.0438164	0.0379666	Tlr7/Nod1/Ifng/Ifih1	4	Th1vsTh2	1.4206	NA
REACTOME_DDX58_IFIH1_MEDIATED_INDUCTION_OF_INTERFERON_ALPHA_BETA	REACTOME	REACTOME_DDX58_IFIH1_MEDIATED_INDUCTION_OF_INTERFERON_ALPHA_BETA	1998-04-01	57/9391	0.00288503	0.046251	0.0400762	Trim25/Ifih1/Ube2l6/Irf7	4	Th1vsTh2	1.39711	NA
GOBP_CELL_ACTIVATION	GOBP	GOBP_CELL_ACTIVATION	19/98	924/9391	0.00288756	0.046251	0.0400762	Cd86/Il4ra/Il18rap/Cd80/Tlr7/Itpr1/Bst2/Fgl2/Timd2/Ifng/Ifi35/St3gal1/Rsad2/Mef2c/Plac8/Gata3/Klrk1/Il18r1/Eomes	19	Th1vsTh2	1.39711	NA
GOBP_RESPONSE_TO_BACTERIUM	GOBP	GOBP_RESPONSE_TO_BACTERIUM	1998-10-01	342/9391	0.00292745	0.0466205	0.0403964	Cd86/Cd80/Ccr5/Gbp3/Casp1/Nod1/Oas2/Ociad2/Mef2c/Plac8	10	Th1vsTh2	1.39366	NA
GOBP_POSITIVE_REGULATION_OF_INTERFERON_BETA_PRODUCTION	GOBP	GOBP_POSITIVE_REGULATION_OF_INTERFERON_BETA_PRODUCTION	1998-03-01	28/9391	0.00298766	0.0470387	0.0407587	Tlr7/Ifih1/Irf7	3	Th1vsTh2	1.38978	NA
REACTOME_OVARIAN_TUMOR_DOMAIN_PROTEASES	REACTOME	REACTOME_OVARIAN_TUMOR_DOMAIN_PROTEASES	1998-03-01	29/9391	0.00330738	0.0517782	0.0448655	Trim25/Nod1/Ifih1	3	Th1vsTh2	1.34809	NA
GOBP_POSITIVE_REGULATION_OF_TUMOR_NECROSIS_FACTOR_SUPERFAMILY_CYTOKINE_PRODUCTION	GOBP	GOBP_POSITIVE_REGULATION_OF_TUMOR_NECROSIS_FACTOR_SUPERFAMILY_CYTOKINE_PRODUCTION	1998-04-01	60/9391	0.00347784	0.0538385	0.0466507	Cd86/Nod1/Ifng/Ifih1	4	Th1vsTh2	1.33114	NA
GOBP_POSITIVE_REGULATION_OF_CELL_ACTIVATION	GOBP	GOBP_POSITIVE_REGULATION_OF_CELL_ACTIVATION	1998-08-01	241/9391	0.00361416	0.0553306	0.0479436	Cd86/Il4ra/Cd80/Timd2/Ifng/Mef2c/Gata3/Klrk1	8	Th1vsTh2	1.31927	NA
GOBP_POSITIVE_REGULATION_OF_TYPE_I_INTERFERON_PRODUCTION	GOBP	GOBP_POSITIVE_REGULATION_OF_TYPE_I_INTERFERON_PRODUCTION	1998-04-01	62/9391	0.00391605	0.0592972	0.0513806	Tlr7/Zbp1/Ifih1/Irf7	4	Th1vsTh2	1.2892	NA
GOBP_NEGATIVE_REGULATION_OF_TYPE_I_INTERFERON_PRODUCTION	GOBP	GOBP_NEGATIVE_REGULATION_OF_TYPE_I_INTERFERON_PRODUCTION	1998-03-01	31/9391	0.00400779	0.0593882	0.0514594	Trim25/Ifih1/Ube2l6	3	Th1vsTh2	1.28853	NA
GOBP_REGULATION_OF_T_HELPER_CELL_DIFFERENTIATION	GOBP	GOBP_REGULATION_OF_T_HELPER_CELL_DIFFERENTIATION	1998-03-01	32/9391	0.00438924	0.0640136	0.0554673	Cd86/Il4ra/Cd80	3	Th1vsTh2	1.25596	NA
GOBP_NEGATIVE_REGULATION_OF_CYTOKINE_PRODUCTION	GOBP	GOBP_NEGATIVE_REGULATION_OF_CYTOKINE_PRODUCTION	1998-07-01	197/9391	0.00444791	0.0645297	0.0559145	Trim25/Bst2/Ifng/Furin/Ifih1/Gata3/Ube2l6	7	Th1vsTh2	1.25248	NA
GOBP_IMMUNOLOGICAL_MEMORY_FORMATION_PROCESS	GOBP	GOBP_IMMUNOLOGICAL_MEMORY_FORMATION_PROCESS	1998-02-01	9391-10-01	0.0045934	0.0646107	0.0559847	Fgl2/St3gal1	2	Th1vsTh2	1.25193	NA
GOBP_REGULATION_OF_T_HELPER_1_CELL_DIFFERENTIATION	GOBP	GOBP_REGULATION_OF_T_HELPER_1_CELL_DIFFERENTIATION	1998-02-01	9391-10-01	0.0045934	0.0646107	0.0559847	Il4ra/Cd80	2	Th1vsTh2	1.25193	GOBP_TH1_DIFFERENTIATION
GOBP_REGULATION_OF_T_HELPER_2_CELL_DIFFERENTIATION	GOBP	GOBP_REGULATION_OF_T_HELPER_2_CELL_DIFFERENTIATION	1998-02-01	9391-10-01	0.0045934	0.0646107	0.0559847	Cd86/Il4ra	2	Th1vsTh2	1.25193	GOBP_TH2_DIFFERENTIATION
REACTOME_TERMINATION_OF_O_GLYCAN_BIOSYNTHESIS	REACTOME	REACTOME_TERMINATION_OF_O_GLYCAN_BIOSYNTHESIS	1998-02-01	9391-10-01	0.0045934	0.0646107	0.0559847	Muc13/St3gal1	2	Th1vsTh2	1.25193	NA
REACTOME_TRAF6_MEDIATED_IRF7_ACTIVATION_IN_TLR7_8_OR_9_SIGNALING	REACTOME	REACTOME_TRAF6_MEDIATED_IRF7_ACTIVATION_IN_TLR7_8_OR_9_SIGNALING	1998-02-01	9391-10-01	0.0045934	0.0646107	0.0559847	Tlr7/Irf7	2	Th1vsTh2	1.25193	NA
GOBP_POSITIVE_REGULATION_OF_PATTERN_RECOGNITION_RECEPTOR_SIGNALING_PATHWAY	GOBP	GOBP_POSITIVE_REGULATION_OF_PATTERN_RECOGNITION_RECEPTOR_SIGNALING_PATHWAY	1998-03-01	33/9391	0.00479199	0.0670636	0.0581102	Ddx60/Ifi35/Rsad2	3	Th1vsTh2	1.23575	NA
GOBP_REGULATION_OF_LEUKOCYTE_DIFFERENTIATION	GOBP	GOBP_REGULATION_OF_LEUKOCYTE_DIFFERENTIATION	1998-07-01	201/9391	0.00496134	0.0687394	0.0595622	Cd86/Il4ra/Cd80/Fgl2/Ifng/Gata3/Irf7	7	Th1vsTh2	1.22503	NA
GOBP_BIOLOGICAL_PROCESS_INVOLVED_IN_INTERACTION_WITH_HOST	GOBP	GOBP_BIOLOGICAL_PROCESS_INVOLVED_IN_INTERACTION_WITH_HOST	1998-06-01	152/9391	0.00505001	0.0696198	0.060325	Trim25/Cd86/Nrp1/Cd80/Ccr5/Timd2	6	Th1vsTh2	1.2195	NA
GOBP_NEGATIVE_REGULATION_OF_CHEMOTAXIS	GOBP	GOBP_NEGATIVE_REGULATION_OF_CHEMOTAXIS	1998-03-01	34/9391	0.00521637	0.070068	0.0607135	Nrp1/Sema4b/Klrk1	3	Th1vsTh2	1.21671	NA
GOBP_POSITIVE_REGULATION_OF_INTERLEUKIN_8_PRODUCTION	GOBP	GOBP_POSITIVE_REGULATION_OF_INTERLEUKIN_8_PRODUCTION	1998-03-01	34/9391	0.00521637	0.070068	0.0607135	Tlr7/Nod1/Ffar2	3	Th1vsTh2	1.21671	NA
REACTOME_INTERLEUKIN_10_SIGNALING	REACTOME	REACTOME_INTERLEUKIN_10_SIGNALING	1998-03-01	34/9391	0.00521637	0.070068	0.0607135	Cd86/Cd80/Ccr5	3	Th1vsTh2	1.21671	R_INTERLEUKIN_10_SIGNALING
GOBP_I_KAPPAB_KINASE_NF_KAPPAB_SIGNALING	GOBP	GOBP_I_KAPPAB_KINASE_NF_KAPPAB_SIGNALING	1998-07-01	203/9391	0.00523424	0.070068	0.0607135	Trim25/Tlr7/Casp1/Bst2/Tspan6/Nod1/Pim2	7	Th1vsTh2	1.21671	NA
FOXJ2_01	TFT	FOXJ2_01	1998-05-01	109/9391	0.00554964	0.0735783	0.0637551	Ch25h/Sln/Mgll/Mef2c/Id1	5	Th1vsTh2	1.19549	NA
REACTOME_CD28_DEPENDENT_VAV1_PATHWAY	REACTOME	REACTOME_CD28_DEPENDENT_VAV1_PATHWAY	1998-02-01	9391-11-01	0.00557612	0.0735783	0.0637551	Cd86/Cd80	2	Th1vsTh2	1.19549	NA
WP_TRANSCRIPTIONAL_CASCADE_REGULATING_ADIPOGENESIS	WP	WP_TRANSCRIPTIONAL_CASCADE_REGULATING_ADIPOGENESIS	1998-02-01	9391-11-01	0.00557612	0.0735783	0.0637551	Gata3/Pparg	2	Th1vsTh2	1.19549	NA
GOBP_LYMPHOCYTE_CHEMOTAXIS	GOBP	GOBP_LYMPHOCYTE_CHEMOTAXIS	1998-03-01	35/9391	0.00566269	0.0743664	0.064438	Ch25h/Cxcr3/Klrk1	3	Th1vsTh2	1.19086	NA
GOBP_MESENCHYME_DEVELOPMENT	GOBP	GOBP_MESENCHYME_DEVELOPMENT	1998-06-01	156/9391	0.00572384	0.0746981	0.0647254	Nrp1/Tiam1/Mef2c/Sema4b/Gata3/Eomes	6	Th1vsTh2	1.18893	NA
GOBP_NEGATIVE_REGULATION_OF_DEVELOPMENTAL_PROCESS	GOBP	GOBP_NEGATIVE_REGULATION_OF_DEVELOPMENTAL_PROCESS	1998-12-01	502/9391	0.00584521	0.0756872	0.0655825	Il4ra/Efna5/Nrp1/Fgl2/Ifng/Ociad2/Hopx/Plac8/Sema4b/Gata3/Id1/Pparg	12	Th1vsTh2	1.18321	NA
GOBP_MACROPHAGE_ACTIVATION	GOBP	GOBP_MACROPHAGE_ACTIVATION	1998-04-01	70/9391	0.00604193	0.0775101	0.067162	Il4ra/Tlr7/Ifng/Ifi35	4	Th1vsTh2	1.17288	NA
WP_VIRAL_ACUTE_MYOCARDITIS	WP	WP_VIRAL_ACUTE_MYOCARDITIS	1998-04-01	71/9391	0.00635227	0.0811158	0.0702863	Cd80/Ccr5/Casp1/Ifng	4	Th1vsTh2	1.15313	NA
GOBP_POSITIVE_REGULATION_OF_BINDING	GOBP	GOBP_POSITIVE_REGULATION_OF_BINDING	1998-05-01	113/9391	0.00645411	0.0820383	0.0710856	Nrp1/Ifng/Tiam1/Gata3/Pparg	5	Th1vsTh2	1.14822	NA
GOBP_REGULATION_OF_VASCULAR_ASSOCIATED_SMOOTH_MUSCLE_CELL_PROLIFERATION	GOBP	GOBP_REGULATION_OF_VASCULAR_ASSOCIATED_SMOOTH_MUSCLE_CELL_PROLIFERATION	1998-03-01	37/9391	0.00662235	0.0833314	0.0722061	Nqo2/Mef2c/Pparg	3	Th1vsTh2	1.14143	NA
GOBP_DENDRITIC_CELL_ANTIGEN_PROCESSING_AND_PRESENTATION	GOBP	GOBP_DENDRITIC_CELL_ANTIGEN_PROCESSING_AND_PRESENTATION	1998-02-01	9391-12-01	0.00664606	0.0833314	0.0722061	Fgl2/Nod1	2	Th1vsTh2	1.14143	NA
GOBP_POSITIVE_REGULATION_OF_HEMOPOIESIS	GOBP	GOBP_POSITIVE_REGULATION_OF_HEMOPOIESIS	1998-05-01	114/9391	0.00669549	0.083573	0.0724154	Cd86/Il4ra/Cd80/Ifng/Gata3	5	Th1vsTh2	1.14017	NA
GOBP_REGULATION_OF_HEMOPOIESIS	GOBP	GOBP_REGULATION_OF_HEMOPOIESIS	1998-08-01	269/9391	0.00695219	0.0860024	0.0745205	Cd86/Il4ra/Cd80/Fgl2/Ifng/Mef2c/Gata3/Irf7	8	Th1vsTh2	1.12772	NA
GOBP_MONONUCLEAR_CELL_MIGRATION	GOBP	GOBP_MONONUCLEAR_CELL_MIGRATION	1998-05-01	116/9391	0.00719713	0.0882445	0.0764632	Ccr5/Ch25h/Cxcr3/Gata3/Klrk1	5	Th1vsTh2	1.11655	NA
GOBP_LYMPHOCYTE_MIGRATION	GOBP	GOBP_LYMPHOCYTE_MIGRATION	1998-04-01	74/9391	0.00734642	0.0888948	0.0770268	Ch25h/Cxcr3/Gata3/Klrk1	4	Th1vsTh2	1.11336	NA
REACTOME_TOLL_LIKE_RECEPTOR_9_TLR9_CASCADE	REACTOME	REACTOME_TOLL_LIKE_RECEPTOR_9_TLR9_CASCADE	1998-04-01	74/9391	0.00734642	0.0888948	0.0770268	Tlr7/Nod1/Mef2c/Irf7	4	Th1vsTh2	1.11336	NA
GOBP_POSITIVE_REGULATION_OF_CELL_POPULATION_PROLIFERATION	GOBP	GOBP_POSITIVE_REGULATION_OF_CELL_POPULATION_PROLIFERATION	1998-12-01	520/9391	0.00767538	0.0915993	0.0793702	Cd86/Nqo2/Nrp1/Cd80/Ntrk3/Bst2/Ifng/Tiam1/Mef2c/Plac8/Id1/Il12rb2	12	Th1vsTh2	1.10034	NA
GOBP_IMMUNOLOGICAL_MEMORY_PROCESS	GOBP	GOBP_IMMUNOLOGICAL_MEMORY_PROCESS	1998-02-01	13/9391	0.00780131	0.0915993	0.0793702	Fgl2/St3gal1	2	Th1vsTh2	1.10034	NA
GOBP_NEGATIVE_REGULATION_OF_AXON_EXTENSION_INVOLVED_IN_AXON_GUIDANCE	GOBP	GOBP_NEGATIVE_REGULATION_OF_AXON_EXTENSION_INVOLVED_IN_AXON_GUIDANCE	1998-02-01	13/9391	0.00780131	0.0915993	0.0793702	Nrp1/Sema4b	2	Th1vsTh2	1.10034	NA
GOBP_POSITIVE_REGULATION_OF_MAST_CELL_ACTIVATION	GOBP	GOBP_POSITIVE_REGULATION_OF_MAST_CELL_ACTIVATION	1998-02-01	13/9391	0.00780131	0.0915993	0.0793702	Il4ra/Timd2	2	Th1vsTh2	1.10034	NA
GOBP_REGULATION_OF_T_HELPER_2_CELL_CYTOKINE_PRODUCTION	GOBP	GOBP_REGULATION_OF_T_HELPER_2_CELL_CYTOKINE_PRODUCTION	1998-02-01	13/9391	0.00780131	0.0915993	0.0793702	Rsad2/Gata3	2	Th1vsTh2	1.10034	NA
GOBP_INTERFERON_BETA_PRODUCTION	GOBP	GOBP_INTERFERON_BETA_PRODUCTION	1998-03-01	41/9391	0.00881705	0.101045	0.0875546	Tlr7/Ifih1/Irf7	3	Th1vsTh2	1.05772	NA
GOBP_INTERLEUKIN_2_PRODUCTION	GOBP	GOBP_INTERLEUKIN_2_PRODUCTION	1998-03-01	41/9391	0.00881705	0.101045	0.0875546	Cd86/Cd80/Gata3	3	Th1vsTh2	1.05772	NA
GOBP_ANIMAL_ORGAN_MATURATION	GOBP	GOBP_ANIMAL_ORGAN_MATURATION	1998-02-01	14/9391	0.00904003	0.101417	0.0878769	Snx10/Gata3	2	Th1vsTh2	1.05613	NA
GOBP_RESPONSE_TO_PROTOZOAN	GOBP	GOBP_RESPONSE_TO_PROTOZOAN	1998-02-01	14/9391	0.00904003	0.101417	0.0878769	Il4ra/Gbp3	2	Th1vsTh2	1.05613	NA
WP_CANCER_IMMUNOTHERAPY_BY_CTLA4_BLOCKADE	WP	WP_CANCER_IMMUNOTHERAPY_BY_CTLA4_BLOCKADE	1998-02-01	14/9391	0.00904003	0.101417	0.0878769	Cd86/Cd80	2	Th1vsTh2	1.05613	NA
WP_TOLLLIKE_RECEPTOR_SIGNALING_PATHWAY	WP	WP_TOLLLIKE_RECEPTOR_SIGNALING_PATHWAY	1998-04-01	79/9391	0.00922224	0.103044	0.0892866	Cd86/Cd80/Tlr7/Irf7	4	Th1vsTh2	1.04921	NA
GOBP_CELL_FATE_COMMITMENT	GOBP	GOBP_CELL_FATE_COMMITMENT	1998-05-01	126/9391	0.0101042	0.109798	0.0951396	Nrp1/Mef2c/Gata3/Pparg/Eomes	5	Th1vsTh2	1.02164	NA
GOBP_T_HELPER_2_CELL_CYTOKINE_PRODUCTION	GOBP	GOBP_T_HELPER_2_CELL_CYTOKINE_PRODUCTION	1998-02-01	15/9391	0.0103604	0.111274	0.0964178	Rsad2/Gata3	2	Th1vsTh2	1.01584	NA
GOBP_VASCULAR_ENDOTHELIAL_CELL_PROLIFERATION	GOBP	GOBP_VASCULAR_ENDOTHELIAL_CELL_PROLIFERATION	1998-02-01	15/9391	0.0103604	0.111274	0.0964178	Mef2c/Pparg	2	Th1vsTh2	1.01584	NA
GOBP_LEUKOCYTE_CHEMOTAXIS	GOBP	GOBP_LEUKOCYTE_CHEMOTAXIS	1998-05-01	127/9391	0.0104333	0.111624	0.0967215	Ccr5/Ch25h/Cxcr3/Ffar2/Klrk1	5	Th1vsTh2	1.01448	NA
GOBP_INTRACELLULAR_RECEPTOR_SIGNALING_PATHWAY	GOBP	GOBP_INTRACELLULAR_RECEPTOR_SIGNALING_PATHWAY	1998-06-01	178/9391	0.0106562	0.112853	0.0977863	Ddx60/Tspan6/Nod1/Ifih1/Pparg/Irf7	6	Th1vsTh2	1.00972	NA
GOBP_CELLULAR_RESPONSE_TO_MOLECULE_OF_BACTERIAL_ORIGIN	GOBP	GOBP_CELLULAR_RESPONSE_TO_MOLECULE_OF_BACTERIAL_ORIGIN	1998-05-01	129/9391	0.0111135	0.114909	0.0995675	Cd86/Cd80/Ccr5/Casp1/Mef2c	5	Th1vsTh2	1.00188	NA
HALLMARK_INTERFERON_GAMMA_RESPONSE	HALLMARK	HALLMARK_INTERFERON_GAMMA_RESPONSE	20/61	159/9391	3.821e-21	8.16165e-18	7.34034e-18	Cd86/Adar/Ddx60/Lgals3bp/Ifit2/Ifit3/P2ry14/Parp12/Rnf213/Zbp1/Gbp3/Rtp4/Oas2/Ifi35/Znfx1/Ifih1/Rsad2/Ube2l6/Klrk1/Irf7	20	Th1vsThMix	17.1343	H_INTERFERON_GAMMA_RESPONSE
HALLMARK_INTERFERON_ALPHA_RESPONSE	HALLMARK	HALLMARK_INTERFERON_ALPHA_RESPONSE	14/61	78/9391	3.61918e-17	3.86528e-14	3.47632e-14	Adar/Oas1g/Ddx60/Lgals3bp/Ifit2/Ifit3/Parp12/Gbp3/Rtp4/Ifi35/Ifih1/Rsad2/Ube2l6/Irf7	14	Th1vsThMix	13.4589	H_INTERFERON_ALPHA_RESPONSE
GOBP_RESPONSE_TO_VIRUS	GOBP	GOBP_RESPONSE_TO_VIRUS	16/61	238/9391	1.28799e-12	9.17048e-10	8.24764e-10	Adar/Oas1g/Ddx60/Ifit2/Ifit3/Tlr7/Zbp1/Tspan6/Rtp4/Oas2/Ifih1/Rsad2/Gata3/Pim2/Tarbp2/Irf7	16	Th1vsThMix	9.08367	NA
GOBP_DEFENSE_RESPONSE_TO_VIRUS	GOBP	GOBP_DEFENSE_RESPONSE_TO_VIRUS	14/61	173/9391	3.24246e-12	1.73147e-09	1.55723e-09	Adar/Oas1g/Ddx60/Ifit2/Ifit3/Tlr7/Zbp1/Tspan6/Rtp4/Oas2/Ifih1/Rsad2/Tarbp2/Irf7	14	Th1vsThMix	8.80765	NA
GOBP_DEFENSE_RESPONSE_TO_OTHER_ORGANISM	GOBP	GOBP_DEFENSE_RESPONSE_TO_OTHER_ORGANISM	22/61	682/9391	9.33847e-11	3.98939e-08	3.58794e-08	Adar/Oas1g/Ddx60/Ifit2/Ifit3/Tlr7/Zbp1/Gbp3/Tspan6/Rtp4/Oas2/Smpdl3b/Ifi35/Ifih1/Muc13/Rsad2/Gata3/Tarbp2/Pparg/Klrk1/Irf7/Gbp5	22	Th1vsThMix	7.44516	NA
GOBP_RESPONSE_TO_BIOTIC_STIMULUS	GOBP	GOBP_RESPONSE_TO_BIOTIC_STIMULUS	24/61	895/9391	4.46522e-10	1.4624e-07	1.31524e-07	Cd86/Adar/Oas1g/Ddx60/Ifit2/Ifit3/Tlr7/Zbp1/Gbp3/Tspan6/Rtp4/Oas2/Smpdl3b/Ifi35/Ifih1/Muc13/Rsad2/Gata3/Pim2/Tarbp2/Pparg/Klrk1/Irf7/Gbp5	24	Th1vsThMix	6.881	NA
IRF_Q6	TFT	IRF_Q6	1961-12-01	165/9391	4.79251e-10	1.4624e-07	1.31524e-07	Adar/Ddx60/Ifit2/Nrp1/Parp12/Tlr7/Zbp1/Rtp4/Adora3/Ifi35/Ube2l6/Eomes	12	Th1vsThMix	6.881	NA
GOBP_INNATE_IMMUNE_RESPONSE	GOBP	GOBP_INNATE_IMMUNE_RESPONSE	19/61	546/9391	7.37713e-10	1.96969e-07	1.77148e-07	Adar/Oas1g/Ddx60/Ifit2/Ifit3/Tlr7/Zbp1/Gbp3/Oas2/Smpdl3b/Ifi35/Ifih1/Muc13/Rsad2/Gata3/Pparg/Klrk1/Irf7/Gbp5	19	Th1vsThMix	6.75166	NA
GOBP_RESPONSE_TO_TYPE_I_INTERFERON	GOBP	GOBP_RESPONSE_TO_TYPE_I_INTERFERON	1961-09-01	76/9391	1.13266e-09	2.68818e-07	2.41767e-07	Adar/Oas1g/Ifit2/Ifit3/Zbp1/Oas2/Ifi35/Rsad2/Irf7	9	Th1vsThMix	6.6166	GOBP_TYPE_I_INTERFERON
REACTOME_INTERFERON_SIGNALING	REACTOME	REACTOME_INTERFERON_SIGNALING	1961-11-01	151/9391	2.7016e-09	5.7521e-07	5.17326e-07	Adar/Oas1g/Ifit2/Ifit3/Gbp3/Oas2/Ifi35/Rsad2/Ube2l6/Irf7/Gbp5	11	Th1vsThMix	6.28624	R_INTERFERON_SIGNALING
GOBP_DEFENSE_RESPONSE	GOBP	GOBP_DEFENSE_RESPONSE	24/61	982/9391	2.96222e-09	5.7521e-07	5.17326e-07	Adar/Oas1g/Ddx60/Lgals3bp/Ifit2/Ifit3/Tlr7/Zbp1/Gbp3/Tspan6/Rtp4/Oas2/Smpdl3b/Adora3/Ifi35/Ifih1/Muc13/Rsad2/Gata3/Tarbp2/Pparg/Klrk1/Irf7/Gbp5	24	Th1vsThMix	6.28624	NA
REACTOME_INTERFERON_ALPHA_BETA_SIGNALING	REACTOME	REACTOME_INTERFERON_ALPHA_BETA_SIGNALING	1961-08-01	59/9391	3.37646e-09	6.01011e-07	5.40531e-07	Adar/Oas1g/Ifit2/Ifit3/Oas2/Ifi35/Rsad2/Irf7	8	Th1vsThMix	6.26718	R_INTERFERON_ALPHA_BETA_SIGNALING
GOBP_IMMUNE_EFFECTOR_PROCESS	GOBP	GOBP_IMMUNE_EFFECTOR_PROCESS	20/61	779/9391	4.43896e-08	7.29355e-06	6.5596e-06	Cd86/Adar/Oas1g/Ddx60/Ifit2/Ifit3/Tlr7/Zbp1/Tspan6/Rtp4/Oas2/Ifi35/Ifih1/St3gal1/Rsad2/Gata3/Tarbp2/Klrk1/Irf7/Eomes	20	Th1vsThMix	5.18312	NA
GOBP_REGULATION_OF_RESPONSE_TO_EXTERNAL_STIMULUS	GOBP	GOBP_REGULATION_OF_RESPONSE_TO_EXTERNAL_STIMULUS	17/61	610/9391	1.89991e-07	2.89872e-05	2.60702e-05	Adar/Ddx60/Nrp1/Tlr7/Zbp1/Tspan6/Smpdl3b/Ifi35/Muc13/Tiam1/Sema4b/Gata3/Tarbp2/Pparg/Klrk1/Irf7/Gbp5	17	Th1vsThMix	4.58386	NA
GOBP_REGULATION_OF_RESPONSE_TO_BIOTIC_STIMULUS	GOBP	GOBP_REGULATION_OF_RESPONSE_TO_BIOTIC_STIMULUS	1961-11-01	280/9391	1.51125e-06	0.000215202	0.000193546	Adar/Ddx60/Zbp1/Tspan6/Ifi35/Muc13/Tarbp2/Pparg/Klrk1/Irf7/Gbp5	11	Th1vsThMix	3.71322	NA
GOBP_REGULATION_OF_DEFENSE_RESPONSE	GOBP	GOBP_REGULATION_OF_DEFENSE_RESPONSE	13/61	426/9391	2.57155e-06	0.000343302	0.000308756	Adar/Tlr7/Zbp1/Tspan6/Smpdl3b/Ifi35/Muc13/Gata3/Tarbp2/Pparg/Klrk1/Irf7/Gbp5	13	Th1vsThMix	3.51039	NA
GOBP_RESPONSE_TO_INTERFERON_ALPHA	GOBP	GOBP_RESPONSE_TO_INTERFERON_ALPHA	1961-04-01	16/9391	2.76631e-06	0.000347579	0.000312601	Adar/Ifit2/Ifit3/Gata3	4	Th1vsThMix	3.50501	NA
GOBP_PATTERN_RECOGNITION_RECEPTOR_SIGNALING_PATHWAY	GOBP	GOBP_PATTERN_RECOGNITION_RECEPTOR_SIGNALING_PATHWAY	1961-08-01	142/9391	3.35948e-06	0.000398658	0.000358541	Ddx60/Tlr7/Tspan6/Smpdl3b/Ifi35/Ifih1/Rsad2/Irf7	8	Th1vsThMix	3.44546	NA
REACTOME_CYTOKINE_SIGNALING_IN_IMMUNE_SYSTEM	REACTOME	REACTOME_CYTOKINE_SIGNALING_IN_IMMUNE_SYSTEM	14/61	512/9391	3.6033e-06	0.000405087	0.000364323	Cd86/Adar/Oas1g/Ifit2/Ifit3/Gbp3/Oas2/Ifi35/Fscn1/Rsad2/Gata3/Ube2l6/Irf7/Gbp5	14	Th1vsThMix	3.43851	R_CYTOKINE_SIGNALING
GOBP_REGULATION_OF_PATTERN_RECOGNITION_RECEPTOR_SIGNALING_PATHWAY	GOBP	GOBP_REGULATION_OF_PATTERN_RECOGNITION_RECEPTOR_SIGNALING_PATHWAY	1961-06-01	71/9391	6.02777e-06	0.000643766	0.000578983	Ddx60/Tspan6/Smpdl3b/Ifi35/Rsad2/Irf7	6	Th1vsThMix	3.23733	NA
GOBP_RESPONSE_TO_CYTOKINE	GOBP	GOBP_RESPONSE_TO_CYTOKINE	17/61	787/9391	6.60115e-06	0.000671431	0.000603864	Cd86/Adar/Oas1g/Ifit2/Ifit3/Zbp1/Gbp3/Oas2/Snx10/Ifi35/Fscn1/Ifih1/Rsad2/Gata3/Pparg/Irf7/Gbp5	17	Th1vsThMix	3.21906	NA
ICSBP_Q6	TFT	ICSBP_Q6	1961-08-01	166/9391	1.06894e-05	0.00103785	0.000933406	Adar/Atp10a/Ifit3/Parp12/Tlr7/Zbp1/Ifi35/Ifih1	8	Th1vsThMix	3.02993	NA
GOBP_NEGATIVE_REGULATION_OF_RESPONSE_TO_EXTERNAL_STIMULUS	GOBP	GOBP_NEGATIVE_REGULATION_OF_RESPONSE_TO_EXTERNAL_STIMULUS	1961-09-01	223/9391	1.21114e-05	0.00108373	0.000974676	Adar/Nrp1/Tspan6/Smpdl3b/Sema4b/Gata3/Tarbp2/Pparg/Klrk1	9	Th1vsThMix	3.01114	NA
GOBP_CELLULAR_RESPONSE_TO_VIRUS	GOBP	GOBP_CELLULAR_RESPONSE_TO_VIRUS	1961-05-01	47/9391	1.21768e-05	0.00108373	0.000974676	Adar/Ddx60/Tspan6/Ifih1/Irf7	5	Th1vsThMix	3.01114	NA
GOBP_REGULATION_OF_VIRAL_GENOME_REPLICATION	GOBP	GOBP_REGULATION_OF_VIRAL_GENOME_REPLICATION	1961-05-01	50/9391	1.65702e-05	0.00141576	0.00127329	Adar/Oas1g/Oas2/Rsad2/Tarbp2	5	Th1vsThMix	2.89507	NA
GOBP_CYTOPLASMIC_PATTERN_RECOGNITION_RECEPTOR_SIGNALING_PATHWAY_IN_RESPONSE_TO_VIRUS	GOBP	GOBP_CYTOPLASMIC_PATTERN_RECOGNITION_RECEPTOR_SIGNALING_PATHWAY_IN_RESPONSE_TO_VIRUS	1961-04-01	25/9391	1.84044e-05	0.00151199	0.00135984	Ddx60/Tspan6/Ifih1/Irf7	4	Th1vsThMix	2.86651	NA
GOBP_CYTOKINE_MEDIATED_SIGNALING_PATHWAY	GOBP	GOBP_CYTOKINE_MEDIATED_SIGNALING_PATHWAY	13/61	540/9391	3.32812e-05	0.00252936	0.00227483	Cd86/Adar/Oas1g/Ifit2/Ifit3/Zbp1/Oas2/Ifi35/Fscn1/Rsad2/Gata3/Pparg/Irf7	13	Th1vsThMix	2.64305	NA
WP_HOSTPATHOGEN_INTERACTION_OF_HUMAN_CORONA_VIRUSES_INTERFERON_INDUCTION	WP	WP_HOSTPATHOGEN_INTERACTION_OF_HUMAN_CORONA_VIRUSES_INTERFERON_INDUCTION	1961-04-01	29/9391	3.38904e-05	0.00252936	0.00227483	Oas1g/Tlr7/Oas2/Ifih1	4	Th1vsThMix	2.64305	NA
GOBP_POSITIVE_REGULATION_OF_RESPONSE_TO_EXTERNAL_STIMULUS	GOBP	GOBP_POSITIVE_REGULATION_OF_RESPONSE_TO_EXTERNAL_STIMULUS	1961-10-01	319/9391	3.43405e-05	0.00252936	0.00227483	Ddx60/Nrp1/Tlr7/Zbp1/Ifi35/Muc13/Tiam1/Klrk1/Irf7/Gbp5	10	Th1vsThMix	2.64305	NA
WP_PATHWAYS_OF_NUCLEIC_ACID_METABOLISM_AND_INNATE_IMMUNE_SENSING	WP	WP_PATHWAYS_OF_NUCLEIC_ACID_METABOLISM_AND_INNATE_IMMUNE_SENSING	1961-03-01	9391-12-01	5.50329e-05	0.00391834	0.00352404	Adar/Oas1g/Ifih1	3	Th1vsThMix	2.45296	WP_INNATE_IMMUNE_SENSING
GOBP_REGULATION_OF_INNATE_IMMUNE_RESPONSE	GOBP	GOBP_REGULATION_OF_INNATE_IMMUNE_RESPONSE	1961-08-01	213/9391	6.43433e-05	0.00443346	0.00398732	Adar/Zbp1/Ifi35/Muc13/Pparg/Klrk1/Irf7/Gbp5	8	Th1vsThMix	2.39932	NA
ISRE_01	TFT	ISRE_01	1961-07-01	163/9391	8.28145e-05	0.00552787	0.00497159	Ddx60/Ifit2/Ifit3/Tlr7/Zbp1/Rtp4/Ifih1	7	Th1vsThMix	2.3035	NA
GOBP_POSITIVE_REGULATION_OF_TYPE_2_IMMUNE_RESPONSE	GOBP	GOBP_POSITIVE_REGULATION_OF_TYPE_2_IMMUNE_RESPONSE	1961-03-01	14/9391	9.02144e-05	0.00583933	0.00525171	Cd86/Rsad2/Gata3	3	Th1vsThMix	2.2797	NA
GOBP_VIRAL_LIFE_CYCLE	GOBP	GOBP_VIRAL_LIFE_CYCLE	1961-08-01	230/9391	0.000110216	0.00683016	0.00614283	Cd86/Adar/Oas1g/Nrp1/Timd2/Oas2/Rsad2/Tarbp2	8	Th1vsThMix	2.21163	NA
GOBP_POSITIVE_REGULATION_OF_RESPONSE_TO_BIOTIC_STIMULUS	GOBP	GOBP_POSITIVE_REGULATION_OF_RESPONSE_TO_BIOTIC_STIMULUS	1961-07-01	171/9391	0.000111917	0.00683016	0.00614283	Ddx60/Zbp1/Ifi35/Muc13/Klrk1/Irf7/Gbp5	7	Th1vsThMix	2.21163	NA
REACTOME_INTERFERON_GAMMA_SIGNALING	REACTOME	REACTOME_INTERFERON_GAMMA_SIGNALING	1961-05-01	76/9391	0.000126979	0.00753407	0.00677591	Oas1g/Gbp3/Oas2/Irf7/Gbp5	5	Th1vsThMix	2.16903	NA
GOBP_VIRAL_GENOME_REPLICATION	GOBP	GOBP_VIRAL_GENOME_REPLICATION	1961-05-01	77/9391	0.000135124	0.00780068	0.0070157	Adar/Oas1g/Oas2/Rsad2/Tarbp2	5	Th1vsThMix	2.15393	NA
GOBP_NEGATIVE_REGULATION_OF_LOCOMOTION	GOBP	GOBP_NEGATIVE_REGULATION_OF_LOCOMOTION	1961-07-01	178/9391	0.000143765	0.00808113	0.00726792	Nrp1/Flcn/Adora3/Sema4b/Gata3/Pparg/Klrk1	7	Th1vsThMix	2.13859	NA
GOBP_POSITIVE_REGULATION_OF_INTERFERON_ALPHA_PRODUCTION	GOBP	GOBP_POSITIVE_REGULATION_OF_INTERFERON_ALPHA_PRODUCTION	1961-03-01	17/9391	0.000166207	0.00910302	0.00818698	Tlr7/Ifih1/Irf7	3	Th1vsThMix	2.08688	NA
GOBP_NEGATIVE_REGULATION_OF_DEFENSE_RESPONSE	GOBP	GOBP_NEGATIVE_REGULATION_OF_DEFENSE_RESPONSE	1961-06-01	133/9391	0.000211306	0.0112837	0.0101482	Adar/Tspan6/Smpdl3b/Gata3/Tarbp2/Pparg	6	Th1vsThMix	1.99361	NA
GOBP_CYTOPLASMIC_PATTERN_RECOGNITION_RECEPTOR_SIGNALING_PATHWAY	GOBP	GOBP_CYTOPLASMIC_PATTERN_RECOGNITION_RECEPTOR_SIGNALING_PATHWAY	1961-04-01	49/9391	0.000274381	0.0136505	0.0122768	Ddx60/Tspan6/Ifih1/Irf7	4	Th1vsThMix	1.91091	NA
GOBP_INTERFERON_ALPHA_PRODUCTION	GOBP	GOBP_INTERFERON_ALPHA_PRODUCTION	1961-03-01	20/9391	0.000274799	0.0136505	0.0122768	Tlr7/Ifih1/Irf7	3	Th1vsThMix	1.91091	NA
WP_THE_HUMAN_IMMUNE_RESPONSE_TO_TUBERCULOSIS	WP	WP_THE_HUMAN_IMMUNE_RESPONSE_TO_TUBERCULOSIS	1961-03-01	20/9391	0.000274799	0.0136505	0.0122768	Oas1g/Ifit3/Ifi35	3	Th1vsThMix	1.91091	NA
GOBP_RESPONSE_TO_INTERFERON_GAMMA	GOBP	GOBP_RESPONSE_TO_INTERFERON_GAMMA	1961-06-01	143/9391	0.000312988	0.0151475	0.0136232	Oas1g/Gbp3/Oas2/Pparg/Irf7/Gbp5	6	Th1vsThMix	1.86572	NA
WP_SARSCOV2_MITOCHONDRIAL_INTERACTIONS	WP	WP_SARSCOV2_MITOCHONDRIAL_INTERACTIONS	1961-03-01	21/9391	0.000319119	0.0151475	0.0136232	Tlr7/Ifih1/Irf7	3	Th1vsThMix	1.86572	NA
GOBP_REGULATION_OF_TOLL_LIKE_RECEPTOR_SIGNALING_PATHWAY	GOBP	GOBP_REGULATION_OF_TOLL_LIKE_RECEPTOR_SIGNALING_PATHWAY	1961-04-01	52/9391	0.000345535	0.0160448	0.0144302	Smpdl3b/Ifi35/Rsad2/Irf7	4	Th1vsThMix	1.84073	NA
GOBP_REGULATION_OF_VIRAL_LIFE_CYCLE	GOBP	GOBP_REGULATION_OF_VIRAL_LIFE_CYCLE	1961-05-01	96/9391	0.000380432	0.0172894	0.0155496	Adar/Oas1g/Oas2/Rsad2/Tarbp2	5	Th1vsThMix	1.80828	NA
GOBP_TYPE_I_INTERFERON_PRODUCTION	GOBP	GOBP_TYPE_I_INTERFERON_PRODUCTION	1961-05-01	98/9391	0.000418503	0.0186234	0.0167493	Tlr7/Zbp1/Ifih1/Ube2l6/Irf7	5	Th1vsThMix	1.776	NA
GOBP_REGULATION_OF_TYPE_I_INTERFERON_MEDIATED_SIGNALING_PATHWAY	GOBP	GOBP_REGULATION_OF_TYPE_I_INTERFERON_MEDIATED_SIGNALING_PATHWAY	1961-03-01	24/9391	0.000478946	0.0208781	0.0187771	Adar/Zbp1/Irf7	3	Th1vsThMix	1.72637	NA
GOBP_POSITIVE_REGULATION_OF_CYTOKINE_PRODUCTION	GOBP	GOBP_POSITIVE_REGULATION_OF_CYTOKINE_PRODUCTION	1961-08-01	288/9391	0.000509198	0.0217529	0.0195639	Cd86/Tlr7/Zbp1/Ifih1/Rsad2/Gata3/Irf7/Gbp5	8	Th1vsThMix	1.70854	NA
GOBP_REGULATION_OF_IMMUNE_SYSTEM_PROCESS	GOBP	GOBP_REGULATION_OF_IMMUNE_SYSTEM_PROCESS	15/61	908/9391	0.000537661	0.0225185	0.0202525	Cd86/Adar/Ddx60/Zbp1/Timd2/Tspan6/Ifi35/Muc13/Rsad2/Gata3/Tarbp2/Pparg/Klrk1/Irf7/Gbp5	15	Th1vsThMix	1.69352	NA
HALLMARK_IL2_STAT5_SIGNALING	HALLMARK	HALLMARK_IL2_STAT5_SIGNALING	1961-06-01	160/9391	0.000570339	0.0234278	0.0210702	Cd86/Nrp1/Tlr7/Gbp3/Tiam1/Eomes	6	Th1vsThMix	1.67633	H_IL2_STAT5_SIGNALING
IRF7_01	TFT	IRF7_01	1961-06-01	162/9391	0.000609059	0.0241125	0.0216861	Adar/Ddx60/Lgals3bp/Ifit2/Nrp1/Parp12	6	Th1vsThMix	1.66382	NA
WP_TYPE_I_INTERFERON_INDUCTION_AND_SIGNALING_DURING_SARSCOV2_INFECTION	WP	WP_TYPE_I_INTERFERON_INDUCTION_AND_SIGNALING_DURING_SARSCOV2_INFECTION	1961-03-01	26/9391	0.000609586	0.0241125	0.0216861	Oas1g/Tlr7/Oas2	3	Th1vsThMix	1.66382	NA
GOBP_TOLL_LIKE_RECEPTOR_SIGNALING_PATHWAY	GOBP	GOBP_TOLL_LIKE_RECEPTOR_SIGNALING_PATHWAY	1961-05-01	108/9391	0.000653728	0.0247347	0.0222456	Tlr7/Smpdl3b/Ifi35/Rsad2/Irf7	5	Th1vsThMix	1.65276	NA
GOBP_POSITIVE_REGULATION_OF_GENE_EXPRESSION	GOBP	GOBP_POSITIVE_REGULATION_OF_GENE_EXPRESSION	1961-12-01	635/9391	0.000667629	0.0247347	0.0222456	Cd86/Adar/Tlr7/Zbp1/Itga3/Ifih1/Rsad2/Gata3/Tarbp2/Pparg/Irf7/Gbp5	12	Th1vsThMix	1.65276	NA
GOBP_NEGATIVE_REGULATION_OF_RESPONSE_TO_BIOTIC_STIMULUS	GOBP	GOBP_NEGATIVE_REGULATION_OF_RESPONSE_TO_BIOTIC_STIMULUS	1961-04-01	62/9391	0.000678367	0.0247347	0.0222456	Adar/Tspan6/Tarbp2/Pparg	4	Th1vsThMix	1.65276	NA
GOBP_POSITIVE_REGULATION_OF_TYPE_I_INTERFERON_PRODUCTION	GOBP	GOBP_POSITIVE_REGULATION_OF_TYPE_I_INTERFERON_PRODUCTION	1961-04-01	62/9391	0.000678367	0.0247347	0.0222456	Tlr7/Zbp1/Ifih1/Irf7	4	Th1vsThMix	1.65276	NA
GOBP_POSITIVE_REGULATION_OF_DEFENSE_RESPONSE	GOBP	GOBP_POSITIVE_REGULATION_OF_DEFENSE_RESPONSE	1961-07-01	230/9391	0.000683214	0.0247347	0.0222456	Tlr7/Zbp1/Ifi35/Muc13/Klrk1/Irf7/Gbp5	7	Th1vsThMix	1.65276	NA
GOBP_REGULATION_OF_BINDING	GOBP	GOBP_REGULATION_OF_BINDING	1961-07-01	233/9391	0.000737722	0.0262182	0.0235799	Ifit2/Nrp1/Sln/Mitd1/Tiam1/Gata3/Pparg	7	Th1vsThMix	1.62746	NA
GOBP_POSITIVE_REGULATION_OF_INTERFERON_BETA_PRODUCTION	GOBP	GOBP_POSITIVE_REGULATION_OF_INTERFERON_BETA_PRODUCTION	1961-03-01	28/9391	0.000761016	0.0262182	0.0235799	Tlr7/Ifih1/Irf7	3	Th1vsThMix	1.62746	NA
GOBP_REGULATION_OF_TYPE_2_IMMUNE_RESPONSE	GOBP	GOBP_REGULATION_OF_TYPE_2_IMMUNE_RESPONSE	1961-03-01	28/9391	0.000761016	0.0262182	0.0235799	Cd86/Rsad2/Gata3	3	Th1vsThMix	1.62746	NA
GOBP_NEGATIVE_REGULATION_OF_VIRAL_GENOME_REPLICATION	GOBP	GOBP_NEGATIVE_REGULATION_OF_VIRAL_GENOME_REPLICATION	1961-03-01	29/9391	0.000844915	0.0286466	0.0257639	Oas1g/Oas2/Rsad2	3	Th1vsThMix	1.58899	NA
GOBP_REGULATION_OF_IMMUNE_RESPONSE	GOBP	GOBP_REGULATION_OF_IMMUNE_RESPONSE	1961-11-01	570/9391	0.000972203	0.0324473	0.0291821	Cd86/Adar/Zbp1/Ifi35/Muc13/Rsad2/Gata3/Pparg/Klrk1/Irf7/Gbp5	11	Th1vsThMix	1.53488	NA
GOBP_CYTOKINE_PRODUCTION	GOBP	GOBP_CYTOKINE_PRODUCTION	1961-10-01	485/9391	0.00102966	0.0338362	0.0304312	Cd86/Tlr7/Zbp1/Ifih1/Rsad2/Gata3/Ltbp1/Ube2l6/Irf7/Gbp5	10	Th1vsThMix	1.51668	NA
GOBP_REGULATION_OF_NIK_NF_KAPPAB_SIGNALING	GOBP	GOBP_REGULATION_OF_NIK_NF_KAPPAB_SIGNALING	1961-04-01	70/9391	0.00107271	0.0347167	0.0312231	Cd86/Tlr7/Tspan6/Ifi35	4	Th1vsThMix	1.50552	NA
GOBP_REGULATION_OF_BIOLOGICAL_PROCESS_INVOLVED_IN_SYMBIOTIC_INTERACTION	GOBP	GOBP_REGULATION_OF_BIOLOGICAL_PROCESS_INVOLVED_IN_SYMBIOTIC_INTERACTION	1961-05-01	124/9391	0.00121989	0.0388528	0.034943	Adar/Oas1g/Oas2/Rsad2/Tarbp2	5	Th1vsThMix	1.45664	NA
GOBP_POSITIVE_REGULATION_OF_PATTERN_RECOGNITION_RECEPTOR_SIGNALING_PATHWAY	GOBP	GOBP_POSITIVE_REGULATION_OF_PATTERN_RECOGNITION_RECEPTOR_SIGNALING_PATHWAY	1961-03-01	33/9391	0.00123852	0.0388528	0.034943	Ddx60/Ifi35/Rsad2	3	Th1vsThMix	1.45664	NA
GOBP_INTERFERON_GAMMA_MEDIATED_SIGNALING_PATHWAY	GOBP	GOBP_INTERFERON_GAMMA_MEDIATED_SIGNALING_PATHWAY	1961-04-01	73/9391	0.00125508	0.0388528	0.034943	Oas1g/Oas2/Pparg/Irf7	4	Th1vsThMix	1.45664	NA
GOBP_NEGATIVE_REGULATION_OF_CELL_POPULATION_PROLIFERATION	GOBP	GOBP_NEGATIVE_REGULATION_OF_CELL_POPULATION_PROLIFERATION	1961-09-01	416/9391	0.00134722	0.040113	0.0360764	Cd86/Flcn/Ifit3/Adora3/Ifi35/Igfbp7/Gata3/Pim2/Pparg	9	Th1vsThMix	1.44278	NA
GOBP_NEGATIVE_REGULATION_OF_CHEMOTAXIS	GOBP	GOBP_NEGATIVE_REGULATION_OF_CHEMOTAXIS	1961-03-01	34/9391	0.00135212	0.040113	0.0360764	Nrp1/Sema4b/Klrk1	3	Th1vsThMix	1.44278	NA
GOBP_TYPE_2_IMMUNE_RESPONSE	GOBP	GOBP_TYPE_2_IMMUNE_RESPONSE	1961-03-01	34/9391	0.00135212	0.040113	0.0360764	Cd86/Rsad2/Gata3	3	Th1vsThMix	1.44278	NA
GOBP_MESENCHYMAL_CELL_DIFFERENTIATION	GOBP	GOBP_MESENCHYMAL_CELL_DIFFERENTIATION	1961-05-01	128/9391	0.00140537	0.0411215	0.0369834	Nrp1/Tiam1/Sema4b/Gata3/Eomes	5	Th1vsThMix	1.43199	NA
GOBP_REGULATION_OF_RESPONSE_TO_CYTOKINE_STIMULUS	GOBP	GOBP_REGULATION_OF_RESPONSE_TO_CYTOKINE_STIMULUS	1961-05-01	129/9391	0.00145483	0.0419934	0.0377676	Adar/Zbp1/Ifih1/Pparg/Irf7	5	Th1vsThMix	1.42288	NA
GOBP_REGULATION_OF_IMMUNE_EFFECTOR_PROCESS	GOBP	GOBP_REGULATION_OF_IMMUNE_EFFECTOR_PROCESS	1961-07-01	268/9391	0.00166644	0.0468839	0.042166	Cd86/Ddx60/Tspan6/Rsad2/Gata3/Tarbp2/Klrk1	7	Th1vsThMix	1.37504	NA
GOBP_POSITIVE_REGULATION_OF_IMMUNE_RESPONSE	GOBP	GOBP_POSITIVE_REGULATION_OF_IMMUNE_RESPONSE	1961-09-01	429/9391	0.00166815	0.0468839	0.042166	Cd86/Zbp1/Ifi35/Muc13/Rsad2/Gata3/Klrk1/Irf7/Gbp5	9	Th1vsThMix	1.37504	NA
REACTOME_NUCLEOTIDE_LIKE_PURINERGIC_RECEPTORS	REACTOME	REACTOME_NUCLEOTIDE_LIKE_PURINERGIC_RECEPTORS	1961-02-01	9391-10-01	0.00180615	0.0480646	0.0432278	P2ry14/Adora3	2	Th1vsThMix	1.36424	NA
REACTOME_TERMINATION_OF_O_GLYCAN_BIOSYNTHESIS	REACTOME	REACTOME_TERMINATION_OF_O_GLYCAN_BIOSYNTHESIS	1961-02-01	9391-10-01	0.00180615	0.0480646	0.0432278	Muc13/St3gal1	2	Th1vsThMix	1.36424	NA
REACTOME_TRAF6_MEDIATED_IRF7_ACTIVATION_IN_TLR7_8_OR_9_SIGNALING	REACTOME	REACTOME_TRAF6_MEDIATED_IRF7_ACTIVATION_IN_TLR7_8_OR_9_SIGNALING	1961-02-01	9391-10-01	0.00180615	0.0480646	0.0432278	Tlr7/Irf7	2	Th1vsThMix	1.36424	NA
GOBP_POSITIVE_REGULATION_OF_IMMUNE_SYSTEM_PROCESS	GOBP	GOBP_POSITIVE_REGULATION_OF_IMMUNE_SYSTEM_PROCESS	1961-11-01	616/9391	0.00182267	0.0480646	0.0432278	Cd86/Ddx60/Zbp1/Timd2/Ifi35/Muc13/Rsad2/Gata3/Klrk1/Irf7/Gbp5	11	Th1vsThMix	1.36424	NA
GOBP_REGULATION_OF_INFLAMMATORY_RESPONSE	GOBP	GOBP_REGULATION_OF_INFLAMMATORY_RESPONSE	1961-06-01	207/9391	0.0021594	0.0562499	0.0505894	Tlr7/Zbp1/Smpdl3b/Ifi35/Gata3/Pparg	6	Th1vsThMix	1.29594	NA
WP_TRANSCRIPTIONAL_CASCADE_REGULATING_ADIPOGENESIS	WP	WP_TRANSCRIPTIONAL_CASCADE_REGULATING_ADIPOGENESIS	1961-02-01	9391-11-01	0.0021983	0.0565731	0.0508801	Gata3/Pparg	2	Th1vsThMix	1.29345	NA
GOBP_ALPHA_BETA_T_CELL_DIFFERENTIATION	GOBP	GOBP_ALPHA_BETA_T_CELL_DIFFERENTIATION	1961-04-01	86/9391	0.00229985	0.058482	0.0525969	Cd86/Rsad2/Gata3/Eomes	4	Th1vsThMix	1.27904	NA
GOBP_INTERFERON_BETA_PRODUCTION	GOBP	GOBP_INTERFERON_BETA_PRODUCTION	1961-03-01	41/9391	0.00233225	0.058608	0.0527102	Tlr7/Ifih1/Irf7	3	Th1vsThMix	1.2781	NA
GOBP_POSITIVE_REGULATION_OF_INTRACELLULAR_SIGNAL_TRANSDUCTION	GOBP	GOBP_POSITIVE_REGULATION_OF_INTRACELLULAR_SIGNAL_TRANSDUCTION	1961-11-01	638/9391	0.00240625	0.0597646	0.0537504	Cd86/Ddx60/Nqo2/Nrp1/Flcn/Tlr7/Tspan6/Ifi35/Tiam1/Gata3/Pim2	11	Th1vsThMix	1.26962	NA
GOBP_POSITIVE_REGULATION_OF_RESPONSE_TO_CYTOKINE_STIMULUS	GOBP	GOBP_POSITIVE_REGULATION_OF_RESPONSE_TO_CYTOKINE_STIMULUS	1961-03-01	42/9391	0.00250012	0.0613822	0.0552052	Zbp1/Ifih1/Irf7	3	Th1vsThMix	1.25802	NA
GOBP_CELL_PROLIFERATION_INVOLVED_IN_KIDNEY_DEVELOPMENT	GOBP	GOBP_CELL_PROLIFERATION_INVOLVED_IN_KIDNEY_DEVELOPMENT	1961-02-01	9391-12-01	0.00262695	0.0623463	0.0560724	Flcn/Gata3	2	Th1vsThMix	1.25125	NA
REACTOME_TRAF3_DEPENDENT_IRF_ACTIVATION_PATHWAY	REACTOME	REACTOME_TRAF3_DEPENDENT_IRF_ACTIVATION_PATHWAY	1961-02-01	9391-12-01	0.00262695	0.0623463	0.0560724	Ifih1/Irf7	2	Th1vsThMix	1.25125	NA
GOBP_POSITIVE_REGULATION_OF_IMMUNE_EFFECTOR_PROCESS	GOBP	GOBP_POSITIVE_REGULATION_OF_IMMUNE_EFFECTOR_PROCESS	1961-05-01	149/9391	0.00273841	0.0635786	0.0571807	Cd86/Ddx60/Rsad2/Gata3/Klrk1	5	Th1vsThMix	1.24275	NA
GOBP_LEUKOCYTE_DIFFERENTIATION	GOBP	GOBP_LEUKOCYTE_DIFFERENTIATION	1961-08-01	377/9391	0.00286267	0.0657491	0.0591327	Cd86/Snx10/St3gal1/Rsad2/Gata3/Pparg/Irf7/Eomes	8	Th1vsThMix	1.22817	NA
GOBP_NEGATIVE_REGULATION_OF_AXON_EXTENSION_INVOLVED_IN_AXON_GUIDANCE	GOBP	GOBP_NEGATIVE_REGULATION_OF_AXON_EXTENSION_INVOLVED_IN_AXON_GUIDANCE	1961-02-01	13/9391	0.00309163	0.0680797	0.0612288	Nrp1/Sema4b	2	Th1vsThMix	1.21304	NA
GOBP_REGULATION_OF_T_HELPER_2_CELL_CYTOKINE_PRODUCTION	GOBP	GOBP_REGULATION_OF_T_HELPER_2_CELL_CYTOKINE_PRODUCTION	1961-02-01	13/9391	0.00309163	0.0680797	0.0612288	Rsad2/Gata3	2	Th1vsThMix	1.21304	NA
GOBP_MONONUCLEAR_CELL_DIFFERENTIATION	GOBP	GOBP_MONONUCLEAR_CELL_DIFFERENTIATION	1961-07-01	303/9391	0.00332826	0.0720254	0.0647775	Cd86/St3gal1/Rsad2/Gata3/Pparg/Irf7/Eomes	7	Th1vsThMix	1.18858	NA
GOBP_MESENCHYME_DEVELOPMENT	GOBP	GOBP_MESENCHYME_DEVELOPMENT	1961-05-01	156/9391	0.00333826	0.0720254	0.0647775	Nrp1/Tiam1/Sema4b/Gata3/Eomes	5	Th1vsThMix	1.18858	NA
GOBP_REGULATION_OF_RESPONSE_TO_STRESS	GOBP	GOBP_REGULATION_OF_RESPONSE_TO_STRESS	13/61	876/9391	0.00354124	0.075218	0.0676487	Adar/Tlr7/Zbp1/Tspan6/Smpdl3b/Ifi35/Muc13/Gata3/Tarbp2/Pparg/Klrk1/Irf7/Gbp5	13	Th1vsThMix	1.16974	NA
GOBP_ANIMAL_ORGAN_MATURATION	GOBP	GOBP_ANIMAL_ORGAN_MATURATION	1961-02-01	14/9391	0.00359187	0.075218	0.0676487	Snx10/Gata3	2	Th1vsThMix	1.16974	NA
GOBP_T_HELPER_2_CELL_DIFFERENTIATION	GOBP	GOBP_T_HELPER_2_CELL_DIFFERENTIATION	1961-02-01	14/9391	0.00359187	0.075218	0.0676487	Cd86/Gata3	2	Th1vsThMix	1.16974	NA
WP_SARSCOV2_INNATE_IMMUNITY_EVASION_AND_CELLSPECIFIC_IMMUNE_RESPONSE	WP	WP_SARSCOV2_INNATE_IMMUNITY_EVASION_AND_CELLSPECIFIC_IMMUNE_RESPONSE	1961-03-01	48/9391	0.00366421	0.0759878	0.0683411	Ifit2/Tlr7/Irf7	3	Th1vsThMix	1.16532	NA
WP_CYTOSOLIC_DNASENSING_PATHWAY	WP	WP_CYTOSOLIC_DNASENSING_PATHWAY	1961-03-01	50/9391	0.00411433	0.083959	0.0755101	Adar/Zbp1/Irf7	3	Th1vsThMix	1.12199	NA
GOBP_T_HELPER_2_CELL_CYTOKINE_PRODUCTION	GOBP	GOBP_T_HELPER_2_CELL_CYTOKINE_PRODUCTION	1961-02-01	15/9391	0.0041272	0.083959	0.0755101	Rsad2/Gata3	2	Th1vsThMix	1.12199	NA
GOBP_POSITIVE_REGULATION_OF_NIK_NF_KAPPAB_SIGNALING	GOBP	GOBP_POSITIVE_REGULATION_OF_NIK_NF_KAPPAB_SIGNALING	1961-03-01	51/9391	0.00435145	0.0876858	0.0788619	Cd86/Tlr7/Ifi35	3	Th1vsThMix	1.10313	NA
WP_EBOLA_VIRUS_PATHWAY_ON_HOST	WP	WP_EBOLA_VIRUS_PATHWAY_ON_HOST	1961-04-01	104/9391	0.0045666	0.0911613	0.0819877	Timd2/Itga3/Tiam1/Irf7	4	Th1vsThMix	1.08625	NA
GOBP_BIOLOGICAL_PROCESS_INVOLVED_IN_SYMBIOTIC_INTERACTION	GOBP	GOBP_BIOLOGICAL_PROCESS_INVOLVED_IN_SYMBIOTIC_INTERACTION	1961-11-01	696/9391	0.00470421	0.0921852	0.0829085	Cd86/Adar/Oas1g/Nrp1/Zbp1/Timd2/Oas2/Ifih1/Rsad2/Tarbp2/Irf7	11	Th1vsThMix	1.0814	NA
GOBP_POSITIVE_REGULATION_OF_MULTICELLULAR_ORGANISMAL_PROCESS	GOBP	GOBP_POSITIVE_REGULATION_OF_MULTICELLULAR_ORGANISMAL_PROCESS	1961-12-01	818/9391	0.00566732	0.104138	0.0936581	Cd86/Nrp1/Tlr7/Zbp1/Sln/Ifih1/Tiam1/Rsad2/Gata3/Pparg/Irf7/Gbp5	12	Th1vsThMix	1.02845	NA
GOBP_INTRACELLULAR_RECEPTOR_SIGNALING_PATHWAY	GOBP	GOBP_INTRACELLULAR_RECEPTOR_SIGNALING_PATHWAY	1961-05-01	178/9391	0.00583989	0.104138	0.0936581	Ddx60/Tspan6/Ifih1/Pparg/Irf7	5	Th1vsThMix	1.02845	NA
GOBP_CD4_POSITIVE_ALPHA_BETA_T_CELL_CYTOKINE_PRODUCTION	GOBP	GOBP_CD4_POSITIVE_ALPHA_BETA_T_CELL_CYTOKINE_PRODUCTION	1961-02-01	18/9391	0.00593912	0.104138	0.0936581	Rsad2/Gata3	2	Th1vsThMix	1.02845	NA
GOBP_LYMPHOID_PROGENITOR_CELL_DIFFERENTIATION	GOBP	GOBP_LYMPHOID_PROGENITOR_CELL_DIFFERENTIATION	1961-02-01	18/9391	0.00593912	0.104138	0.0936581	Flcn/Gata3	2	Th1vsThMix	1.02845	NA
GOBP_NEGATIVE_REGULATION_OF_DEFENSE_RESPONSE_TO_VIRUS	GOBP	GOBP_NEGATIVE_REGULATION_OF_DEFENSE_RESPONSE_TO_VIRUS	1961-02-01	18/9391	0.00593912	0.104138	0.0936581	Tspan6/Tarbp2	2	Th1vsThMix	1.02845	NA
GOBP_POSITIVE_REGULATION_OF_T_CELL_CYTOKINE_PRODUCTION	GOBP	GOBP_POSITIVE_REGULATION_OF_T_CELL_CYTOKINE_PRODUCTION	1961-02-01	18/9391	0.00593912	0.104138	0.0936581	Rsad2/Gata3	2	Th1vsThMix	1.02845	NA
GOBP_REGULATION_OF_NUCLEASE_ACTIVITY	GOBP	GOBP_REGULATION_OF_NUCLEASE_ACTIVITY	1961-02-01	18/9391	0.00593912	0.104138	0.0936581	Oas1g/Oas2	2	Th1vsThMix	1.02845	NA
REACTOME_DDX58_IFIH1_MEDIATED_INDUCTION_OF_INTERFERON_ALPHA_BETA	REACTOME	REACTOME_DDX58_IFIH1_MEDIATED_INDUCTION_OF_INTERFERON_ALPHA_BETA	1961-03-01	57/9391	0.00594793	0.104138	0.0936581	Ifih1/Ube2l6/Irf7	3	Th1vsThMix	1.02845	NA
GOBP_POSITIVE_REGULATION_OF_BINDING	GOBP	GOBP_POSITIVE_REGULATION_OF_BINDING	1961-04-01	113/9391	0.00612404	0.105491	0.0948758	Nrp1/Tiam1/Gata3/Pparg	4	Th1vsThMix	1.02284	NA
GOBP_NEGATIVE_REGULATION_OF_VIRAL_PROCESS	GOBP	GOBP_NEGATIVE_REGULATION_OF_VIRAL_PROCESS	1961-03-01	58/9391	0.00624367	0.106692	0.0959553	Oas1g/Oas2/Rsad2	3	Th1vsThMix	1.01793	NA
GOBP_NEGATIVE_REGULATION_OF_IMMUNE_SYSTEM_PROCESS	GOBP	GOBP_NEGATIVE_REGULATION_OF_IMMUNE_SYSTEM_PROCESS	1961-06-01	258/9391	0.00636416	0.107888	0.0970308	Cd86/Adar/Tspan6/Tarbp2/Pparg/Klrk1	6	Th1vsThMix	1.01309	NA
GOBP_ALPHA_BETA_T_CELL_ACTIVATION	GOBP	GOBP_ALPHA_BETA_T_CELL_ACTIVATION	1961-04-01	115/9391	0.00651262	0.109271	0.0982749	Cd86/Rsad2/Gata3/Eomes	4	Th1vsThMix	1.00756	NA
GOBP_T_CELL_DIFFERENTIATION_INVOLVED_IN_IMMUNE_RESPONSE	GOBP	GOBP_T_CELL_DIFFERENTIATION_INVOLVED_IN_IMMUNE_RESPONSE	1961-03-01	59/9391	0.00654807	0.109271	0.0982749	Cd86/Gata3/Eomes	3	Th1vsThMix	1.00756	NA
HALLMARK_INTERFERON_GAMMA_RESPONSE	HALLMARK	HALLMARK_INTERFERON_GAMMA_RESPONSE	36/110	159/9391	1.23608e-37	3.60936e-34	3.10321e-34	Trim25/Cd86/Il4ra/Ddx60/Lgals3bp/Oasl1/Stat1/Ifit2/Ifit3/P2ry14/Parp12/Rnf213/Usp18/Zbp1/Gbp3/Casp1/Bst2/Fgl2/Ddx58/Nod1/Rtp4/Parp14/Oas2/Irf9/Cxcl10/Tdrd7/Mx1/Ifi35/Znfx1/Ifih1/Rsad2/Trim21/Tap1/Ube2l6/Klrk1/Irf7	36	Th2vsTh0	33.5082	H_INTERFERON_GAMMA_RESPONSE
HALLMARK_INTERFERON_ALPHA_RESPONSE	HALLMARK	HALLMARK_INTERFERON_ALPHA_RESPONSE	25/110	78/9391	3.00214e-30	4.38313e-27	3.76848e-27	Trim25/Il4ra/Oas1g/Ddx60/Lgals3bp/Oasl1/Ifit2/Ifit3/Parp12/Usp18/Gbp3/Casp1/Bst2/Rtp4/Parp14/Irf9/Cxcl10/Tdrd7/Ifi35/Ifih1/Rsad2/Trim21/Tap1/Ube2l6/Irf7	25	Th2vsTh0	26.4238	H_INTERFERON_ALPHA_RESPONSE
GOBP_DEFENSE_RESPONSE	GOBP	GOBP_DEFENSE_RESPONSE	51/110	982/9391	5.03398e-22	4.89974e-19	4.21264e-19	Trim25/Il4ra/Oas1g/Ddx60/Batf/Lgals3bp/Oasl1/Stat1/Ifit2/Il18rap/Ifit3/Pik3ap1/Apobec1/Sp100/Ccr5/Tlr7/Usp18/Zbp1/Gbp3/Casp1/Bst2/Fgl2/Mgll/Tspan6/Ddx58/Serpinf1/Nod1/Rtp4/Parp14/Oas2/Irf9/Cxcl10/Stap1/Mx1/Adora3/Ifi35/Irak2/Edn1/Ifih1/Rsad2/Trim21/Pld4/Mef2c/Plac8/Tap1/Gata3/Gbp5/Tarbp2/Pparg/Klrk1/Irf7	51	Th2vsTh0	18.3754	NA
GOBP_RESPONSE_TO_BIOTIC_STIMULUS	GOBP	GOBP_RESPONSE_TO_BIOTIC_STIMULUS	48/110	895/9391	3.91218e-21	2.85589e-18	2.45541e-18	Trim25/Cd86/Il4ra/Oas1g/Ddx60/Batf/Oasl1/Stat1/Ifit2/Il18rap/Cd80/Ifit3/Apobec1/Sp100/Ccr5/Tlr7/Usp18/Zbp1/Gbp3/Casp1/Bst2/Fgl2/Tspan6/Ddx58/Nod1/Rtp4/Parp14/Oas2/Irf9/Cxcl10/Stap1/Mx1/Ifi35/Irak2/Edn1/Ifih1/Rsad2/Trim21/Pld4/Mef2c/Plac8/Gata3/Gbp5/Tarbp2/Pparg/Klrk1/Irf7/Rgs1	48	Th2vsTh0	17.6099	NA
GOBP_DEFENSE_RESPONSE_TO_OTHER_ORGANISM	GOBP	GOBP_DEFENSE_RESPONSE_TO_OTHER_ORGANISM	41/110	682/9391	1.48654e-19	8.68136e-17	7.46397e-17	Trim25/Il4ra/Oas1g/Ddx60/Batf/Oasl1/Stat1/Ifit2/Il18rap/Ifit3/Apobec1/Sp100/Tlr7/Usp18/Zbp1/Gbp3/Casp1/Bst2/Fgl2/Tspan6/Ddx58/Nod1/Rtp4/Parp14/Oas2/Irf9/Cxcl10/Mx1/Ifi35/Edn1/Ifih1/Rsad2/Trim21/Pld4/Plac8/Gata3/Gbp5/Tarbp2/Pparg/Klrk1/Irf7	41	Th2vsTh0	16.127	NA
REACTOME_CYTOKINE_SIGNALING_IN_IMMUNE_SYSTEM	REACTOME	REACTOME_CYTOKINE_SIGNALING_IN_IMMUNE_SYSTEM	34/110	512/9391	2.25927e-17	1.09951e-14	9.45325e-15	Trim25/Cd86/Il4ra/Oas1g/Batf/Oasl1/Stat1/Ifit2/Il18rap/Cd80/Ifit3/Sp100/Ccr5/Usp18/Gbp3/Casp1/Bst2/Ddx58/Nod1/Oas2/Irf9/Cxcl10/Mx1/Ifi35/Irak2/Rsad2/Trim21/Mef2c/Gata3/Gbp5/Ube2l6/Irf7/Il12rb2/Tnfrsf8	34	Th2vsTh0	14.0244	R_CYTOKINE_SIGNALING
GOBP_DEFENSE_RESPONSE_TO_VIRUS	GOBP	GOBP_DEFENSE_RESPONSE_TO_VIRUS	22/110	173/9391	3.37856e-17	1.40934e-14	1.21171e-14	Oas1g/Ddx60/Oasl1/Stat1/Ifit2/Ifit3/Apobec1/Tlr7/Zbp1/Bst2/Fgl2/Tspan6/Ddx58/Rtp4/Oas2/Irf9/Cxcl10/Mx1/Ifih1/Rsad2/Tarbp2/Irf7	22	Th2vsTh0	13.9166	NA
GOBP_CYTOKINE_MEDIATED_SIGNALING_PATHWAY	GOBP	GOBP_CYTOKINE_MEDIATED_SIGNALING_PATHWAY	34/110	540/9391	1.16098e-16	4.23756e-14	3.64332e-14	Trim25/Cd86/Il4ra/Oas1g/Batf/Oasl1/Stat1/Ifit2/Il18rap/Cd80/Ifit3/Sp100/Ccr5/Usp18/Zbp1/Casp1/Bst2/Nod1/Parp14/Oas2/Irf9/Cxcl10/Stap1/Mx1/Ifi35/Irak2/Edn1/Rsad2/Trim21/Gata3/Pparg/Irf7/Il12rb2/Tnfrsf8	34	Th2vsTh0	13.4385	NA
REACTOME_INTERFERON_SIGNALING	REACTOME	REACTOME_INTERFERON_SIGNALING	20/110	151/9391	4.78404e-16	1.55216e-13	1.3345e-13	Trim25/Oas1g/Oasl1/Stat1/Ifit2/Ifit3/Sp100/Usp18/Gbp3/Bst2/Ddx58/Oas2/Irf9/Mx1/Ifi35/Rsad2/Trim21/Gbp5/Ube2l6/Irf7	20	Th2vsTh0	12.8747	R_INTERFERON_SIGNALING
GOBP_RESPONSE_TO_CYTOKINE	GOBP	GOBP_RESPONSE_TO_CYTOKINE	39/110	787/9391	1.20168e-15	3.50889e-13	3.01684e-13	Trim25/Cd86/Il4ra/Oas1g/Batf/Oasl1/Stat1/Ifit2/Il18rap/Cd80/Ifit3/Sp100/Ccr5/Usp18/Zbp1/Gbp3/Casp1/Bst2/Ddx58/Nod1/Parp14/Oas2/Irf9/Cxcl10/Stap1/Mx1/Snx10/Ifi35/Irak2/Edn1/Ifih1/Rsad2/Trim21/Gata3/Gbp5/Pparg/Irf7/Il12rb2/Tnfrsf8	39	Th2vsTh0	12.5204	NA
GOBP_RESPONSE_TO_VIRUS	GOBP	GOBP_RESPONSE_TO_VIRUS	23/110	238/9391	2.79083e-15	7.40839e-13	6.36951e-13	Oas1g/Ddx60/Oasl1/Stat1/Ifit2/Ifit3/Apobec1/Tlr7/Zbp1/Bst2/Fgl2/Tspan6/Ddx58/Rtp4/Oas2/Irf9/Cxcl10/Mx1/Ifih1/Rsad2/Gata3/Tarbp2/Irf7	23	Th2vsTh0	12.1959	NA
GOBP_RESPONSE_TO_TYPE_I_INTERFERON	GOBP	GOBP_RESPONSE_TO_TYPE_I_INTERFERON	15/110	76/9391	6.32555e-15	1.53922e-12	1.32337e-12	Oas1g/Oasl1/Stat1/Ifit2/Ifit3/Sp100/Usp18/Zbp1/Bst2/Oas2/Irf9/Mx1/Ifi35/Rsad2/Irf7	15	Th2vsTh0	11.8783	GOBP_TYPE_I_INTERFERON
GOBP_INNATE_IMMUNE_RESPONSE	GOBP	GOBP_INNATE_IMMUNE_RESPONSE	32/110	546/9391	8.98323e-15	2.01777e-12	1.73482e-12	Trim25/Oas1g/Ddx60/Oasl1/Stat1/Ifit2/Il18rap/Ifit3/Sp100/Tlr7/Usp18/Zbp1/Gbp3/Casp1/Bst2/Ddx58/Nod1/Parp14/Oas2/Irf9/Mx1/Ifi35/Edn1/Ifih1/Rsad2/Trim21/Pld4/Gata3/Gbp5/Pparg/Klrk1/Irf7	32	Th2vsTh0	11.7607	NA
REACTOME_INTERFERON_ALPHA_BETA_SIGNALING	REACTOME	REACTOME_INTERFERON_ALPHA_BETA_SIGNALING	13/110	59/9391	9.77887e-14	2.03959e-11	1.75358e-11	Oas1g/Oasl1/Stat1/Ifit2/Ifit3/Usp18/Bst2/Oas2/Irf9/Mx1/Ifi35/Rsad2/Irf7	13	Th2vsTh0	10.7561	R_INTERFERON_ALPHA_BETA_SIGNALING
GOBP_IMMUNE_EFFECTOR_PROCESS	GOBP	GOBP_IMMUNE_EFFECTOR_PROCESS	34/110	779/9391	5.55046e-12	1.08049e-09	9.28972e-10	Cd86/Il4ra/Oas1g/Ddx60/Batf/Oasl1/Stat1/Ifit2/Il18rap/Cd80/Ifit3/Apobec1/Tlr7/Zbp1/Bst2/Fgl2/Tspan6/Ddx58/Rtp4/Oas2/Irf9/Cxcl10/Stap1/Mx1/Ifi35/Ifih1/St3gal1/Rsad2/Plac8/Gata3/Tarbp2/Klrk1/Irf7/Eomes	34	Th2vsTh0	9.032	NA
GOBP_RESPONSE_TO_INTERFERON_GAMMA	GOBP	GOBP_RESPONSE_TO_INTERFERON_GAMMA	16/110	143/9391	7.37785e-12	1.34646e-09	1.15764e-09	Trim25/Oas1g/Oasl1/Stat1/Sp100/Gbp3/Casp1/Bst2/Parp14/Oas2/Irf9/Edn1/Trim21/Gbp5/Pparg/Irf7	16	Th2vsTh0	8.93643	NA
IRF_Q6	TFT	IRF_Q6	16/110	165/9391	6.65314e-11	1.14277e-08	9.82523e-09	Armcx6/Ddx60/Ifit2/Cd80/Parp12/Tlr7/Zbp1/Bst2/Rtp4/Irf9/Cxcl10/Adora3/Ifi35/Trim21/Ube2l6/Eomes	16	Th2vsTh0	8.00766	NA
GOBP_REGULATION_OF_DEFENSE_RESPONSE	GOBP	GOBP_REGULATION_OF_DEFENSE_RESPONSE	24/110	426/9391	8.66054e-11	1.40493e-08	1.20792e-08	Stat1/Il18rap/Pik3ap1/Tlr7/Usp18/Zbp1/Casp1/Fgl2/Mgll/Tspan6/Ddx58/Serpinf1/Nod1/Parp14/Stap1/Ifi35/Trim21/Mef2c/Gata3/Gbp5/Tarbp2/Pparg/Klrk1/Irf7	24	Th2vsTh0	7.91796	NA
ISRE_01	TFT	ISRE_01	15/110	163/9391	5.7896e-10	8.8977e-08	7.64997e-08	Armcx6/Ddx60/Ifit2/Ifit3/Tlr7/Usp18/Zbp1/Bst2/Ddx58/Rtp4/Irf9/Cxcl10/Ifih1/Trim21/Mef2c	15	Th2vsTh0	7.11634	NA
GOBP_INTERFERON_GAMMA_MEDIATED_SIGNALING_PATHWAY	GOBP	GOBP_INTERFERON_GAMMA_MEDIATED_SIGNALING_PATHWAY	11/110	73/9391	6.65114e-10	9.71066e-08	8.34893e-08	Trim25/Oas1g/Oasl1/Stat1/Sp100/Parp14/Oas2/Irf9/Trim21/Pparg/Irf7	11	Th2vsTh0	7.07837	NA
REACTOME_INTERFERON_GAMMA_SIGNALING	REACTOME	REACTOME_INTERFERON_GAMMA_SIGNALING	11/110	76/9391	1.03963e-09	1.44559e-07	1.24287e-07	Trim25/Oas1g/Oasl1/Stat1/Sp100/Gbp3/Oas2/Irf9/Trim21/Gbp5/Irf7	11	Th2vsTh0	6.90557	NA
GOBP_REGULATION_OF_RESPONSE_TO_EXTERNAL_STIMULUS	GOBP	GOBP_REGULATION_OF_RESPONSE_TO_EXTERNAL_STIMULUS	26/110	610/9391	5.29564e-09	7.02876e-07	6.04311e-07	Ddx60/Stat1/Il18rap/Pik3ap1/Tlr7/Usp18/Zbp1/Casp1/Fgl2/Mgll/Tspan6/Ddx58/Serpinf1/Nod1/Parp14/Cxcl10/Stap1/Ifi35/Edn1/Trim21/Gata3/Gbp5/Tarbp2/Pparg/Klrk1/Irf7	26	Th2vsTh0	6.21874	NA
GOBP_CYTOKINE_PRODUCTION	GOBP	GOBP_CYTOKINE_PRODUCTION	23/110	485/9391	6.54884e-09	8.31418e-07	7.14828e-07	Trim25/Cd86/Il4ra/Batf/Stat1/Cd80/Tlr7/Zbp1/Casp1/Bst2/Ddx58/Nod1/Twsg1/Ifih1/Rsad2/Trim21/Pld4/Gata3/Gbp5/Ube2l6/Irf7/Il12rb2/Tnfrsf8	23	Th2vsTh0	6.1458	NA
GOBP_REGULATION_OF_RESPONSE_TO_BIOTIC_STIMULUS	GOBP	GOBP_REGULATION_OF_RESPONSE_TO_BIOTIC_STIMULUS	17/110	280/9391	2.28128e-08	2.77556e-06	2.38634e-06	Ddx60/Stat1/Il18rap/Usp18/Zbp1/Fgl2/Tspan6/Ddx58/Nod1/Parp14/Ifi35/Trim21/Gbp5/Tarbp2/Pparg/Klrk1/Irf7	17	Th2vsTh0	5.62227	NA
REACTOME_ANTIVIRAL_MECHANISM_BY_IFN_STIMULATED_GENES	REACTOME	REACTOME_ANTIVIRAL_MECHANISM_BY_IFN_STIMULATED_GENES	9/110	60/9391	2.67918e-08	3.12928e-06	2.69046e-06	Trim25/Oas1g/Oasl1/Stat1/Usp18/Ddx58/Oas2/Mx1/Ube2l6	9	Th2vsTh0	5.57017	R_IFN_STIMULATED_GENES
GOBP_REGULATION_OF_RESPONSE_TO_CYTOKINE_STIMULUS	GOBP	GOBP_REGULATION_OF_RESPONSE_TO_CYTOKINE_STIMULUS	12/110	129/9391	3.02788e-08	3.40055e-06	2.92368e-06	Stat1/Usp18/Zbp1/Casp1/Ddx58/Parp14/Stap1/Irak2/Edn1/Ifih1/Pparg/Irf7	12	Th2vsTh0	5.53407	NA
WP_HOSTPATHOGEN_INTERACTION_OF_HUMAN_CORONA_VIRUSES_INTERFERON_INDUCTION	WP	WP_HOSTPATHOGEN_INTERACTION_OF_HUMAN_CORONA_VIRUSES_INTERFERON_INDUCTION	7/110	29/9391	3.15021e-08	3.40689e-06	2.92914e-06	Oas1g/Stat1/Tlr7/Ddx58/Oas2/Irf9/Ifih1	7	Th2vsTh0	5.53326	NA
WP_THE_HUMAN_IMMUNE_RESPONSE_TO_TUBERCULOSIS	WP	WP_THE_HUMAN_IMMUNE_RESPONSE_TO_TUBERCULOSIS	6/110	20/9391	7.63733e-08	7.96465e-06	6.84776e-06	Oas1g/Stat1/Ifit3/Irf9/Ifi35/Tap1	6	Th2vsTh0	5.16445	NA
GOBP_REGULATION_OF_IMMUNE_SYSTEM_PROCESS	GOBP	GOBP_REGULATION_OF_IMMUNE_SYSTEM_PROCESS	30/110	908/9391	9.7819e-08	9.84936e-06	8.46818e-06	Cd86/Il4ra/Ddx60/Stat1/Il18rap/Cd80/Usp18/Zbp1/Bst2/Shh/Fgl2/Timd2/Tspan6/Ddx58/Nod1/Parp14/Cxcl10/Stap1/Twsg1/Ifi35/Edn1/Rsad2/Trim21/Mef2c/Gata3/Gbp5/Tarbp2/Pparg/Klrk1/Irf7	30	Th2vsTh0	5.07221	NA
GOBP_INFLAMMATORY_RESPONSE	GOBP	GOBP_INFLAMMATORY_RESPONSE	20/110	440/9391	1.48622e-07	1.44658e-05	1.24373e-05	Il4ra/Il18rap/Pik3ap1/Ccr5/Tlr7/Usp18/Zbp1/Casp1/Mgll/Serpinf1/Nod1/Cxcl10/Stap1/Adora3/Ifi35/Irak2/Pld4/Gata3/Gbp5/Pparg	20	Th2vsTh0	4.90527	GOBP_INFLAMMATORY_RESPONSE
GOBP_POSITIVE_REGULATION_OF_CYTOKINE_PRODUCTION	GOBP	GOBP_POSITIVE_REGULATION_OF_CYTOKINE_PRODUCTION	16/110	288/9391	2.0999e-07	1.97797e-05	1.7006e-05	Cd86/Il4ra/Stat1/Cd80/Tlr7/Zbp1/Casp1/Ddx58/Nod1/Ifih1/Rsad2/Gata3/Gbp5/Irf7/Il12rb2/Tnfrsf8	16	Th2vsTh0	4.7694	NA
STTTCRNTTT_IRF_Q6	TFT	STTTCRNTTT_IRF_Q6	11/110	129/9391	2.88129e-07	2.62917e-05	2.26048e-05	Lgals3bp/Ifit2/Ifit3/Usp18/Zbp1/Casp1/Bst2/Ddx58/Cxcl10/Trim21/Tap1	11	Th2vsTh0	4.6458	NA
GOBP_NEGATIVE_REGULATION_OF_VIRAL_PROCESS	GOBP	GOBP_NEGATIVE_REGULATION_OF_VIRAL_PROCESS	8/110	58/9391	3.23205e-07	2.85987e-05	2.45883e-05	Trim25/Oas1g/Oasl1/Stat1/Bst2/Oas2/Rsad2/Trim21	8	Th2vsTh0	4.60927	NA
IRF7_01	TFT	IRF7_01	12/110	162/9391	3.7716e-07	3.23914e-05	2.78491e-05	Armcx6/Ddx60/Lgals3bp/Oasl1/Ifit2/Parp12/Usp18/Bst2/Ddx58/Cxcl10/Trim21/Tap1	12	Th2vsTh0	4.55519	NA
GOBP_REGULATION_OF_IMMUNE_EFFECTOR_PROCESS	GOBP	GOBP_REGULATION_OF_IMMUNE_EFFECTOR_PROCESS	15/110	268/9391	4.74991e-07	3.89678e-05	3.35033e-05	Cd86/Il4ra/Ddx60/Stat1/Il18rap/Cd80/Bst2/Fgl2/Tspan6/Ddx58/Stap1/Rsad2/Gata3/Tarbp2/Klrk1	15	Th2vsTh0	4.47491	NA
GOBP_POSITIVE_REGULATION_OF_RESPONSE_TO_CYTOKINE_STIMULUS	GOBP	GOBP_POSITIVE_REGULATION_OF_RESPONSE_TO_CYTOKINE_STIMULUS	7/110	42/9391	4.80425e-07	3.89678e-05	3.35033e-05	Zbp1/Casp1/Ddx58/Parp14/Edn1/Ifih1/Irf7	7	Th2vsTh0	4.47491	NA
GOBP_PATTERN_RECOGNITION_RECEPTOR_SIGNALING_PATHWAY	GOBP	GOBP_PATTERN_RECOGNITION_RECEPTOR_SIGNALING_PATHWAY	11/110	142/9391	7.60519e-07	5.93932e-05	5.10644e-05	Ddx60/Pik3ap1/Tlr7/Tspan6/Ddx58/Nod1/Ifi35/Irak2/Ifih1/Rsad2/Irf7	11	Th2vsTh0	4.29188	NA
GOBP_RESPONSE_TO_INTERFERON_ALPHA	GOBP	GOBP_RESPONSE_TO_INTERFERON_ALPHA	5/110	16/9391	7.93258e-07	5.93932e-05	5.10644e-05	Ifit2/Ifit3/Bst2/Mx1/Gata3	5	Th2vsTh0	4.29188	NA
GOBP_POSITIVE_REGULATION_OF_INTERFERON_ALPHA_PRODUCTION	GOBP	GOBP_POSITIVE_REGULATION_OF_INTERFERON_ALPHA_PRODUCTION	5/110	17/9391	1.11333e-06	8.12729e-05	6.98759e-05	Stat1/Tlr7/Ddx58/Ifih1/Irf7	5	Th2vsTh0	4.15567	NA
WP_SARSCOV2_INNATE_IMMUNITY_EVASION_AND_CELLSPECIFIC_IMMUNE_RESPONSE	WP	WP_SARSCOV2_INNATE_IMMUNITY_EVASION_AND_CELLSPECIFIC_IMMUNE_RESPONSE	7/110	48/9391	1.23758e-06	8.81401e-05	7.57801e-05	Trim25/Stat1/Ifit2/Tlr7/Ddx58/Cxcl10/Irf7	7	Th2vsTh0	4.12044	NA
GOBP_CYTOPLASMIC_PATTERN_RECOGNITION_RECEPTOR_SIGNALING_PATHWAY	GOBP	GOBP_CYTOPLASMIC_PATTERN_RECOGNITION_RECEPTOR_SIGNALING_PATHWAY	7/110	49/9391	1.43002e-06	9.94203e-05	8.54785e-05	Ddx60/Tspan6/Ddx58/Nod1/Irak2/Ifih1/Irf7	7	Th2vsTh0	4.06814	NA
GOBP_NEGATIVE_REGULATION_OF_IMMUNE_SYSTEM_PROCESS	GOBP	GOBP_NEGATIVE_REGULATION_OF_IMMUNE_SYSTEM_PROCESS	14/110	258/9391	1.71091e-06	0.000116183	9.98903e-05	Cd86/Il4ra/Cd80/Bst2/Shh/Fgl2/Tspan6/Parp14/Stap1/Twsg1/Trim21/Tarbp2/Pparg/Klrk1	14	Th2vsTh0	4.00048	NA
GOBP_TYPE_I_INTERFERON_PRODUCTION	GOBP	GOBP_TYPE_I_INTERFERON_PRODUCTION	9/110	98/9391	1.97047e-06	0.000130767	0.00011243	Trim25/Stat1/Tlr7/Zbp1/Ddx58/Ifih1/Trim21/Ube2l6/Irf7	9	Th2vsTh0	3.94912	NA
GOBP_INTERFERON_ALPHA_PRODUCTION	GOBP	GOBP_INTERFERON_ALPHA_PRODUCTION	5/110	20/9391	2.71233e-06	0.000176	0.000151319	Stat1/Tlr7/Ddx58/Ifih1/Irf7	5	Th2vsTh0	3.82011	NA
GOBP_POSITIVE_REGULATION_OF_GENE_EXPRESSION	GOBP	GOBP_POSITIVE_REGULATION_OF_GENE_EXPRESSION	22/110	635/9391	3.3846e-06	0.000214849	0.00018472	Cd86/Il4ra/Stat1/Cd80/Id2/Tlr7/Zbp1/Casp1/Ddx58/Nod1/Stap1/Ifih1/Rsad2/Mef2c/Gata3/Gbp5/Id1/Tarbp2/Pparg/Irf7/Il12rb2/Tnfrsf8	22	Th2vsTh0	3.73349	NA
ICSBP_Q6	TFT	ICSBP_Q6	11/110	166/9391	3.55609e-06	0.000220931	0.00018995	Armcx6/Atp10a/Ifit3/Parp12/Tlr7/Usp18/Zbp1/Bst2/Ifi35/Ifih1/Tap1	11	Th2vsTh0	3.72136	NA
HALLMARK_INFLAMMATORY_RESPONSE	HALLMARK	HALLMARK_INFLAMMATORY_RESPONSE	10/110	137/9391	4.2639e-06	0.000259387	0.000223013	Il4ra/Il18rap/Bst2/Rtp4/Cxcl10/Irak2/Edn1/Aqp9/Irf7/Rgs1	10	Th2vsTh0	3.65167	H_INFLAMMATORY_RESPONSE
GOBP_T_CELL_DIFFERENTIATION_INVOLVED_IN_IMMUNE_RESPONSE	GOBP	GOBP_T_CELL_DIFFERENTIATION_INVOLVED_IN_IMMUNE_RESPONSE	7/110	59/9391	5.15833e-06	0.000307394	0.000264288	Cd86/Il4ra/Batf/Cd80/Fgl2/Gata3/Eomes	7	Th2vsTh0	3.57792	NA
GOBP_POSITIVE_REGULATION_OF_MULTICELLULAR_ORGANISMAL_PROCESS	GOBP	GOBP_POSITIVE_REGULATION_OF_MULTICELLULAR_ORGANISMAL_PROCESS	25/110	818/9391	6.13365e-06	0.000357966	0.000307768	Cd86/Il4ra/Stat1/Cd80/Tle6/Tlr7/Zbp1/Casp1/Sln/Shh/Ddx58/Serpinf1/Nod1/Nin/Edn1/Ifih1/Rsad2/Mef2c/Plac8/Gata3/Gbp5/Pparg/Irf7/Il12rb2/Tnfrsf8	25	Th2vsTh0	3.51178	NA
WP_TYPE_II_INTERFERON_SIGNALING_IFNG	WP	WP_TYPE_II_INTERFERON_SIGNALING_IFNG	6/110	40/9391	6.25214e-06	0.000357966	0.000307768	Oas1g/Stat1/Ifit2/Irf9/Cxcl10/Tap1	6	Th2vsTh0	3.51178	WP_TYPE_II_INTERFERON_SIGNALING_IFNG
GOBP_ALPHA_BETA_T_CELL_DIFFERENTIATION	GOBP	GOBP_ALPHA_BETA_T_CELL_DIFFERENTIATION	8/110	86/9391	6.82109e-06	0.000383031	0.000329318	Cd86/Il4ra/Batf/Cd80/Shh/Rsad2/Gata3/Eomes	8	Th2vsTh0	3.48238	NA
GOBP_ALPHA_BETA_T_CELL_ACTIVATION	GOBP	GOBP_ALPHA_BETA_T_CELL_ACTIVATION	9/110	115/9391	7.46346e-06	0.000411194	0.000353532	Cd86/Il4ra/Batf/Cd80/Shh/Twsg1/Rsad2/Gata3/Eomes	9	Th2vsTh0	3.45157	NA
REACTOME_TRAF3_DEPENDENT_IRF_ACTIVATION_PATHWAY	REACTOME	REACTOME_TRAF3_DEPENDENT_IRF_ACTIVATION_PATHWAY	4/110	9391-12-01	8.20664e-06	0.000443766	0.000381537	Trim25/Ddx58/Ifih1/Irf7	4	Th2vsTh0	3.41846	NA
GOBP_CYTOPLASMIC_PATTERN_RECOGNITION_RECEPTOR_SIGNALING_PATHWAY_IN_RESPONSE_TO_VIRUS	GOBP	GOBP_CYTOPLASMIC_PATTERN_RECOGNITION_RECEPTOR_SIGNALING_PATHWAY_IN_RESPONSE_TO_VIRUS	5/110	25/9391	8.87081e-06	0.00046255	0.000397686	Ddx60/Tspan6/Ddx58/Ifih1/Irf7	5	Th2vsTh0	3.40046	NA
WP_INTERACTIONS_BETWEEN_IMMUNE_CELLS_AND_MICRORNAS_IN_TUMOR_MICROENVIRONMENT	WP	WP_INTERACTIONS_BETWEEN_IMMUNE_CELLS_AND_MICRORNAS_IN_TUMOR_MICROENVIRONMENT	5/110	25/9391	8.87081e-06	0.00046255	0.000397686	Cd86/Il4ra/Cd80/Tlr7/Cxcl10	5	Th2vsTh0	3.40046	NA
GOBP_POSITIVE_REGULATION_OF_IMMUNE_EFFECTOR_PROCESS	GOBP	GOBP_POSITIVE_REGULATION_OF_IMMUNE_EFFECTOR_PROCESS	10/110	149/9391	9.0302e-06	0.000462599	0.000397729	Cd86/Il4ra/Ddx60/Il18rap/Cd80/Ddx58/Stap1/Rsad2/Gata3/Klrk1	10	Th2vsTh0	3.40041	NA
WP_TYPE_I_INTERFERON_INDUCTION_AND_SIGNALING_DURING_SARSCOV2_INFECTION	WP	WP_TYPE_I_INTERFERON_INDUCTION_AND_SIGNALING_DURING_SARSCOV2_INFECTION	5/110	26/9391	1.08809e-05	0.000547797	0.000470979	Oas1g/Stat1/Tlr7/Oas2/Irf9	5	Th2vsTh0	3.327	NA
GOBP_REGULATION_OF_BIOLOGICAL_PROCESS_INVOLVED_IN_SYMBIOTIC_INTERACTION	GOBP	GOBP_REGULATION_OF_BIOLOGICAL_PROCESS_INVOLVED_IN_SYMBIOTIC_INTERACTION	9/110	124/9391	1.3798e-05	0.000682883	0.000587122	Trim25/Oas1g/Oasl1/Stat1/Bst2/Oas2/Rsad2/Trim21/Tarbp2	9	Th2vsTh0	3.23127	NA
GOBP_VIRAL_LIFE_CYCLE	GOBP	GOBP_VIRAL_LIFE_CYCLE	12/110	230/9391	1.47801e-05	0.000719298	0.00061843	Trim25/Cd86/Oas1g/Oasl1/Cd80/Ccr5/Bst2/Timd2/Oas2/Rsad2/Trim21/Tarbp2	12	Th2vsTh0	3.20871	NA
GOBP_REGULATION_OF_VIRAL_LIFE_CYCLE	GOBP	GOBP_REGULATION_OF_VIRAL_LIFE_CYCLE	8/110	96/9391	1.54735e-05	0.000740698	0.00063683	Trim25/Oas1g/Oasl1/Bst2/Oas2/Rsad2/Trim21/Tarbp2	8	Th2vsTh0	3.19598	NA
GOBP_POSITIVE_REGULATION_OF_TYPE_2_IMMUNE_RESPONSE	GOBP	GOBP_POSITIVE_REGULATION_OF_TYPE_2_IMMUNE_RESPONSE	4/110	14/9391	1.62979e-05	0.000755395	0.000649465	Cd86/Il4ra/Rsad2/Gata3	4	Th2vsTh0	3.18744	NA
GOBP_T_HELPER_2_CELL_DIFFERENTIATION	GOBP	GOBP_T_HELPER_2_CELL_DIFFERENTIATION	4/110	14/9391	1.62979e-05	0.000755395	0.000649465	Cd86/Il4ra/Batf/Gata3	4	Th2vsTh0	3.18744	NA
HALLMARK_IL2_STAT5_SIGNALING	HALLMARK	HALLMARK_IL2_STAT5_SIGNALING	10/110	160/9391	1.68999e-05	0.000771057	0.000662931	Cd86/Il4ra/Batf/Tlr7/Gbp3/Fgl2/Cxcl10/Twsg1/Tnfrsf8/Eomes	10	Th2vsTh0	3.17853	H_IL2_STAT5_SIGNALING
WP_VIRAL_ACUTE_MYOCARDITIS	WP	WP_VIRAL_ACUTE_MYOCARDITIS	7/110	71/9391	1.79178e-05	0.000804925	0.00069205	Stat1/Cd80/Ccr5/Casp6/Casp1/Edn1/Rasa1	7	Th2vsTh0	3.15986	NA
GOBP_NEGATIVE_REGULATION_OF_VIRAL_GENOME_REPLICATION	GOBP	GOBP_NEGATIVE_REGULATION_OF_VIRAL_GENOME_REPLICATION	5/110	29/9391	1.91016e-05	0.000845101	0.000726592	Oas1g/Oasl1/Bst2/Oas2/Rsad2	5	Th2vsTh0	3.13871	NA
GOBP_REGULATION_OF_RESPONSE_TO_STRESS	GOBP	GOBP_REGULATION_OF_RESPONSE_TO_STRESS	25/110	876/9391	2.01908e-05	0.000879956	0.000756559	Stat1/Il18rap/Pik3ap1/Tlr7/Usp18/Zbp1/Casp1/Fgl2/Mgll/Tspan6/Ddx58/Serpinf1/Nod1/Parp14/Stap1/Ifi35/Edn1/Trim21/Mef2c/Gata3/Gbp5/Tarbp2/Pparg/Klrk1/Irf7	25	Th2vsTh0	3.12116	NA
GOBP_REGULATION_OF_VIRAL_GENOME_REPLICATION	GOBP	GOBP_REGULATION_OF_VIRAL_GENOME_REPLICATION	6/110	50/9391	2.35375e-05	0.000996079	0.000856398	Oas1g/Oasl1/Bst2/Oas2/Rsad2/Tarbp2	6	Th2vsTh0	3.06732	NA
WP_CYTOSOLIC_DNASENSING_PATHWAY	WP	WP_CYTOSOLIC_DNASENSING_PATHWAY	6/110	50/9391	2.35375e-05	0.000996079	0.000856398	Trim25/Zbp1/Casp1/Ddx58/Cxcl10/Irf7	6	Th2vsTh0	3.06732	NA
GOBP_POSITIVE_REGULATION_OF_IMMUNE_SYSTEM_PROCESS	GOBP	GOBP_POSITIVE_REGULATION_OF_IMMUNE_SYSTEM_PROCESS	20/110	616/9391	2.62866e-05	0.00109653	0.000942761	Cd86/Il4ra/Ddx60/Il18rap/Cd80/Zbp1/Shh/Timd2/Ddx58/Nod1/Cxcl10/Stap1/Ifi35/Edn1/Rsad2/Mef2c/Gata3/Gbp5/Klrk1/Irf7	20	Th2vsTh0	3.0256	NA
REACTOME_SIGNALING_BY_INTERLEUKINS	REACTOME	REACTOME_SIGNALING_BY_INTERLEUKINS	14/110	329/9391	2.78851e-05	0.00114682	0.000986002	Cd86/Il4ra/Batf/Stat1/Il18rap/Cd80/Ccr5/Casp1/Nod1/Cxcl10/Irak2/Mef2c/Gata3/Il12rb2	14	Th2vsTh0	3.00612	R_SIGNALING_BY_INTERLEUKINS
GOBP_REGULATION_OF_INFLAMMATORY_RESPONSE	GOBP	GOBP_REGULATION_OF_INFLAMMATORY_RESPONSE	11/110	207/9391	2.89324e-05	0.00117337	0.00100883	Pik3ap1/Tlr7/Usp18/Zbp1/Casp1/Mgll/Serpinf1/Stap1/Ifi35/Gata3/Pparg	11	Th2vsTh0	2.99618	NA
GOBP_REGULATION_OF_IMMUNE_RESPONSE	GOBP	GOBP_REGULATION_OF_IMMUNE_RESPONSE	19/110	570/9391	3.00432e-05	0.00120173	0.00103321	Cd86/Il4ra/Stat1/Il18rap/Cd80/Usp18/Zbp1/Fgl2/Parp14/Stap1/Ifi35/Rsad2/Trim21/Mef2c/Gata3/Gbp5/Pparg/Klrk1/Irf7	19	Th2vsTh0	2.98581	NA
GOBP_CD4_POSITIVE_ALPHA_BETA_T_CELL_ACTIVATION	GOBP	GOBP_CD4_POSITIVE_ALPHA_BETA_T_CELL_ACTIVATION	7/110	77/9391	3.05859e-05	0.0012069	0.00103766	Cd86/Il4ra/Batf/Cd80/Twsg1/Rsad2/Gata3	7	Th2vsTh0	2.98395	NA
GOBP_REGULATION_OF_INNATE_IMMUNE_RESPONSE	GOBP	GOBP_REGULATION_OF_INNATE_IMMUNE_RESPONSE	11/110	213/9391	3.76553e-05	0.00146605	0.00126046	Stat1/Il18rap/Usp18/Zbp1/Parp14/Ifi35/Trim21/Gbp5/Pparg/Klrk1/Irf7	11	Th2vsTh0	2.89947	NA
GOBP_NEGATIVE_REGULATION_OF_LOCOMOTION	GOBP	GOBP_NEGATIVE_REGULATION_OF_LOCOMOTION	10/110	178/9391	4.24176e-05	0.00159939	0.00137511	Sp100/Bst2/Shh/Serpinf1/Stap1/Adora3/Mef2c/Gata3/Pparg/Klrk1	10	Th2vsTh0	2.86166	NA
GOBP_TYPE_2_IMMUNE_RESPONSE	GOBP	GOBP_TYPE_2_IMMUNE_RESPONSE	5/110	34/9391	4.27192e-05	0.00159939	0.00137511	Cd86/Il4ra/Batf/Rsad2/Gata3	5	Th2vsTh0	2.86166	NA
GOBP_RESPONSE_TO_BACTERIUM	GOBP	GOBP_RESPONSE_TO_BACTERIUM	14/110	342/9391	4.27235e-05	0.00159939	0.00137511	Cd86/Cd80/Ccr5/Gbp3/Casp1/Nod1/Oas2/Cxcl10/Stap1/Irak2/Edn1/Mef2c/Plac8/Rgs1	14	Th2vsTh0	2.86166	NA
GOBP_BIOLOGICAL_PROCESS_INVOLVED_IN_SYMBIOTIC_INTERACTION	GOBP	GOBP_BIOLOGICAL_PROCESS_INVOLVED_IN_SYMBIOTIC_INTERACTION	21/110	696/9391	4.75471e-05	0.00175744	0.00151099	Trim25/Cd86/Oas1g/Oasl1/Stat1/Cd80/Morc3/Sp100/Mxra8/Ccr5/Zbp1/Bst2/Timd2/Ddx58/Oas2/Ifih1/Rsad2/Trim21/Tap1/Tarbp2/Irf7	21	Th2vsTh0	2.82074	NA
GOBP_T_CELL_ACTIVATION_INVOLVED_IN_IMMUNE_RESPONSE	GOBP	GOBP_T_CELL_ACTIVATION_INVOLVED_IN_IMMUNE_RESPONSE	7/110	84/9391	5.38634e-05	0.00196601	0.00169032	Cd86/Il4ra/Batf/Cd80/Fgl2/Gata3/Eomes	7	Th2vsTh0	2.77203	NA
GOBP_NEGATIVE_REGULATION_OF_RESPONSE_TO_EXTERNAL_STIMULUS	GOBP	GOBP_NEGATIVE_REGULATION_OF_RESPONSE_TO_EXTERNAL_STIMULUS	11/110	223/9391	5.72567e-05	0.0020389	0.00175298	Fgl2/Tspan6/Serpinf1/Parp14/Stap1/Edn1/Trim21/Gata3/Tarbp2/Pparg/Klrk1	11	Th2vsTh0	2.75622	NA
GOBP_NEGATIVE_REGULATION_OF_MULTICELLULAR_ORGANISMAL_PROCESS	GOBP	GOBP_NEGATIVE_REGULATION_OF_MULTICELLULAR_ORGANISMAL_PROCESS	19/110	609/9391	7.39536e-05	0.00253698	0.00218122	Trim25/Il4ra/Stat1/Sp100/Bst2/Shh/Fgl2/Ddx58/Serpinf1/Cxcl10/Twsg1/Edn1/Ifih1/Mef2c/Plac8/Gata3/Id1/Ube2l6/Pparg	19	Th2vsTh0	2.6613	NA
GOBP_TOLL_LIKE_RECEPTOR_9_SIGNALING_PATHWAY	GOBP	GOBP_TOLL_LIKE_RECEPTOR_9_SIGNALING_PATHWAY	4/110	20/9391	7.47193e-05	0.00253698	0.00218122	Pik3ap1/Tlr7/Irak2/Rsad2	4	Th2vsTh0	2.6613	NA
REACTOME_TRAF6_MEDIATED_IRF7_ACTIVATION	REACTOME	REACTOME_TRAF6_MEDIATED_IRF7_ACTIVATION	4/110	20/9391	7.47193e-05	0.00253698	0.00218122	Trim25/Ddx58/Ifih1/Irf7	4	Th2vsTh0	2.6613	NA
GOBP_NEGATIVE_REGULATION_OF_RESPONSE_TO_BIOTIC_STIMULUS	GOBP	GOBP_NEGATIVE_REGULATION_OF_RESPONSE_TO_BIOTIC_STIMULUS	6/110	62/9391	8.12578e-05	0.00269628	0.00231818	Fgl2/Tspan6/Parp14/Trim21/Tarbp2/Pparg	6	Th2vsTh0	2.63485	NA
GOBP_POSITIVE_REGULATION_OF_TYPE_I_INTERFERON_PRODUCTION	GOBP	GOBP_POSITIVE_REGULATION_OF_TYPE_I_INTERFERON_PRODUCTION	6/110	62/9391	8.12578e-05	0.00269628	0.00231818	Stat1/Tlr7/Zbp1/Ddx58/Ifih1/Irf7	6	Th2vsTh0	2.63485	NA
WP_SARSCOV2_MITOCHONDRIAL_INTERACTIONS	WP	WP_SARSCOV2_MITOCHONDRIAL_INTERACTIONS	4/110	21/9391	9.14704e-05	0.00300105	0.00258021	Tlr7/Ddx58/Ifih1/Irf7	4	Th2vsTh0	2.58834	NA
GOBP_CD4_POSITIVE_ALPHA_BETA_T_CELL_DIFFERENTIATION	GOBP	GOBP_CD4_POSITIVE_ALPHA_BETA_T_CELL_DIFFERENTIATION	6/110	66/9391	0.00011563	0.00375156	0.00322548	Cd86/Il4ra/Batf/Cd80/Rsad2/Gata3	6	Th2vsTh0	2.49141	NA
GOBP_CELLULAR_RESPONSE_TO_MOLECULE_OF_BACTERIAL_ORIGIN	GOBP	GOBP_CELLULAR_RESPONSE_TO_MOLECULE_OF_BACTERIAL_ORIGIN	8/110	129/9391	0.000129272	0.00414807	0.00356639	Cd86/Cd80/Ccr5/Casp1/Cxcl10/Stap1/Irak2/Mef2c	8	Th2vsTh0	2.44777	NA
GOBP_NEGATIVE_REGULATION_OF_DEFENSE_RESPONSE	GOBP	GOBP_NEGATIVE_REGULATION_OF_DEFENSE_RESPONSE	8/110	133/9391	0.00015987	0.00504434	0.00433697	Fgl2/Tspan6/Serpinf1/Parp14/Trim21/Gata3/Tarbp2/Pparg	8	Th2vsTh0	2.36281	NA
GOBP_REGULATION_OF_NIK_NF_KAPPAB_SIGNALING	GOBP	GOBP_REGULATION_OF_NIK_NF_KAPPAB_SIGNALING	6/110	70/9391	0.000160659	0.00504434	0.00433697	Cd86/Tlr7/Tspan6/Nod1/Ifi35/Edn1	6	Th2vsTh0	2.36281	NA
REACTOME_NEGATIVE_REGULATORS_OF_DDX58_IFIH1_SIGNALING	REACTOME	REACTOME_NEGATIVE_REGULATORS_OF_DDX58_IFIH1_SIGNALING	4/110	25/9391	0.000186479	0.00573178	0.00492801	Trim25/Ddx58/Ifih1/Ube2l6	4	Th2vsTh0	2.30733	NA
GOBP_CELLULAR_RESPONSE_TO_VIRUS	GOBP	GOBP_CELLULAR_RESPONSE_TO_VIRUS	5/110	47/9391	0.000208669	0.00634701	0.00545696	Ddx60/Tspan6/Ddx58/Ifih1/Irf7	5	Th2vsTh0	2.26305	NA
GOBP_MONONUCLEAR_CELL_DIFFERENTIATION	GOBP	GOBP_MONONUCLEAR_CELL_DIFFERENTIATION	12/110	303/9391	0.000212671	0.00640204	0.00550428	Cd86/Il4ra/Batf/Cd80/Shh/Fgl2/St3gal1/Rsad2/Gata3/Pparg/Irf7/Eomes	12	Th2vsTh0	2.2593	NA
GOBP_LYMPHOCYTE_ACTIVATION_INVOLVED_IN_IMMUNE_RESPONSE	GOBP	GOBP_LYMPHOCYTE_ACTIVATION_INVOLVED_IN_IMMUNE_RESPONSE	8/110	142/9391	0.000250919	0.0072543	0.00623702	Cd86/Il4ra/Batf/Cd80/Fgl2/St3gal1/Gata3/Eomes	8	Th2vsTh0	2.20502	NA
WP_NOVEL_INTRACELLULAR_COMPONENTS_OF_RIGILIKE_RECEPTOR_RLR_PATHWAY	WP	WP_NOVEL_INTRACELLULAR_COMPONENTS_OF_RIGILIKE_RECEPTOR_RLR_PATHWAY	5/110	49/9391	0.000254627	0.00728932	0.00626714	Trim25/Ddx58/Cxcl10/Ifih1/Irf7	5	Th2vsTh0	2.20293	NA
GOBP_REGULATION_OF_LEUKOCYTE_MEDIATED_IMMUNITY	GOBP	GOBP_REGULATION_OF_LEUKOCYTE_MEDIATED_IMMUNITY	8/110	143/9391	0.000263235	0.00739083	0.00635441	Il4ra/Il18rap/Bst2/Ddx58/Stap1/Rsad2/Gata3/Klrk1	8	Th2vsTh0	2.19692	NA
GOBP_REGULATION_OF_ALPHA_BETA_T_CELL_ACTIVATION	GOBP	GOBP_REGULATION_OF_ALPHA_BETA_T_CELL_ACTIVATION	6/110	77/9391	0.00027189	0.0074898	0.0064395	Cd86/Il4ra/Cd80/Shh/Twsg1/Gata3	6	Th2vsTh0	2.19115	NA
GOBP_VIRAL_GENOME_REPLICATION	GOBP	GOBP_VIRAL_GENOME_REPLICATION	6/110	77/9391	0.00027189	0.0074898	0.0064395	Oas1g/Oasl1/Bst2/Oas2/Rsad2/Tarbp2	6	Th2vsTh0	2.19115	NA
GOBP_POSITIVE_REGULATION_OF_INTERFERON_BETA_PRODUCTION	GOBP	GOBP_POSITIVE_REGULATION_OF_INTERFERON_BETA_PRODUCTION	4/110	28/9391	0.000293778	0.00794288	0.00682904	Tlr7/Ddx58/Ifih1/Irf7	4	Th2vsTh0	2.16564	NA
GOBP_REGULATION_OF_TYPE_2_IMMUNE_RESPONSE	GOBP	GOBP_REGULATION_OF_TYPE_2_IMMUNE_RESPONSE	4/110	28/9391	0.000293778	0.00794288	0.00682904	Cd86/Il4ra/Rsad2/Gata3	4	Th2vsTh0	2.16564	NA
GOBP_POSITIVE_REGULATION_OF_NIK_NF_KAPPAB_SIGNALING	GOBP	GOBP_POSITIVE_REGULATION_OF_NIK_NF_KAPPAB_SIGNALING	5/110	51/9391	0.000307899	0.00817333	0.00702718	Cd86/Tlr7/Nod1/Ifi35/Edn1	5	Th2vsTh0	2.15322	NA
GOBP_REGULATION_OF_CD4_POSITIVE_ALPHA_BETA_T_CELL_ACTIVATION	GOBP	GOBP_REGULATION_OF_CD4_POSITIVE_ALPHA_BETA_T_CELL_ACTIVATION	5/110	51/9391	0.000307899	0.00817333	0.00702718	Cd86/Il4ra/Cd80/Twsg1/Gata3	5	Th2vsTh0	2.15322	NA
WP_TOLLLIKE_RECEPTOR_SIGNALING_PATHWAY	WP	WP_TOLLLIKE_RECEPTOR_SIGNALING_PATHWAY	6/110	79/9391	0.000312783	0.00822817	0.00707433	Cd86/Stat1/Cd80/Tlr7/Cxcl10/Irf7	6	Th2vsTh0	2.15031	NA
GOBP_CELL_PROLIFERATION_INVOLVED_IN_KIDNEY_DEVELOPMENT	GOBP	GOBP_CELL_PROLIFERATION_INVOLVED_IN_KIDNEY_DEVELOPMENT	3/110	9391-12-01	0.000318552	0.0082316	0.00707728	Stat1/Shh/Gata3	3	Th2vsTh0	2.15013	NA
WP_PATHWAYS_OF_NUCLEIC_ACID_METABOLISM_AND_INNATE_IMMUNE_SENSING	WP	WP_PATHWAYS_OF_NUCLEIC_ACID_METABOLISM_AND_INNATE_IMMUNE_SENSING	3/110	9391-12-01	0.000318552	0.0082316	0.00707728	Oas1g/Ddx58/Ifih1	3	Th2vsTh0	2.15013	WP_INNATE_IMMUNE_SENSING
GOBP_REGULATION_OF_ALPHA_BETA_T_CELL_DIFFERENTIATION	GOBP	GOBP_REGULATION_OF_ALPHA_BETA_T_CELL_DIFFERENTIATION	5/110	52/9391	0.000337507	0.00851128	0.00731774	Cd86/Il4ra/Cd80/Shh/Gata3	5	Th2vsTh0	2.13562	NA
REACTOME_OVARIAN_TUMOR_DOMAIN_PROTEASES	REACTOME	REACTOME_OVARIAN_TUMOR_DOMAIN_PROTEASES	4/110	29/9391	0.000337726	0.00851128	0.00731774	Trim25/Ddx58/Nod1/Ifih1	4	Th2vsTh0	2.13562	NA
GOBP_NEGATIVE_REGULATION_OF_CELL_POPULATION_PROLIFERATION	GOBP	GOBP_NEGATIVE_REGULATION_OF_CELL_POPULATION_PROLIFERATION	14/110	416/9391	0.000338119	0.00851128	0.00731774	Cd86/Stat1/Cd80/Ifit3/Morc3/Shh/Serpinf1/Twsg1/Adora3/Ifi35/Mef2c/Gata3/Pparg/Tnfrsf8	14	Th2vsTh0	2.13562	NA
GOBP_POSITIVE_REGULATION_OF_RESPONSE_TO_EXTERNAL_STIMULUS	GOBP	GOBP_POSITIVE_REGULATION_OF_RESPONSE_TO_EXTERNAL_STIMULUS	12/110	319/9391	0.000341103	0.008513	0.00731922	Ddx60/Il18rap/Tlr7/Zbp1/Nod1/Cxcl10/Stap1/Ifi35/Edn1/Gbp5/Klrk1/Irf7	12	Th2vsTh0	2.13554	NA
GOBP_T_CELL_DIFFERENTIATION	GOBP	GOBP_T_CELL_DIFFERENTIATION	9/110	188/9391	0.000347632	0.00860243	0.0073961	Cd86/Il4ra/Batf/Cd80/Shh/Fgl2/Rsad2/Gata3/Eomes	9	Th2vsTh0	2.131	NA
GOBP_POSITIVE_REGULATION_OF_DEFENSE_RESPONSE	GOBP	GOBP_POSITIVE_REGULATION_OF_DEFENSE_RESPONSE	10/110	230/9391	0.00035181	0.00863266	0.00742209	Il18rap/Tlr7/Zbp1/Nod1/Stap1/Ifi35/Mef2c/Gbp5/Klrk1/Irf7	10	Th2vsTh0	2.12947	NA
GOBP_ADAPTIVE_IMMUNE_RESPONSE	GOBP	GOBP_ADAPTIVE_IMMUNE_RESPONSE	11/110	276/9391	0.000374168	0.00910477	0.007828	Cd86/Il4ra/Batf/Cd80/Rsad2/Mef2c/Tap1/Gata3/Klrk1/Irf7/Eomes	11	Th2vsTh0	2.10635	NA
GOBP_POSITIVE_REGULATION_OF_INTRACELLULAR_SIGNAL_TRANSDUCTION	GOBP	GOBP_POSITIVE_REGULATION_OF_INTRACELLULAR_SIGNAL_TRANSDUCTION	18/110	638/9391	0.000407091	0.0097665	0.00839694	Trim25/Cd86/Ddx60/Nqo2/Cd80/Pik3ap1/Tlr7/Casp1/Bst2/Tspan6/Nod1/Ifi35/Irak2/Edn1/Gipr/Trim21/Gata3/Mapre2	18	Th2vsTh0	2.07588	NA
GOBP_NEGATIVE_REGULATION_OF_TYPE_I_INTERFERON_PRODUCTION	GOBP	GOBP_NEGATIVE_REGULATION_OF_TYPE_I_INTERFERON_PRODUCTION	4/110	31/9391	0.000439429	0.0103478	0.00889676	Trim25/Ddx58/Ifih1/Ube2l6	4	Th2vsTh0	2.05077	NA
GOBP_LEUKOCYTE_DIFFERENTIATION	GOBP	GOBP_LEUKOCYTE_DIFFERENTIATION	13/110	377/9391	0.000443195	0.010353	0.00890123	Cd86/Il4ra/Batf/Cd80/Shh/Fgl2/Snx10/St3gal1/Rsad2/Gata3/Pparg/Irf7/Eomes	13	Th2vsTh0	2.05055	NA
GOBP_RESPONSE_TO_PROTOZOAN	GOBP	GOBP_RESPONSE_TO_PROTOZOAN	3/110	14/9391	0.000518128	0.0119352	0.0102616	Il4ra/Batf/Gbp3	3	Th2vsTh0	1.98879	NA
REACTOME_DDX58_IFIH1_MEDIATED_INDUCTION_OF_INTERFERON_ALPHA_BETA	REACTOME	REACTOME_DDX58_IFIH1_MEDIATED_INDUCTION_OF_INTERFERON_ALPHA_BETA	5/110	57/9391	0.000519101	0.0119352	0.0102616	Trim25/Ddx58/Ifih1/Ube2l6/Irf7	5	Th2vsTh0	1.98879	NA
GOBP_POSITIVE_REGULATION_OF_LEUKOCYTE_MEDIATED_IMMUNITY	GOBP	GOBP_POSITIVE_REGULATION_OF_LEUKOCYTE_MEDIATED_IMMUNITY	6/110	87/9391	0.000526853	0.0120188	0.0103334	Il18rap/Ddx58/Stap1/Rsad2/Gata3/Klrk1	6	Th2vsTh0	1.98576	NA
GOBP_I_KAPPAB_KINASE_NF_KAPPAB_SIGNALING	GOBP	GOBP_I_KAPPAB_KINASE_NF_KAPPAB_SIGNALING	9/110	203/9391	0.000608579	0.0135653	0.011663	Trim25/Stat1/Tlr7/Casp1/Bst2/Tspan6/Nod1/Irak2/Trim21	9	Th2vsTh0	1.93319	NA
REACTOME_INTERLEUKIN_10_SIGNALING	REACTOME	REACTOME_INTERLEUKIN_10_SIGNALING	4/110	34/9391	0.000630423	0.0139457	0.0119901	Cd86/Cd80/Ccr5/Cxcl10	4	Th2vsTh0	1.92118	R_INTERLEUKIN_10_SIGNALING
GOBP_POSITIVE_REGULATION_OF_TUMOR_NECROSIS_FACTOR_SUPERFAMILY_CYTOKINE_PRODUCTION	GOBP	GOBP_POSITIVE_REGULATION_OF_TUMOR_NECROSIS_FACTOR_SUPERFAMILY_CYTOKINE_PRODUCTION	5/110	60/9391	0.000658528	0.0144579	0.0124305	Cd86/Ddx58/Nod1/Ifih1/Tnfrsf8	5	Th2vsTh0	1.90551	NA
GOBP_CELL_FATE_COMMITMENT	GOBP	GOBP_CELL_FATE_COMMITMENT	7/110	126/9391	0.000671493	0.0146325	0.0125806	Batf/Id2/Shh/Mef2c/Gata3/Pparg/Eomes	7	Th2vsTh0	1.9003	NA
HALLMARK_ALLOGRAFT_REJECTION	HALLMARK	HALLMARK_ALLOGRAFT_REJECTION	8/110	166/9391	0.00071508	0.0154669	0.013298	Cd86/Il4ra/Stat1/Il18rap/Cd80/Ccr5/Tap1/Irf7	8	Th2vsTh0	1.87621	NA
GOBP_POSITIVE_REGULATION_OF_ALPHA_BETA_T_CELL_DIFFERENTIATION	GOBP	GOBP_POSITIVE_REGULATION_OF_ALPHA_BETA_T_CELL_DIFFERENTIATION	4/110	37/9391	0.000873912	0.0183584	0.015784	Cd86/Il4ra/Cd80/Shh	4	Th2vsTh0	1.80178	NA
GOBP_REGULATION_OF_VASCULAR_ASSOCIATED_SMOOTH_MUSCLE_CELL_PROLIFERATION	GOBP	GOBP_REGULATION_OF_VASCULAR_ASSOCIATED_SMOOTH_MUSCLE_CELL_PROLIFERATION	4/110	37/9391	0.000873912	0.0183584	0.015784	Nqo2/Edn1/Mef2c/Pparg	4	Th2vsTh0	1.80178	NA
GOBP_CELL_ACTIVATION	GOBP	GOBP_CELL_ACTIVATION	22/110	924/9391	0.000914424	0.0190723	0.0163978	Cd86/Il4ra/Batf/Il18rap/Cd80/Tlr7/Bst2/Shh/Fgl2/Timd2/Cxcl10/Stap1/Twsg1/Ifi35/Edn1/St3gal1/Rsad2/Mef2c/Plac8/Gata3/Klrk1/Eomes	22	Th2vsTh0	1.78522	NA
GOBP_REGULATION_OF_HYDROLASE_ACTIVITY	GOBP	GOBP_REGULATION_OF_HYDROLASE_ACTIVITY	19/110	750/9391	0.00103984	0.0215343	0.0185145	Cd86/Oas1g/Efna5/Oasl1/Casp1/Bst2/Serpinf1/Nod1/Oas2/Cdc42se1/Tbc1d2/Mef2c/Ric8b/Pparg/Klrk1/Clpx/Rgs1/Mapre2/Rasa1	19	Th2vsTh0	1.73249	NA
GOBP_LYMPHOID_PROGENITOR_CELL_DIFFERENTIATION	GOBP	GOBP_LYMPHOID_PROGENITOR_CELL_DIFFERENTIATION	3/110	18/9391	0.00112255	0.0223767	0.0192388	Batf/Shh/Gata3	3	Th2vsTh0	1.71582	NA
GOBP_NEGATIVE_REGULATION_OF_DEFENSE_RESPONSE_TO_VIRUS	GOBP	GOBP_NEGATIVE_REGULATION_OF_DEFENSE_RESPONSE_TO_VIRUS	3/110	18/9391	0.00112255	0.0223767	0.0192388	Fgl2/Tspan6/Tarbp2	3	Th2vsTh0	1.71582	NA
GOBP_POSITIVE_REGULATION_OF_T_HELPER_CELL_DIFFERENTIATION	GOBP	GOBP_POSITIVE_REGULATION_OF_T_HELPER_CELL_DIFFERENTIATION	3/110	18/9391	0.00112255	0.0223767	0.0192388	Cd86/Il4ra/Cd80	3	Th2vsTh0	1.71582	NA
GOBP_REGULATION_OF_NUCLEASE_ACTIVITY	GOBP	GOBP_REGULATION_OF_NUCLEASE_ACTIVITY	3/110	18/9391	0.00112255	0.0223767	0.0192388	Oas1g/Oasl1/Oas2	3	Th2vsTh0	1.71582	NA
GOBP_INTRACELLULAR_RECEPTOR_SIGNALING_PATHWAY	GOBP	GOBP_INTRACELLULAR_RECEPTOR_SIGNALING_PATHWAY	8/110	178/9391	0.0011265	0.0223767	0.0192388	Ddx60/Tspan6/Ddx58/Nod1/Irak2/Ifih1/Pparg/Irf7	8	Th2vsTh0	1.71582	NA
GOBP_LYMPHOCYTE_ACTIVATION	GOBP	GOBP_LYMPHOCYTE_ACTIVATION	14/110	471/9391	0.00115327	0.0227536	0.0195629	Cd86/Il4ra/Batf/Cd80/Bst2/Shh/Fgl2/Twsg1/St3gal1/Rsad2/Mef2c/Gata3/Klrk1/Eomes	14	Th2vsTh0	1.70857	NA
GOBP_INTERFERON_BETA_PRODUCTION	GOBP	GOBP_INTERFERON_BETA_PRODUCTION	4/110	41/9391	0.00129274	0.0249987	0.0214931	Tlr7/Ddx58/Ifih1/Irf7	4	Th2vsTh0	1.6677	NA
GOBP_RESPONSE_TO_ESTROGEN	GOBP	GOBP_RESPONSE_TO_ESTROGEN	4/110	41/9391	0.00129274	0.0249987	0.0214931	Trim25/Il4ra/Gata3/Pparg	4	Th2vsTh0	1.6677	NA
GOBP_ENTRY_INTO_HOST	GOBP	GOBP_ENTRY_INTO_HOST	6/110	104/9391	0.00134849	0.0259053	0.0222725	Trim25/Cd86/Cd80/Ccr5/Timd2/Trim21	6	Th2vsTh0	1.65223	NA
GOBP_REGULATION_OF_CD4_POSITIVE_ALPHA_BETA_T_CELL_DIFFERENTIATION	GOBP	GOBP_REGULATION_OF_CD4_POSITIVE_ALPHA_BETA_T_CELL_DIFFERENTIATION	4/110	42/9391	0.00141606	0.0268855	0.0231153	Cd86/Il4ra/Cd80/Gata3	4	Th2vsTh0	1.6361	NA
GOBP_REGULATION_OF_PATTERN_RECOGNITION_RECEPTOR_SIGNALING_PATHWAY	GOBP	GOBP_REGULATION_OF_PATTERN_RECOGNITION_RECEPTOR_SIGNALING_PATHWAY	5/110	71/9391	0.00141793	0.0268855	0.0231153	Ddx60/Tspan6/Ifi35/Rsad2/Irf7	5	Th2vsTh0	1.6361	NA
GOBP_POSITIVE_REGULATION_OF_IMMUNE_RESPONSE	GOBP	GOBP_POSITIVE_REGULATION_OF_IMMUNE_RESPONSE	13/110	429/9391	0.00146718	0.0276398	0.0237639	Cd86/Il4ra/Il18rap/Cd80/Zbp1/Stap1/Ifi35/Rsad2/Mef2c/Gata3/Gbp5/Klrk1/Irf7	13	Th2vsTh0	1.62408	NA
GOBP_REGULATION_OF_RESPONSE_TO_INTERFERON_GAMMA	GOBP	GOBP_REGULATION_OF_RESPONSE_TO_INTERFERON_GAMMA	3/110	20/9391	0.00154178	0.0285967	0.0245866	Stat1/Parp14/Pparg	3	Th2vsTh0	1.6093	NA
GOBP_TOLL_LIKE_RECEPTOR_SIGNALING_PATHWAY	GOBP	GOBP_TOLL_LIKE_RECEPTOR_SIGNALING_PATHWAY	6/110	108/9391	0.00163768	0.0300757	0.0258582	Pik3ap1/Tlr7/Ifi35/Irak2/Rsad2/Irf7	6	Th2vsTh0	1.5874	NA
GOBP_PRODUCTION_OF_MOLECULAR_MEDIATOR_OF_IMMUNE_RESPONSE	GOBP	GOBP_PRODUCTION_OF_MOLECULAR_MEDIATOR_OF_IMMUNE_RESPONSE	7/110	147/9391	0.0016568	0.0302366	0.0259965	Cd86/Il4ra/Batf/Bst2/Ddx58/Rsad2/Gata3	7	Th2vsTh0	1.58509	NA
REACTOME_TOLL_LIKE_RECEPTOR_9_TLR9_CASCADE	REACTOME	REACTOME_TOLL_LIKE_RECEPTOR_9_TLR9_CASCADE	5/110	74/9391	0.00170636	0.0307557	0.0264428	Tlr7/Nod1/Irak2/Mef2c/Irf7	5	Th2vsTh0	1.57769	NA
FOXJ2_01	TFT	FOXJ2_01	6/110	109/9391	0.00171684	0.0307557	0.0264428	Id2/Sln/Mgll/Mef2c/Gnaz/Id1	6	Th2vsTh0	1.57769	NA
REACTOME_GPCR_LIGAND_BINDING	REACTOME	REACTOME_GPCR_LIGAND_BINDING	8/110	192/9391	0.00182551	0.0319412	0.0274621	P2ry14/Ccr5/Nts/Shh/Cxcl10/Adora3/Edn1/Gipr	8	Th2vsTh0	1.56127	NA
GOBP_T_CELL_ACTIVATION	GOBP	GOBP_T_CELL_ACTIVATION	11/110	335/9391	0.00183771	0.0319412	0.0274621	Cd86/Il4ra/Batf/Cd80/Shh/Fgl2/Twsg1/Rsad2/Gata3/Klrk1/Eomes	11	Th2vsTh0	1.56127	NA
GOBP_REGULATION_OF_T_CELL_DIFFERENTIATION	GOBP	GOBP_REGULATION_OF_T_CELL_DIFFERENTIATION	6/110	111/9391	0.00188385	0.0321687	0.0276576	Cd86/Il4ra/Cd80/Shh/Fgl2/Gata3	6	Th2vsTh0	1.55819	NA
GOBP_POSITIVE_REGULATION_OF_CELL_ACTIVATION	GOBP	GOBP_POSITIVE_REGULATION_OF_CELL_ACTIVATION	9/110	241/9391	0.00203061	0.0339716	0.0292078	Cd86/Il4ra/Cd80/Shh/Timd2/Stap1/Mef2c/Gata3/Klrk1	9	Th2vsTh0	1.5345	NA
WP_DEVELOPMENT_AND_HETEROGENEITY_OF_THE_ILC_FAMILY	WP	WP_DEVELOPMENT_AND_HETEROGENEITY_OF_THE_ILC_FAMILY	3/110	22/9391	0.00204761	0.0339716	0.0292078	Id2/Gata3/Eomes	3	Th2vsTh0	1.5345	NA
GOBP_IMMUNE_SYSTEM_DEVELOPMENT	GOBP	GOBP_IMMUNE_SYSTEM_DEVELOPMENT	17/110	675/9391	0.00208864	0.0342632	0.0294584	Cd86/Il4ra/Batf/Stat1/Cd80/Shh/Fgl2/Twsg1/Snx10/St3gal1/Rsad2/Pld4/Mef2c/Gata3/Pparg/Irf7/Eomes	17	Th2vsTh0	1.53079	NA
GOBP_POSITIVE_REGULATION_OF_LYMPHOCYTE_DIFFERENTIATION	GOBP	GOBP_POSITIVE_REGULATION_OF_LYMPHOCYTE_DIFFERENTIATION	5/110	78/9391	0.00215516	0.0351567	0.0302267	Cd86/Il4ra/Cd80/Shh/Gata3	5	Th2vsTh0	1.51961	NA
REACTOME_INNATE_IMMUNE_SYSTEM	REACTOME	REACTOME_INNATE_IMMUNE_SYSTEM	17/110	682/9391	0.00232933	0.0372549	0.0320306	Trim25/Tlr7/Zbp1/Casp1/Bst2/Fgl2/Ddx58/Nod1/Irak2/Ifih1/Trim21/Pld4/Mef2c/Plac8/Ube2l6/Klrk1/Irf7	17	Th2vsTh0	1.49443	NA
GOBP_REGULATION_OF_TYPE_I_INTERFERON_MEDIATED_SIGNALING_PATHWAY	GOBP	GOBP_REGULATION_OF_TYPE_I_INTERFERON_MEDIATED_SIGNALING_PATHWAY	3/110	24/9391	0.00264577	0.0406805	0.0349759	Usp18/Zbp1/Irf7	3	Th2vsTh0	1.45623	NA
WP_INFLAMMATORY_RESPONSE_PATHWAY	WP	WP_INFLAMMATORY_RESPONSE_PATHWAY	3/110	24/9391	0.00264577	0.0406805	0.0349759	Cd86/Il4ra/Cd80	3	Th2vsTh0	1.45623	WP_INFLAMMATORY_RESPONSE
REACTOME_SIGNALING_BY_GPCR	REACTOME	REACTOME_SIGNALING_BY_GPCR	11/110	351/9391	0.00264702	0.0406805	0.0349759	P2ry14/Ccr5/Nts/Shh/Mgll/Cxcl10/Adora3/Edn1/Gipr/Gnaz/Rgs1	11	Th2vsTh0	1.45623	NA
GOBP_MOVEMENT_IN_HOST_ENVIRONMENT	GOBP	GOBP_MOVEMENT_IN_HOST_ENVIRONMENT	6/110	120/9391	0.00279241	0.0424679	0.0365126	Trim25/Cd86/Cd80/Ccr5/Timd2/Trim21	6	Th2vsTh0	1.43756	NA
GOBP_POSITIVE_REGULATION_OF_ALPHA_BETA_T_CELL_ACTIVATION	GOBP	GOBP_POSITIVE_REGULATION_OF_ALPHA_BETA_T_CELL_ACTIVATION	4/110	51/9391	0.00291672	0.0441286	0.0379404	Cd86/Il4ra/Cd80/Shh	4	Th2vsTh0	1.4209	NA
WP_SELECTIVE_EXPRESSION_OF_CHEMOKINE_RECEPTORS_DURING_TCELL_POLARIZATION	WP	WP_SELECTIVE_EXPRESSION_OF_CHEMOKINE_RECEPTORS_DURING_TCELL_POLARIZATION	3/110	25/9391	0.00298113	0.0448706	0.0385784	Il4ra/Ccr5/Il12rb2	3	Th2vsTh0	1.41366	WP_CHEMOKINE_RECEPTORS
GOBP_POSITIVE_REGULATION_OF_CD4_POSITIVE_ALPHA_BETA_T_CELL_DIFFERENTIATION	GOBP	GOBP_POSITIVE_REGULATION_OF_CD4_POSITIVE_ALPHA_BETA_T_CELL_DIFFERENTIATION	3/110	26/9391	0.00334149	0.048503	0.0417014	Cd86/Il4ra/Cd80	3	Th2vsTh0	1.37985	NA
GOBP_RESPONSE_TO_INTERLEUKIN_4	GOBP	GOBP_RESPONSE_TO_INTERLEUKIN_4	3/110	26/9391	0.00334149	0.048503	0.0417014	Il4ra/Parp14/Gata3	3	Th2vsTh0	1.37985	NA
GOBP_NEGATIVE_REGULATION_OF_CELL_DIFFERENTIATION	GOBP	GOBP_NEGATIVE_REGULATION_OF_CELL_DIFFERENTIATION	11/110	362/9391	0.00335534	0.048503	0.0417014	Il4ra/Efna5/Stat1/Id2/Shh/Fgl2/Cxcl10/Twsg1/Gata3/Id1/Pparg	11	Th2vsTh0	1.37985	NA
GOBP_NEGATIVE_REGULATION_OF_IMMUNE_EFFECTOR_PROCESS	GOBP	GOBP_NEGATIVE_REGULATION_OF_IMMUNE_EFFECTOR_PROCESS	5/110	89/9391	0.0038288	0.0542535	0.0466455	Il4ra/Bst2/Fgl2/Tspan6/Tarbp2	5	Th2vsTh0	1.33119	NA
GOBP_MESENCHYMAL_CELL_DIFFERENTIATION	GOBP	GOBP_MESENCHYMAL_CELL_DIFFERENTIATION	6/110	128/9391	0.00384606	0.0542535	0.0466455	Stat1/Shh/Edn1/Mef2c/Gata3/Eomes	6	Th2vsTh0	1.33119	NA
GOBP_POSITIVE_REGULATION_OF_RESPONSE_TO_BIOTIC_STIMULUS	GOBP	GOBP_POSITIVE_REGULATION_OF_RESPONSE_TO_BIOTIC_STIMULUS	7/110	171/9391	0.00387887	0.0544533	0.0468173	Ddx60/Il18rap/Zbp1/Ifi35/Gbp5/Klrk1/Irf7	7	Th2vsTh0	1.32959	NA
GOBP_NIK_NF_KAPPAB_SIGNALING	GOBP	GOBP_NIK_NF_KAPPAB_SIGNALING	6/110	129/9391	0.00399599	0.0555633	0.0477716	Cd86/Tlr7/Tspan6/Nod1/Ifi35/Edn1	6	Th2vsTh0	1.32083	NA
GOBP_POSITIVE_REGULATION_OF_INTERLEUKIN_6_PRODUCTION	GOBP	GOBP_POSITIVE_REGULATION_OF_INTERLEUKIN_6_PRODUCTION	4/110	56/9391	0.00409954	0.0561047	0.0482371	Tlr7/Ddx58/Nod1/Ifih1	4	Th2vsTh0	1.31662	NA
GOBP_REGULATION_OF_ADAPTIVE_IMMUNE_RESPONSE	GOBP	GOBP_REGULATION_OF_ADAPTIVE_IMMUNE_RESPONSE	6/110	130/9391	0.00415021	0.0561047	0.0482371	Il4ra/Cd80/Rsad2/Mef2c/Gata3/Irf7	6	Th2vsTh0	1.31662	NA
GOBP_REGULATION_OF_LYMPHOCYTE_DIFFERENTIATION	GOBP	GOBP_REGULATION_OF_LYMPHOCYTE_DIFFERENTIATION	6/110	130/9391	0.00415021	0.0561047	0.0482371	Cd86/Il4ra/Cd80/Shh/Fgl2/Gata3	6	Th2vsTh0	1.31662	NA
GOBP_REGULATION_OF_HEMOPOIESIS	GOBP	GOBP_REGULATION_OF_HEMOPOIESIS	9/110	269/9391	0.00423237	0.0566905	0.0487407	Cd86/Il4ra/Stat1/Cd80/Shh/Fgl2/Mef2c/Gata3/Irf7	9	Th2vsTh0	1.31211	NA
GOBP_LYMPHOCYTE_MEDIATED_IMMUNITY	GOBP	GOBP_LYMPHOCYTE_MEDIATED_IMMUNITY	7/110	174/9391	0.00426709	0.0568945	0.0489161	Il4ra/Batf/Il18rap/Rsad2/Gata3/Klrk1/Irf7	7	Th2vsTh0	1.31055	NA
REACTOME_CLASS_A_1_RHODOPSIN_LIKE_RECEPTORS	REACTOME	REACTOME_CLASS_A_1_RHODOPSIN_LIKE_RECEPTORS	6/110	132/9391	0.00447184	0.0593536	0.0510304	P2ry14/Ccr5/Nts/Cxcl10/Adora3/Edn1	6	Th2vsTh0	1.29217	NA
GOBP_POSITIVE_REGULATION_OF_I_KAPPAB_KINASE_NF_KAPPAB_SIGNALING	GOBP	GOBP_POSITIVE_REGULATION_OF_I_KAPPAB_KINASE_NF_KAPPAB_SIGNALING	6/110	133/9391	0.0046394	0.0611853	0.0526053	Trim25/Casp1/Bst2/Tspan6/Nod1/Trim21	6	Th2vsTh0	1.27897	NA
GOBP_NEGATIVE_REGULATION_OF_IMMUNE_RESPONSE	GOBP	GOBP_NEGATIVE_REGULATION_OF_IMMUNE_RESPONSE	5/110	96/9391	0.00528671	0.0674114	0.0579582	Il4ra/Fgl2/Parp14/Trim21/Pparg	5	Th2vsTh0	1.23688	NA
GOBP_POSITIVE_REGULATION_OF_CD4_POSITIVE_ALPHA_BETA_T_CELL_ACTIVATION	GOBP	GOBP_POSITIVE_REGULATION_OF_CD4_POSITIVE_ALPHA_BETA_T_CELL_ACTIVATION	3/110	31/9391	0.00553721	0.0694138	0.0596799	Cd86/Il4ra/Cd80	3	Th2vsTh0	1.22417	NA
GOBP_NEGATIVE_REGULATION_OF_DEVELOPMENTAL_PROCESS	GOBP	GOBP_NEGATIVE_REGULATION_OF_DEVELOPMENTAL_PROCESS	13/110	502/9391	0.00569378	0.0694138	0.0596799	Il4ra/Efna5/Stat1/Id2/Shh/Fgl2/Serpinf1/Cxcl10/Twsg1/Plac8/Gata3/Id1/Pparg	13	Th2vsTh0	1.22417	NA
GOBP_IMMUNOLOGICAL_MEMORY_FORMATION_PROCESS	GOBP	GOBP_IMMUNOLOGICAL_MEMORY_FORMATION_PROCESS	2/110	9391-10-01	0.00575429	0.0694138	0.0596799	Fgl2/St3gal1	2	Th2vsTh0	1.22417	NA
GOBP_REGULATION_OF_T_HELPER_1_CELL_DIFFERENTIATION	GOBP	GOBP_REGULATION_OF_T_HELPER_1_CELL_DIFFERENTIATION	2/110	9391-10-01	0.00575429	0.0694138	0.0596799	Il4ra/Cd80	2	Th2vsTh0	1.22417	GOBP_TH1_DIFFERENTIATION
GOBP_REGULATION_OF_T_HELPER_2_CELL_DIFFERENTIATION	GOBP	GOBP_REGULATION_OF_T_HELPER_2_CELL_DIFFERENTIATION	2/110	9391-10-01	0.00575429	0.0694138	0.0596799	Cd86/Il4ra	2	Th2vsTh0	1.22417	GOBP_TH2_DIFFERENTIATION
REACTOME_NUCLEOTIDE_LIKE_PURINERGIC_RECEPTORS	REACTOME	REACTOME_NUCLEOTIDE_LIKE_PURINERGIC_RECEPTORS	2/110	9391-10-01	0.00575429	0.0694138	0.0596799	P2ry14/Adora3	2	Th2vsTh0	1.22417	NA
REACTOME_TRAF6_MEDIATED_IRF7_ACTIVATION_IN_TLR7_8_OR_9_SIGNALING	REACTOME	REACTOME_TRAF6_MEDIATED_IRF7_ACTIVATION_IN_TLR7_8_OR_9_SIGNALING	2/110	9391-10-01	0.00575429	0.0694138	0.0596799	Tlr7/Irf7	2	Th2vsTh0	1.22417	NA
GOBP_REGULATION_OF_BINDING	GOBP	GOBP_REGULATION_OF_BINDING	8/110	233/9391	0.00594653	0.0711634	0.0611841	Ifit2/Sp100/Sln/Mitd1/Trim21/Gata3/Id1/Pparg	8	Th2vsTh0	1.21336	NA
GOBP_REGULATION_OF_T_HELPER_CELL_DIFFERENTIATION	GOBP	GOBP_REGULATION_OF_T_HELPER_CELL_DIFFERENTIATION	3/110	32/9391	0.00605854	0.0716232	0.0615794	Cd86/Il4ra/Cd80	3	Th2vsTh0	1.21056	NA
GOBP_POSITIVE_REGULATION_OF_PATTERN_RECOGNITION_RECEPTOR_SIGNALING_PATHWAY	GOBP	GOBP_POSITIVE_REGULATION_OF_PATTERN_RECOGNITION_RECEPTOR_SIGNALING_PATHWAY	3/110	33/9391	0.00660826	0.0771845	0.0663609	Ddx60/Ifi35/Rsad2	3	Th2vsTh0	1.17809	NA
GOBP_ADAPTIVE_IMMUNE_RESPONE_BASED_ON_SOMATIC_RECOMBINATION	GOBP	GOBP_ADAPTIVE_IMMUNE_RESPONSE_BASED_ON_SOMATIC_RECOMBINATION_OF_IMMUNE_RECEPTORS_BUILT_FROM_IMMUNOGLOBULIN_SUPERFAMILY_DOMAINS	7/110	189/9391	0.00666667	0.0775565	0.0666807	Il4ra/Batf/Cd80/Rsad2/Mef2c/Gata3/Irf7	7	Th2vsTh0	1.176	NA
REACTOME_CD28_DEPENDENT_VAV1_PATHWAY	REACTOME	REACTOME_CD28_DEPENDENT_VAV1_PATHWAY	2/110	9391-11-01	0.00697948	0.0780846	0.0671347	Cd86/Cd80	2	Th2vsTh0	1.17305	NA
WP_TRANSCRIPTIONAL_CASCADE_REGULATING_ADIPOGENESIS	WP	WP_TRANSCRIPTIONAL_CASCADE_REGULATING_ADIPOGENESIS	2/110	9391-11-01	0.00697948	0.0780846	0.0671347	Gata3/Pparg	2	Th2vsTh0	1.17305	NA
GOBP_POSITIVE_REGULATION_OF_INTERLEUKIN_8_PRODUCTION	GOBP	GOBP_POSITIVE_REGULATION_OF_INTERLEUKIN_8_PRODUCTION	3/110	34/9391	0.00718677	0.07949	0.068343	Tlr7/Ddx58/Nod1	3	Th2vsTh0	1.16531	NA
WP_EBOLA_VIRUS_PATHWAY_ON_HOST	WP	WP_EBOLA_VIRUS_PATHWAY_ON_HOST	5/110	104/9391	0.00739073	0.0814374	0.0700174	Stat1/Bst2/Timd2/Ddx58/Irf7	5	Th2vsTh0	1.15479	NA
GOBP_POSITIVE_REGULATION_OF_CELL_POPULATION_PROLIFERATION	GOBP	GOBP_POSITIVE_REGULATION_OF_CELL_POPULATION_PROLIFERATION	13/110	520/9391	0.00759011	0.0833201	0.071636	Cd86/Stat1/Nqo2/Cd80/Id2/Bst2/Shh/Cxcl10/Edn1/Mef2c/Plac8/Id1/Il12rb2	13	Th2vsTh0	1.14487	NA
GOBP_REGULATION_OF_PRODUCTION_OF_MOLECULAR_MEDIATOR_OF_IMMUNE_RESPONSE	GOBP	GOBP_REGULATION_OF_PRODUCTION_OF_MOLECULAR_MEDIATOR_OF_IMMUNE_RESPONSE	5/110	105/9391	0.00768942	0.084094	0.0723015	Il4ra/Bst2/Ddx58/Rsad2/Gata3	5	Th2vsTh0	1.14085	NA
GOBP_NEGATIVE_REGULATION_OF_CYTOKINE_PRODUCTION	GOBP	GOBP_NEGATIVE_REGULATION_OF_CYTOKINE_PRODUCTION	7/110	197/9391	0.00829843	0.0869917	0.0747928	Trim25/Bst2/Ddx58/Twsg1/Ifih1/Gata3/Ube2l6	7	Th2vsTh0	1.12614	NA
GOBP_DENDRITIC_CELL_ANTIGEN_PROCESSING_AND_PRESENTATION	GOBP	GOBP_DENDRITIC_CELL_ANTIGEN_PROCESSING_AND_PRESENTATION	2/110	9391-12-01	0.00831166	0.0869917	0.0747928	Fgl2/Nod1	2	Th2vsTh0	1.12614	NA
WP_CONTROL_OF_IMMUNE_TOLERANCE_BY_VASOACTIVE_INTESTINAL_PEPTIDE	WP	WP_CONTROL_OF_IMMUNE_TOLERANCE_BY_VASOACTIVE_INTESTINAL_PEPTIDE	2/110	9391-12-01	0.00831166	0.0869917	0.0747928	Cd86/Cd80	2	Th2vsTh0	1.12614	NA
GOBP_BIOLOGICAL_PROCESS_INVOLVED_IN_INTERACTION_WITH_HOST	GOBP	GOBP_BIOLOGICAL_PROCESS_INVOLVED_IN_INTERACTION_WITH_HOST	6/110	152/9391	0.008779	0.0909031	0.0781557	Trim25/Cd86/Cd80/Ccr5/Timd2/Trim21	6	Th2vsTh0	1.10704	NA
GOBP_MACROPHAGE_ACTIVATION	GOBP	GOBP_MACROPHAGE_ACTIVATION	4/110	70/9391	0.00903443	0.0927467	0.0797408	Il4ra/Tlr7/Stap1/Ifi35	4	Th2vsTh0	1.09832	NA
GOBP_REGULATION_OF_LEUKOCYTE_DIFFERENTIATION	GOBP	GOBP_REGULATION_OF_LEUKOCYTE_DIFFERENTIATION	7/110	201/9391	0.00921692	0.0941028	0.0809067	Cd86/Il4ra/Cd80/Shh/Fgl2/Gata3/Irf7	7	Th2vsTh0	1.09202	NA
GOBP_CYTOKINE_PRODUCTION_INVOLVED_IN_IMMUNE_RESPONSE	GOBP	GOBP_CYTOKINE_PRODUCTION_INVOLVED_IN_IMMUNE_RESPONSE	4/110	71/9391	0.00948915	0.0958765	0.0824317	Bst2/Ddx58/Rsad2/Gata3	4	Th2vsTh0	1.08391	NA
GOBP_POSITIVE_REGULATION_OF_PRODUCTION_OF_MOLECULAR_MEDIATOR_OF_IMMUNE_RESPONSE	GOBP	GOBP_POSITIVE_REGULATION_OF_PRODUCTION_OF_MOLECULAR_MEDIATOR_OF_IMMUNE_RESPONSE	4/110	71/9391	0.00948915	0.0958765	0.0824317	Il4ra/Ddx58/Rsad2/Gata3	4	Th2vsTh0	1.08391	NA
GOBP_IMMUNOLOGICAL_MEMORY_PROCESS	GOBP	GOBP_IMMUNOLOGICAL_MEMORY_PROCESS	2/110	13/9391	0.00974822	0.0971495	0.0835261	Fgl2/St3gal1	2	Th2vsTh0	1.07818	NA
GOBP_POSITIVE_REGULATION_OF_MAST_CELL_ACTIVATION	GOBP	GOBP_POSITIVE_REGULATION_OF_MAST_CELL_ACTIVATION	2/110	13/9391	0.00974822	0.0971495	0.0835261	Il4ra/Timd2	2	Th2vsTh0	1.07818	NA
GOBP_REGULATION_OF_T_HELPER_2_CELL_CYTOKINE_PRODUCTION	GOBP	GOBP_REGULATION_OF_T_HELPER_2_CELL_CYTOKINE_PRODUCTION	2/110	13/9391	0.00974822	0.0971495	0.0835261	Rsad2/Gata3	2	Th2vsTh0	1.07818	NA
GOBP_MESENCHYME_DEVELOPMENT	GOBP	GOBP_MESENCHYME_DEVELOPMENT	6/110	156/9391	0.00990894	0.0980817	0.0843276	Stat1/Shh/Edn1/Mef2c/Gata3/Eomes	6	Th2vsTh0	1.07403	NA
REACTOME_G_ALPHA_I_SIGNALLING_EVENTS	REACTOME	REACTOME_G_ALPHA_I_SIGNALLING_EVENTS	6/110	156/9391	0.00990894	0.0980817	0.0843276	P2ry14/Ccr5/Cxcl10/Adora3/Gnaz/Rgs1	6	Th2vsTh0	1.07403	NA
GOBP_POSITIVE_REGULATION_OF_HEMOPOIESIS	GOBP	GOBP_POSITIVE_REGULATION_OF_HEMOPOIESIS	5/110	114/9391	0.0107654	0.104089	0.0894928	Cd86/Il4ra/Cd80/Shh/Gata3	5	Th2vsTh0	1.04821	NA
GOBP_NEGATIVE_REGULATION_OF_INNATE_IMMUNE_RESPONSE	GOBP	GOBP_NEGATIVE_REGULATION_OF_INNATE_IMMUNE_RESPONSE	3/110	40/9391	0.0112801	0.10597	0.0911101	Parp14/Trim21/Pparg	3	Th2vsTh0	1.04043	NA
GOBP_ANIMAL_ORGAN_MATURATION	GOBP	GOBP_ANIMAL_ORGAN_MATURATION	2/110	14/9391	0.0112866	0.10597	0.0911101	Snx10/Gata3	2	Th2vsTh0	1.04043	NA
WP_CANCER_IMMUNOTHERAPY_BY_CTLA4_BLOCKADE	WP	WP_CANCER_IMMUNOTHERAPY_BY_CTLA4_BLOCKADE	2/110	14/9391	0.0112866	0.10597	0.0911101	Cd86/Cd80	2	Th2vsTh0	1.04043	NA
REACTOME_PEPTIDE_LIGAND_BINDING_RECEPTORS	REACTOME	REACTOME_PEPTIDE_LIGAND_BINDING_RECEPTORS	4/110	76/9391	0.0119861	0.110126	0.0946829	Ccr5/Nts/Cxcl10/Edn1	4	Th2vsTh0	1.02373	NA
GOBP_INTERLEUKIN_2_PRODUCTION	GOBP	GOBP_INTERLEUKIN_2_PRODUCTION	3/110	41/9391	0.0120686	0.110126	0.0946829	Cd86/Cd80/Gata3	3	Th2vsTh0	1.02373	NA
GOBP_POSITIVE_REGULATION_OF_CYTOKINE_PRODUCTION_INVOLVED_IN_IMMUNE_RESPONSE	GOBP	GOBP_POSITIVE_REGULATION_OF_CYTOKINE_PRODUCTION_INVOLVED_IN_IMMUNE_RESPONSE	3/110	41/9391	0.0120686	0.110126	0.0946829	Ddx58/Rsad2/Gata3	3	Th2vsTh0	1.02373	NA
GOBP_T_HELPER_2_CELL_CYTOKINE_PRODUCTION	GOBP	GOBP_T_HELPER_2_CELL_CYTOKINE_PRODUCTION	2/110	15/9391	0.0129242	0.115763	0.099529	Rsad2/Gata3	2	Th2vsTh0	1.00205	NA
GOBP_VASCULAR_ENDOTHELIAL_CELL_PROLIFERATION	GOBP	GOBP_VASCULAR_ENDOTHELIAL_CELL_PROLIFERATION	2/110	15/9391	0.0129242	0.115763	0.099529	Mef2c/Pparg	2	Th2vsTh0	1.00205	NA
HALLMARK_INTERFERON_GAMMA_RESPONSE	HALLMARK	HALLMARK_INTERFERON_GAMMA_RESPONSE	2021-08-20	159/9391	6.0018e-10	5.90577e-07	4.50451e-07	Trim25/Adar/Usp18/Zbp1/Bst2/Fgl2/Selp/Ube2l6	8	Th2vsThMix	6.34635	H_INTERFERON_GAMMA_RESPONSE
GOBP_DEFENSE_RESPONSE	GOBP	GOBP_DEFENSE_RESPONSE	2021-12-20	982/9391	9.09726e-08	4.47585e-05	3.41387e-05	Trim25/Adar/Pik3ap1/Ccr5/Usp18/Zbp1/Bst2/Fgl2/Selp/Cxcr3/Plac8/Ffar2	12	Th2vsThMix	4.46675	NA
HALLMARK_INTERFERON_ALPHA_RESPONSE	HALLMARK	HALLMARK_INTERFERON_ALPHA_RESPONSE	2021-05-20	78/9391	4.88324e-07	0.00016017	0.000122167	Trim25/Adar/Usp18/Bst2/Ube2l6	5	Th2vsThMix	3.91305	H_INTERFERON_ALPHA_RESPONSE
GOBP_DEFENSE_RESPONSE_TO_OTHER_ORGANISM	GOBP	GOBP_DEFENSE_RESPONSE_TO_OTHER_ORGANISM	2021-09-20	682/9391	4.32223e-06	0.000878614	0.000670145	Trim25/Adar/Usp18/Zbp1/Bst2/Fgl2/Selp/Plac8/Ffar2	9	Th2vsThMix	3.17383	NA
GOBP_RESPONSE_TO_BIOTIC_STIMULUS	GOBP	GOBP_RESPONSE_TO_BIOTIC_STIMULUS	2021-10-20	895/9391	4.4645e-06	0.000878614	0.000670145	Trim25/Adar/Ccr5/Usp18/Zbp1/Bst2/Fgl2/Selp/Plac8/Ffar2	10	Th2vsThMix	3.17383	NA
GOBP_CYTOKINE_MEDIATED_SIGNALING_PATHWAY	GOBP	GOBP_CYTOKINE_MEDIATED_SIGNALING_PATHWAY	2021-08-20	540/9391	7.72299e-06	0.00126657	0.000966051	Trim25/Adar/Ccr5/Usp18/Zbp1/Bst2/Cxcr3/Il12rb2	8	Th2vsThMix	3.015	NA
REACTOME_INTERFERON_SIGNALING	REACTOME	REACTOME_INTERFERON_SIGNALING	2021-05-20	151/9391	1.28339e-05	0.00162914	0.0012426	Trim25/Adar/Usp18/Bst2/Ube2l6	5	Th2vsThMix	2.90567	R_INTERFERON_SIGNALING
GOBP_REGULATION_OF_TYPE_I_INTERFERON_MEDIATED_SIGNALING_PATHWAY	GOBP	GOBP_REGULATION_OF_TYPE_I_INTERFERON_MEDIATED_SIGNALING_PATHWAY	2021-03-20	24/9391	1.62508e-05	0.00162914	0.0012426	Adar/Usp18/Zbp1	3	Th2vsThMix	2.90567	NA
GOBP_RESPONSE_TO_TYPE_I_INTERFERON	GOBP	GOBP_RESPONSE_TO_TYPE_I_INTERFERON	2021-04-20	76/9391	1.73956e-05	0.00162914	0.0012426	Adar/Usp18/Zbp1/Bst2	4	Th2vsThMix	2.90567	GOBP_TYPE_I_INTERFERON
WP_SELECTIVE_EXPRESSION_OF_CHEMOKINE_RECEPTORS_DURING_TCELL_POLARIZATION	WP	WP_SELECTIVE_EXPRESSION_OF_CHEMOKINE_RECEPTORS_DURING_TCELL_POLARIZATION	2021-03-20	25/9391	1.84418e-05	0.00162914	0.0012426	Ccr5/Cxcr3/Il12rb2	3	Th2vsThMix	2.90567	WP_CHEMOKINE_RECEPTORS
IRF_Q6	TFT	IRF_Q6	2021-05-20	165/9391	1.97339e-05	0.00162914	0.0012426	Adar/Nrp1/Zbp1/Bst2/Ube2l6	5	Th2vsThMix	2.90567	NA
ICSBP_Q6	TFT	ICSBP_Q6	2021-05-20	166/9391	2.03195e-05	0.00162914	0.0012426	Adar/Usp18/Zbp1/Itpr1/Bst2	5	Th2vsThMix	2.90567	NA
GOBP_INFLAMMATORY_RESPONSE	GOBP	GOBP_INFLAMMATORY_RESPONSE	2021-07-20	440/9391	2.15233e-05	0.00162914	0.0012426	Pik3ap1/Ccr5/Usp18/Zbp1/Selp/Cxcr3/Ffar2	7	Th2vsThMix	2.90567	GOBP_INFLAMMATORY_RESPONSE
GOBP_CELL_CHEMOTAXIS	GOBP	GOBP_CELL_CHEMOTAXIS	2021-05-20	171/9391	2.34538e-05	0.00164846	0.00125733	Nrp1/Ccr5/Ch25h/Cxcr3/Ffar2	5	Th2vsThMix	2.90055	NA
REACTOME_CYTOKINE_SIGNALING_IN_IMMUNE_SYSTEM	REACTOME	REACTOME_CYTOKINE_SIGNALING_IN_IMMUNE_SYSTEM	2021-07-20	512/9391	5.71858e-05	0.00375139	0.0028613	Trim25/Adar/Ccr5/Usp18/Bst2/Ube2l6/Il12rb2	7	Th2vsThMix	2.54344	R_CYTOKINE_SIGNALING
GOBP_VIRAL_LIFE_CYCLE	GOBP	GOBP_VIRAL_LIFE_CYCLE	2021-05-20	230/9391	9.68264e-05	0.00560454	0.00427475	Trim25/Adar/Nrp1/Ccr5/Bst2	5	Th2vsThMix	2.36909	NA
GOBP_RESPONSE_TO_CYTOKINE	GOBP	GOBP_RESPONSE_TO_CYTOKINE	2021-08-20	787/9391	0.000118794	0.00649406	0.00495322	Trim25/Adar/Ccr5/Usp18/Zbp1/Bst2/Cxcr3/Il12rb2	8	Th2vsThMix	2.30511	NA
GOBP_LEUKOCYTE_CHEMOTAXIS	GOBP	GOBP_LEUKOCYTE_CHEMOTAXIS	2021-04-20	127/9391	0.000130678	0.00676775	0.00516197	Ccr5/Ch25h/Cxcr3/Ffar2	4	Th2vsThMix	2.28718	NA
WP_CYTOSOLIC_DNASENSING_PATHWAY	WP	WP_CYTOSOLIC_DNASENSING_PATHWAY	2021-03-20	50/9391	0.000151907	0.00747384	0.00570052	Trim25/Adar/Zbp1	3	Th2vsThMix	2.24409	NA
GOBP_NEGATIVE_REGULATION_OF_MULTICELLULAR_ORGANISMAL_PROCESS	GOBP	GOBP_NEGATIVE_REGULATION_OF_MULTICELLULAR_ORGANISMAL_PROCESS	2021-07-20	609/9391	0.000171524	0.007751	0.00591192	Trim25/Nrp1/Bst2/Fgl2/Prickle1/Plac8/Ube2l6	7	Th2vsThMix	2.22827	NA
GOBP_REGULATION_OF_RESPONSE_TO_EXTERNAL_STIMULUS	GOBP	GOBP_REGULATION_OF_RESPONSE_TO_EXTERNAL_STIMULUS	2021-07-20	610/9391	0.000173295	0.007751	0.00591192	Adar/Nrp1/Pik3ap1/Usp18/Zbp1/Fgl2/Ffar2	7	Th2vsThMix	2.22827	NA
GOBP_REGULATION_OF_DEFENSE_RESPONSE	GOBP	GOBP_REGULATION_OF_DEFENSE_RESPONSE	2021-06-20	426/9391	0.000189362	0.0081014	0.00617918	Adar/Pik3ap1/Usp18/Zbp1/Fgl2/Ffar2	6	Th2vsThMix	2.20907	NA
GOBP_REGULATION_OF_RESPONSE_TO_BIOTIC_STIMULUS	GOBP	GOBP_REGULATION_OF_RESPONSE_TO_BIOTIC_STIMULUS	2021-05-20	280/9391	0.000243919	0.00941972	0.0071847	Adar/Usp18/Zbp1/Fgl2/Ffar2	5	Th2vsThMix	2.14359	NA
REACTOME_INTERFERON_ALPHA_BETA_SIGNALING	REACTOME	REACTOME_INTERFERON_ALPHA_BETA_SIGNALING	2021-03-20	59/9391	0.000248895	0.00941972	0.0071847	Adar/Usp18/Bst2	3	Th2vsThMix	2.14359	R_INTERFERON_ALPHA_BETA_SIGNALING
REACTOME_ANTIVIRAL_MECHANISM_BY_IFN_STIMULATED_GENES	REACTOME	REACTOME_ANTIVIRAL_MECHANISM_BY_IFN_STIMULATED_GENES	2021-03-20	60/9391	0.000261639	0.00953529	0.00727285	Trim25/Usp18/Ube2l6	3	Th2vsThMix	2.1383	R_IFN_STIMULATED_GENES
GOBP_REGULATION_OF_IMMUNE_SYSTEM_PROCESS	GOBP	GOBP_REGULATION_OF_IMMUNE_SYSTEM_PROCESS	2021-08-20	908/9391	0.000323381	0.0113064	0.00862372	Adar/Usp18/Zbp1/Bst2/Fgl2/Selp/Cxcr3/Ffar2	8	Th2vsThMix	2.06431	NA
IRF7_01	TFT	IRF7_01	2021-04-20	162/9391	0.000333217	0.0113064	0.00862372	Adar/Nrp1/Usp18/Bst2	4	Th2vsThMix	2.06431	NA
REACTOME_INNATE_IMMUNE_SYSTEM	REACTOME	REACTOME_INNATE_IMMUNE_SYSTEM	2021-07-20	682/9391	0.000346559	0.0113671	0.00867005	Trim25/Zbp1/Itpr1/Bst2/Fgl2/Plac8/Ube2l6	7	Th2vsThMix	2.06198	NA
GOBP_CYTOKINE_PRODUCTION	GOBP	GOBP_CYTOKINE_PRODUCTION	2021-06-20	485/9391	0.000383184	0.012163	0.0092771	Trim25/Zbp1/Bst2/Ube2l6/Ffar2/Il12rb2	6	Th2vsThMix	2.03259	NA
GOBP_DEFENSE_RESPONSE_TO_VIRUS	GOBP	GOBP_DEFENSE_RESPONSE_TO_VIRUS	2021-04-20	173/9391	0.000427896	0.0131578	0.0100359	Adar/Zbp1/Bst2/Fgl2	4	Th2vsThMix	1.99845	NA
GOBP_RESPONSE_TO_INTERFERON_ALPHA	GOBP	GOBP_RESPONSE_TO_INTERFERON_ALPHA	2021-02-20	16/9391	0.000507944	0.0147005	0.0112125	Adar/Bst2	2	Th2vsThMix	1.9503	NA
GOBP_TAXIS	GOBP	GOBP_TAXIS	2021-05-20	352/9391	0.000699905	0.0191307	0.0145916	Nrp1/Ccr5/Ch25h/Cxcr3/Ffar2	5	Th2vsThMix	1.8359	NA
GOBP_INNATE_IMMUNE_RESPONSE	GOBP	GOBP_INNATE_IMMUNE_RESPONSE	2021-06-20	546/9391	0.000722098	0.0192039	0.0146474	Trim25/Adar/Usp18/Zbp1/Bst2/Ffar2	6	Th2vsThMix	1.83424	NA
GOBP_REGULATION_OF_INFLAMMATORY_RESPONSE	GOBP	GOBP_REGULATION_OF_INFLAMMATORY_RESPONSE	2021-04-20	207/9391	0.000841942	0.0218019	0.0166289	Pik3ap1/Usp18/Zbp1/Ffar2	4	Th2vsThMix	1.77914	NA
GOBP_REGULATION_OF_INNATE_IMMUNE_RESPONSE	GOBP	GOBP_REGULATION_OF_INNATE_IMMUNE_RESPONSE	2021-04-20	213/9391	0.000936917	0.022486	0.0171508	Adar/Usp18/Zbp1/Ffar2	4	Th2vsThMix	1.76572	NA
GOBP_REGULATION_OF_VIRAL_LIFE_CYCLE	GOBP	GOBP_REGULATION_OF_VIRAL_LIFE_CYCLE	2021-03-20	96/9391	0.0010403	0.0243727	0.0185898	Trim25/Adar/Bst2	3	Th2vsThMix	1.73073	NA
GOBP_TYPE_I_INTERFERON_PRODUCTION	GOBP	GOBP_TYPE_I_INTERFERON_PRODUCTION	2021-03-20	98/9391	0.0011044	0.0247368	0.0188675	Trim25/Zbp1/Ube2l6	3	Th2vsThMix	1.72429	NA
REACTOME_NEGATIVE_REGULATORS_OF_DDX58_IFIH1_SIGNALING	REACTOME	REACTOME_NEGATIVE_REGULATORS_OF_DDX58_IFIH1_SIGNALING	2021-02-20	25/9391	0.00125535	0.0257346	0.0196286	Trim25/Ube2l6	2	Th2vsThMix	1.70711	NA
GOBP_ENTRY_INTO_HOST	GOBP	GOBP_ENTRY_INTO_HOST	2021-03-20	104/9391	0.00131156	0.0263382	0.020089	Trim25/Nrp1/Ccr5	3	Th2vsThMix	1.69704	NA
GOBP_RESPONSE_TO_VIRUS	GOBP	GOBP_RESPONSE_TO_VIRUS	2021-04-20	238/9391	0.0014154	0.0278551	0.0212459	Adar/Zbp1/Bst2/Fgl2	4	Th2vsThMix	1.67272	NA
GOBP_MONONUCLEAR_CELL_MIGRATION	GOBP	GOBP_MONONUCLEAR_CELL_MIGRATION	2021-03-20	116/9391	0.00179598	0.0329581	0.0251381	Ccr5/Ch25h/Cxcr3	3	Th2vsThMix	1.59967	NA
GOBP_NEGATIVE_REGULATION_OF_TYPE_I_INTERFERON_PRODUCTION	GOBP	GOBP_NEGATIVE_REGULATION_OF_TYPE_I_INTERFERON_PRODUCTION	2021-02-20	31/9391	0.00193095	0.0345464	0.0263496	Trim25/Ube2l6	2	Th2vsThMix	1.57923	NA
GOBP_MOVEMENT_IN_HOST_ENVIRONMENT	GOBP	GOBP_MOVEMENT_IN_HOST_ENVIRONMENT	2021-03-20	120/9391	0.00197921	0.0347776	0.0265259	Trim25/Nrp1/Ccr5	3	Th2vsThMix	1.57633	NA
GOBP_REGULATION_OF_BIOLOGICAL_PROCESS_INVOLVED_IN_SYMBIOTIC_INTERACTION	GOBP	GOBP_REGULATION_OF_BIOLOGICAL_PROCESS_INVOLVED_IN_SYMBIOTIC_INTERACTION	2021-03-20	124/9391	0.00217375	0.0375258	0.0286221	Trim25/Adar/Bst2	3	Th2vsThMix	1.5433	NA
GOBP_REGULATION_OF_RESPONSE_TO_CYTOKINE_STIMULUS	GOBP	GOBP_REGULATION_OF_RESPONSE_TO_CYTOKINE_STIMULUS	2021-03-20	129/9391	0.00243321	0.0396537	0.030245	Adar/Usp18/Zbp1	3	Th2vsThMix	1.51935	NA
STTTCRNTTT_IRF_Q6	TFT	STTTCRNTTT_IRF_Q6	2021-03-20	129/9391	0.00243321	0.0396537	0.030245	Usp18/Zbp1/Bst2	3	Th2vsThMix	1.51935	NA
GOBP_LYMPHOCYTE_CHEMOTAXIS	GOBP	GOBP_LYMPHOCYTE_CHEMOTAXIS	2021-02-20	35/9391	0.0024582	0.0396537	0.030245	Ch25h/Cxcr3	2	Th2vsThMix	1.51935	NA
GOBP_BIOLOGICAL_PROCESS_INVOLVED_IN_SYMBIOTIC_INTERACTION	GOBP	GOBP_BIOLOGICAL_PROCESS_INVOLVED_IN_SYMBIOTIC_INTERACTION	2021-06-20	696/9391	0.00255262	0.0399671	0.0304841	Trim25/Adar/Nrp1/Ccr5/Zbp1/Bst2	6	Th2vsThMix	1.51593	NA
REACTOME_CLASS_A_1_RHODOPSIN_LIKE_RECEPTORS	REACTOME	REACTOME_CLASS_A_1_RHODOPSIN_LIKE_RECEPTORS	2021-03-20	132/9391	0.00259774	0.0399671	0.0304841	Ccr5/Cxcr3/Ffar2	3	Th2vsThMix	1.51593	NA
GOBP_BIOLOGICAL_PROCESS_INVOLVED_IN_INTERACTION_WITH_HOST	GOBP	GOBP_BIOLOGICAL_PROCESS_INVOLVED_IN_INTERACTION_WITH_HOST	2021-03-20	152/9391	0.00387194	0.0552173	0.0421159	Trim25/Nrp1/Ccr5	3	Th2vsThMix	1.37555	NA
REACTOME_G_ALPHA_I_SIGNALLING_EVENTS	REACTOME	REACTOME_G_ALPHA_I_SIGNALLING_EVENTS	2021-03-20	156/9391	0.00416521	0.0585509	0.0446585	Ccr5/Itpr1/Cxcr3	3	Th2vsThMix	1.3501	NA
HALLMARK_IL2_STAT5_SIGNALING	HALLMARK	HALLMARK_IL2_STAT5_SIGNALING	2021-03-20	160/9391	0.00447174	0.0615049	0.0469117	Nrp1/Fgl2/Selp	3	Th2vsThMix	1.32872	H_IL2_STAT5_SIGNALING
GOBP_IMMUNE_EFFECTOR_PROCESS	GOBP	GOBP_IMMUNE_EFFECTOR_PROCESS	2021-06-20	779/9391	0.00450036	0.0615049	0.0469117	Adar/Zbp1/Bst2/Fgl2/Plac8/Ffar2	6	Th2vsThMix	1.32872	NA
ISRE_01	TFT	ISRE_01	2021-03-20	163/9391	0.00471045	0.0626363	0.0477746	Usp18/Zbp1/Bst2	3	Th2vsThMix	1.3208	NA
GOBP_REGULATION_OF_VIRAL_GENOME_REPLICATION	GOBP	GOBP_REGULATION_OF_VIRAL_GENOME_REPLICATION	2021-02-20	50/9391	0.00496516	0.0642857	0.0490327	Adar/Bst2	2	Th2vsThMix	1.30951	NA
REACTOME_SIGNALING_BY_GPCR	REACTOME	REACTOME_SIGNALING_BY_GPCR	2021-04-20	351/9391	0.00577901	0.0738426	0.056322	Ccr5/Itpr1/Cxcr3/Ffar2	4	Th2vsThMix	1.24932	NA
GOBP_REGULATION_OF_IMMUNE_RESPONSE	GOBP	GOBP_REGULATION_OF_IMMUNE_RESPONSE	2021-05-20	570/9391	0.00585338	0.0738426	0.056322	Adar/Usp18/Zbp1/Fgl2/Ffar2	5	Th2vsThMix	1.24932	NA
REACTOME_DDX58_IFIH1_MEDIATED_INDUCTION_OF_INTERFERON_ALPHA_BETA	REACTOME	REACTOME_DDX58_IFIH1_MEDIATED_INDUCTION_OF_INTERFERON_ALPHA_BETA	2021-02-20	57/9391	0.00641148	0.0788612	0.0601498	Trim25/Ube2l6	2	Th2vsThMix	1.22077	NA
GOBP_NEGATIVE_REGULATION_OF_VIRAL_PROCESS	GOBP	GOBP_NEGATIVE_REGULATION_OF_VIRAL_PROCESS	2021-02-20	58/9391	0.00663201	0.0795841	0.0607012	Trim25/Bst2	2	Th2vsThMix	1.2168	NA
REACTOME_GPCR_LIGAND_BINDING	REACTOME	REACTOME_GPCR_LIGAND_BINDING	2021-03-20	192/9391	0.00742225	0.087994	0.0671156	Ccr5/Cxcr3/Ffar2	3	Th2vsThMix	1.17318	NA
GOBP_NEGATIVE_REGULATION_OF_RESPONSE_TO_BIOTIC_STIMULUS	GOBP	GOBP_NEGATIVE_REGULATION_OF_RESPONSE_TO_BIOTIC_STIMULUS	2021-02-20	62/9391	0.00754836	0.0884237	0.0674434	Adar/Fgl2	2	Th2vsThMix	1.17106	NA
GOBP_NEGATIVE_REGULATION_OF_CYTOKINE_PRODUCTION	GOBP	GOBP_NEGATIVE_REGULATION_OF_CYTOKINE_PRODUCTION	2021-03-20	197/9391	0.00796635	0.0894811	0.0682499	Trim25/Bst2/Ube2l6	3	Th2vsThMix	1.1659	NA
GOBP_REGULATION_OF_RESPONSE_TO_STRESS	GOBP	GOBP_REGULATION_OF_RESPONSE_TO_STRESS	2021-06-20	876/9391	0.00800237	0.0894811	0.0682499	Adar/Pik3ap1/Usp18/Zbp1/Fgl2/Ffar2	6	Th2vsThMix	1.1659	NA
GOBP_SECRETION	GOBP	GOBP_SECRETION	2021-06-20	882/9391	0.00827057	0.0914409	0.0697447	Itpr1/Bst2/Fgl2/Selp/Plac8/Ffar2	6	Th2vsThMix	1.15649	NA
GOBP_POSITIVE_REGULATION_OF_INTRACELLULAR_SIGNAL_TRANSDUCTION	GOBP	GOBP_POSITIVE_REGULATION_OF_INTRACELLULAR_SIGNAL_TRANSDUCTION	2021-05-20	638/9391	0.00938524	0.101484	0.0774052	Trim25/Nrp1/Pik3ap1/Bst2/Selp	5	Th2vsThMix	1.11123	NA
GOBP_CYTOKINE_PRODUCTION_INVOLVED_IN_IMMUNE_RESPONSE	GOBP	GOBP_CYTOKINE_PRODUCTION_INVOLVED_IN_IMMUNE_RESPONSE	2021-02-20	71/9391	0.00980653	0.104887	0.0800007	Bst2/Ffar2	2	Th2vsThMix	1.09691	NA
GOBP_LYMPHOCYTE_MIGRATION	GOBP	GOBP_LYMPHOCYTE_MIGRATION	2021-02-20	74/9391	0.0106184	0.112349	0.085692	Ch25h/Cxcr3	2	Th2vsThMix	1.06706	NA
GOBP_NEGATIVE_REGULATION_OF_RESPONSE_TO_EXTERNAL_STIMULUS	GOBP	GOBP_NEGATIVE_REGULATION_OF_RESPONSE_TO_EXTERNAL_STIMULUS	2021-03-20	223/9391	0.0111748	0.115059	0.0877588	Adar/Nrp1/Fgl2	3	Th2vsThMix	1.05671	NA
REACTOME_PEPTIDE_LIGAND_BINDING_RECEPTORS	REACTOME	REACTOME_PEPTIDE_LIGAND_BINDING_RECEPTORS	2021-02-20	76/9391	0.0111757	0.115059	0.0877588	Ccr5/Cxcr3	2	Th2vsThMix	1.05671	NA
GOBP_VIRAL_GENOME_REPLICATION	GOBP	GOBP_VIRAL_GENOME_REPLICATION	2021-02-20	77/9391	0.0114591	0.115059	0.0877588	Adar/Bst2	2	Th2vsThMix	1.05671	NA
GOBP_POSITIVE_REGULATION_OF_INFLAMMATORY_RESPONSE	GOBP	GOBP_POSITIVE_REGULATION_OF_INFLAMMATORY_RESPONSE	2021-02-20	79/9391	0.0120355	0.118429	0.0903296	Zbp1/Ffar2	2	Th2vsThMix	1.04417	NA
