# Supplementary material for: Dissecting the dynamic transcriptional landscape of early T helper cell differentiation into Th1, Th2, and Th1/2 hybrid cells
Source: Front Immunol. 2022 Aug 16;13:928018. doi: 10.3389/fimmu.2022.928018 (PMC9424495; doi:10.3389/fimmu.2022.928018)
Supplement: Supplementary file 8 [file Table_2.xlsx]

## Sheet: Th1vsTh0
SUPPLEMENTARY TABLE2: Summary of qualitative and quantitative differentially expressed genes for different comparisons
gene	correlation	pvalue_anova	quant_deg	qual_deg	clust_A	clust_B	switch
Gucy1b3	-0.201634	1.6947e-08	TRUE	TRUE	3	1	TRUE
Irgm	-0.151048	1.76034e-06	TRUE	TRUE	2	1	TRUE
Gucy1a3	-0.048135	8.19207e-10	TRUE	TRUE	2	1	TRUE
Il8ra	-0.0364071	1.53347e-15	TRUE	TRUE	1	1	FALSE
Gipr	-0.00168432	7.50839e-09	TRUE	TRUE	1	3	TRUE
Iigp2	0.0307822	8.10604e-06	TRUE	TRUE	2	1	TRUE
Gp49a	0.185503	2.38363e-11	TRUE	TRUE	1	1	FALSE
Lilrb4	0.192671	1.57357e-12	TRUE	TRUE	1	3	TRUE
St3gal1	0.19899	3.72945e-09	TRUE	TRUE	3	1	TRUE
Ffar2	0.200738	7.46115e-11	TRUE	TRUE	1	2	TRUE
Ltbp1	0.223918	2.61848e-12	TRUE	TRUE	2	1	TRUE
Hopx	0.239272	2.28835e-12	TRUE	TRUE	1	2	TRUE
Tbc1d2	0.263171	3.22362e-12	TRUE	TRUE	1	2	TRUE
Furin	0.299068	8.78195e-06	TRUE	TRUE	1	2	TRUE
Ttc27	0.30772	2.83504e-05	TRUE	TRUE	3	1	TRUE
Ccr5	0.511594	1.09501e-18	TRUE	TRUE	1	2	TRUE
Apobec1	0.523498	3.46896e-07	TRUE	TRUE	1	1	FALSE
Actr3b	0.524433	2.54839e-08	TRUE	TRUE	1	1	FALSE
Serpinf1	0.52764	8.22882e-21	TRUE	TRUE	1	1	FALSE
Nrp1	0.535749	7.86891e-10	TRUE	TRUE	1	1	FALSE
Myo1f	0.54701	7.99167e-12	TRUE	TRUE	2	2	FALSE
Igfbp7	0.559771	4.86662e-11	TRUE	TRUE	3	1	TRUE
Plekhf1	0.590611	1.07452e-14	TRUE	TRUE	1	2	TRUE
ORF28	0.597679	0.000277567	TRUE	TRUE	2	2	FALSE
Cxcr3	0.601287	0.000292771	TRUE	TRUE	2	2	FALSE
Adamtsl5	0.60495	1.58531e-07	TRUE	TRUE	1	1	FALSE
Ctsw	0.6082	8.5797e-08	TRUE	TRUE	2	2	FALSE
Tiam1	0.60987	2.91945e-09	TRUE	TRUE	3	1	TRUE
Rab31	0.62102	4.16874e-07	TRUE	TRUE	1	1	FALSE
Ms4a6d	0.644938	7.30875e-08	TRUE	TRUE	1	1	FALSE
Pdlim4	0.648449	0.000161184	TRUE	TRUE	2	2	FALSE
Nkg7	0.650566	6.01122e-08	TRUE	TRUE	1	1	FALSE
Ifng	0.678392	2.00822e-08	TRUE	TRUE	3	3	FALSE
Ch25h	0.680222	0.000319743	TRUE	TRUE	3	1	TRUE
Cst7	0.690431	1.24765e-11	TRUE	TRUE	1	1	FALSE
Sln	-0.347268	3.92042e-21	FALSE	FALSE	3	1	TRUE
Actb	-0.134178	0.629972	FALSE	FALSE	3	1	TRUE
Timp1	-0.0615617	0.000243169	FALSE	FALSE	1	3	TRUE
Adora3	-0.0247765	3.23543e-11	FALSE	FALSE	1	1	FALSE
Edn1	0.00868837	2.60506e-08	FALSE	FALSE	3	3	FALSE
A630077B13Rik	0.0772653	2.84605e-07	FALSE	FALSE	2	2	FALSE
D330045A20Rik	0.126373	6.05918e-15	FALSE	FALSE	2	1	TRUE
C730027P07Rik	0.135849	2.61319e-14	FALSE	FALSE	1	1	FALSE
Il21	0.178256	0.00649628	FALSE	FALSE	1	3	TRUE
Sel1l	0.21931	0.004787	FALSE	FALSE	1	1	FALSE
Irf1	0.232363	0.0101172	FALSE	FALSE	2	2	FALSE
Shh	0.243176	2.54996e-14	FALSE	FALSE	1	1	FALSE
Gnat1	0.25457	0.0895179	FALSE	FALSE	1	3	TRUE
Gbp2	0.279296	1.30216e-06	FALSE	FALSE	3	1	TRUE
Nts	0.325647	8.51244e-13	FALSE	FALSE	3	1	TRUE
Tgtp	0.329025	3.04169e-06	FALSE	FALSE	2	2	FALSE
Gnb2l1	0.335844	0.00017229	FALSE	FALSE	1	1	FALSE
Prr15	0.402884	1.56031e-08	FALSE	FALSE	1	1	FALSE
Ankrd17	0.416472	0.0261784	FALSE	FALSE	1	1	FALSE
Malt1	0.422893	0.834813	FALSE	FALSE	3	3	FALSE
Snx1	0.429888	0.000150566	FALSE	FALSE	1	1	FALSE
Sdc4	0.443037	0.00040568	FALSE	FALSE	1	1	FALSE
Tmed2	0.459043	1.62954e-05	FALSE	FALSE	3	1	TRUE
Tnfrsf8	0.469208	4.14386e-08	FALSE	FALSE	1	1	FALSE
Snn	0.470235	0.00305179	FALSE	FALSE	2	2	FALSE
Ppp1cc	0.477105	0.00255724	FALSE	FALSE	1	1	FALSE
Timd2	0.481316	3.09637e-11	FALSE	FALSE	1	2	TRUE
Gnaz	0.521113	8.14105e-08	FALSE	FALSE	2	2	FALSE
Aebp2	0.529654	0.620298	FALSE	FALSE	3	3	FALSE
Dapl1	0.530205	0.181256	FALSE	FALSE	2	1	TRUE
Il10	0.533812	0.0234857	FALSE	FALSE	3	3	FALSE
Prpf40a	0.538809	0.10587	FALSE	FALSE	1	1	FALSE
Rbpj	0.54538	6.31855e-09	FALSE	FALSE	1	1	FALSE
Fcrls	0.567283	1.88364e-10	FALSE	FALSE	1	2	TRUE
Msr2	0.571198	2.9271e-11	FALSE	FALSE	1	1	FALSE
Tnfsf8	0.575081	0.0156227	FALSE	FALSE	3	3	FALSE
Tle6	0.576629	1.05975e-05	FALSE	FALSE	3	3	FALSE
Dazap1	0.577486	3.85115e-05	FALSE	FALSE	1	1	FALSE
Dctn1	0.579841	0.473451	FALSE	FALSE	1	2	TRUE
Oit3	0.580423	4.01943e-13	FALSE	FALSE	1	1	FALSE
Jak1	0.589832	0.066152	FALSE	FALSE	2	2	FALSE
Dock9	0.593602	5.4069e-05	FALSE	FALSE	2	2	FALSE
Snx5	0.595581	1.36422e-06	FALSE	FALSE	1	1	FALSE
Nkiras1	0.603185	0.0011249	FALSE	FALSE	1	1	FALSE
Stambpl1	0.615597	0.000609298	FALSE	FALSE	2	1	TRUE
Pkib	0.615964	0.0319677	FALSE	FALSE	3	1	TRUE
Ube2f	0.618878	0.0166072	FALSE	FALSE	3	3	FALSE
Tnfsf13b	0.623998	3.93583e-07	FALSE	FALSE	1	1	FALSE
Mgll	0.62566	5.24749e-10	FALSE	FALSE	1	3	TRUE
Ifngr2	0.630665	0.000139934	FALSE	FALSE	2	2	FALSE
Rapgef5	0.634175	2.22184e-12	FALSE	FALSE	1	1	FALSE
Arcn1	0.635931	0.000143063	FALSE	FALSE	1	1	FALSE
Vps29	0.636876	2.3476e-05	FALSE	FALSE	1	1	FALSE
Hif1a	0.637813	0.0749954	FALSE	FALSE	1	1	FALSE
Piwil2	0.638155	0.0490251	FALSE	FALSE	3	3	FALSE
Fabp5	0.645982	0.000278465	FALSE	FALSE	3	1	TRUE
Obfc2a	0.647081	0.398947	FALSE	FALSE	1	3	TRUE
Twsg1	0.653922	0.00258689	FALSE	FALSE	1	2	TRUE
Pmpcb	0.654989	3.21274e-07	FALSE	FALSE	1	1	FALSE
Vbp1	0.657564	0.00445552	FALSE	FALSE	1	1	FALSE
Rwdd4a	0.663279	0.0298549	FALSE	FALSE	3	3	FALSE
Slamf7	0.673488	0.20851	FALSE	FALSE	3	3	FALSE
Usmg5	0.67537	0.00156031	FALSE	FALSE	3	1	TRUE
Slc38a2	0.676749	0.481498	FALSE	FALSE	1	1	FALSE
Uba1	0.676779	5.65869e-05	FALSE	FALSE	1	1	FALSE
Ripk4	0.678514	0.00242078	FALSE	FALSE	3	3	FALSE
Kpnb1	0.679765	0.00027328	FALSE	FALSE	3	1	TRUE
2010001M09Rik	0.682712	1.79359e-05	FALSE	FALSE	2	2	FALSE
Fip1l1	0.683754	0.0010742	FALSE	FALSE	1	1	FALSE
Spo11	0.684358	0.0261448	FALSE	FALSE	2	2	FALSE
2900064A13Rik	0.684967	0.000217935	FALSE	FALSE	1	1	FALSE
R3hdm1	0.685311	3.69465e-07	FALSE	FALSE	1	1	FALSE
5830415L20Rik	0.68741	0.0130259	FALSE	FALSE	1	1	FALSE
Nasp	0.692472	2.74649e-07	FALSE	FALSE	1	1	FALSE
1700029G01Rik	0.694737	0.104011	FALSE	FALSE	1	3	TRUE
6030408C04Rik	0.695449	2.84451e-10	FALSE	FALSE	1	1	FALSE
Srp19	0.704771	1.67355e-05	FALSE	FALSE	1	1	FALSE
Ass1	0.705666	0.0847096	FALSE	FALSE	2	2	FALSE
Tbx21	0.705812	0.000101841	FALSE	FALSE	1	3	TRUE
Gja1	0.706666	5.06784e-07	TRUE	FALSE	1	1	FALSE
Ppp1r1b	0.708305	2.76677e-06	FALSE	FALSE	3	1	TRUE
ENSMUSG00000068790	0.710299	2.30179e-05	FALSE	FALSE	3	2	TRUE
Akr1b3	0.711188	3.1277e-10	FALSE	FALSE	3	3	FALSE
Stap1	0.713153	7.6593e-05	TRUE	FALSE	3	1	TRUE
Sfrs2	0.713278	0.00160031	FALSE	FALSE	3	3	FALSE
Foxq1	0.714012	1.14662e-11	FALSE	FALSE	1	2	TRUE
Acsl6	0.714465	2.89553e-11	TRUE	FALSE	3	1	TRUE
Crebbp	0.715416	0.000268855	FALSE	FALSE	2	2	FALSE
Mtmr14	0.715422	0.000157405	FALSE	FALSE	1	1	FALSE
Ifih1	0.717608	7.42975e-05	FALSE	FALSE	1	1	FALSE
Chmp2a	0.71799	0.000394246	FALSE	FALSE	1	1	FALSE
Slc16a6	0.718007	0.000197541	FALSE	FALSE	3	3	FALSE
Ddx3x	0.718184	0.00685016	FALSE	FALSE	3	3	FALSE
Dld	0.718316	0.00017983	FALSE	FALSE	3	1	TRUE
3110056O03Rik	0.718605	0.0260172	FALSE	FALSE	2	2	FALSE
Sugt1	0.720469	0.00204648	FALSE	FALSE	1	1	FALSE
Apbb1ip	0.721556	0.00126118	FALSE	FALSE	2	2	FALSE
Ddx19a	0.722242	0.00192556	FALSE	FALSE	3	1	TRUE
Cox6c	0.722277	0.0382991	FALSE	FALSE	1	1	FALSE
Samsn1	0.723002	0.0501165	FALSE	FALSE	1	1	FALSE
Pols	0.723959	0.757396	FALSE	FALSE	3	1	TRUE
Slc3a2	0.724042	0.625357	FALSE	FALSE	3	3	FALSE
Tomm22	0.724104	4.29865e-05	FALSE	FALSE	3	1	TRUE
Prei4	0.725934	0.108006	FALSE	FALSE	2	2	FALSE
Ghitm	0.726957	0.0258244	FALSE	FALSE	1	1	FALSE
Fus	0.730437	0.163789	FALSE	FALSE	3	1	TRUE
Hmox1	0.730824	0.000553306	FALSE	FALSE	2	2	FALSE
Sipa1	0.731297	0.857625	FALSE	FALSE	2	2	FALSE
Ric8b	0.734053	5.3353e-05	TRUE	FALSE	2	2	FALSE
Armcx6	0.735057	3.44215e-12	TRUE	FALSE	1	1	FALSE
Atn1	0.735542	0.00641696	FALSE	FALSE	2	2	FALSE
Armcx3	0.735599	5.79498e-11	TRUE	FALSE	1	1	FALSE
St3gal6	0.736655	3.05639e-08	TRUE	FALSE	2	2	FALSE
Smarca5	0.737052	0.000283943	FALSE	FALSE	3	1	TRUE
Fhit	0.73846	9.11866e-13	FALSE	FALSE	1	1	FALSE
1110005A23Rik	0.740278	0.00478201	FALSE	FALSE	1	1	FALSE
P2rx7	0.740463	0.000444235	FALSE	FALSE	1	2	TRUE
Ubash3a	0.741494	0.190699	FALSE	FALSE	2	2	FALSE
Las1l	0.742018	3.05761e-07	FALSE	FALSE	3	1	TRUE
Tap2	0.743351	4.51988e-05	FALSE	FALSE	1	2	TRUE
Eif4ebp2	0.744051	0.0745422	FALSE	FALSE	2	2	FALSE
Ntrk3	0.745541	4.00696e-09	FALSE	FALSE	2	1	TRUE
Vhlh	0.745973	1.41763e-08	FALSE	FALSE	1	1	FALSE
Vapa	0.74702	8.93861e-06	FALSE	FALSE	1	1	FALSE
Endod1	0.747311	8.92501e-08	FALSE	FALSE	1	1	FALSE
Copz2	0.749177	2.42803e-12	TRUE	FALSE	1	1	FALSE
Gbp1	0.750526	7.80443e-07	FALSE	FALSE	1	1	FALSE
Bbs4	0.750908	0.0774511	FALSE	FALSE	2	2	FALSE
Pigp	0.750992	0.00219661	FALSE	FALSE	2	1	TRUE
2210412D01Rik	0.75144	1.40091e-09	TRUE	FALSE	1	1	FALSE
Ndufs4	0.75219	2.26085e-05	FALSE	FALSE	1	1	FALSE
Cnn2	0.752463	0.98616	FALSE	FALSE	2	2	FALSE
Amz2	0.752569	1.57634e-07	FALSE	FALSE	1	1	FALSE
BC057627	0.752808	0.220387	FALSE	FALSE	2	2	FALSE
Clpx	0.753083	3.68653e-07	FALSE	FALSE	2	2	FALSE
1700047I17Rik1	0.75311	6.13809e-05	FALSE	FALSE	1	1	FALSE
Sp2	0.756135	0.00011696	FALSE	FALSE	2	2	FALSE
Ywhae	0.757971	8.84442e-05	FALSE	FALSE	3	1	TRUE
Pip5k1b	0.758611	3.87138e-12	FALSE	FALSE	3	1	TRUE
Jun	0.759534	2.12329e-05	FALSE	FALSE	2	2	FALSE
Gpr18	0.759972	0.000831593	FALSE	FALSE	2	2	FALSE
Gde1	0.761095	1.11014e-07	FALSE	FALSE	1	1	FALSE
5133401N09Rik	0.761121	0.00199076	TRUE	FALSE	2	2	FALSE
Tulp4	0.76161	0.000194421	FALSE	FALSE	2	2	FALSE
Rexo2	0.762459	3.6668e-05	FALSE	FALSE	3	1	TRUE
Usp1	0.763577	0.0033295	FALSE	FALSE	1	1	FALSE
Lrrk1	0.764019	1.90045e-10	TRUE	FALSE	1	2	TRUE
6330442E10Rik	0.765433	0.0253359	FALSE	FALSE	2	2	FALSE
Gtf2f1	0.765589	0.423012	FALSE	FALSE	3	3	FALSE
Rasa1	0.765697	2.58854e-09	TRUE	FALSE	2	2	FALSE
Magohb	0.765718	1.39028e-05	FALSE	FALSE	3	3	FALSE
Cd44	0.765968	0.00294777	FALSE	FALSE	3	1	TRUE
Batf	0.766964	4.06127e-09	TRUE	FALSE	3	1	TRUE
Psmd6	0.767135	0.0040639	FALSE	FALSE	3	1	TRUE
Ssbp3	0.768245	0.967566	FALSE	FALSE	2	2	FALSE
Rab33a	0.768326	5.24025e-12	TRUE	FALSE	1	1	FALSE
Sepn1	0.768536	0.00073706	FALSE	FALSE	1	1	FALSE
Sytl3	0.768901	0.161728	FALSE	FALSE	3	3	FALSE
Paics	0.770492	1.20175e-08	FALSE	FALSE	1	1	FALSE
Rgs10	0.770672	0.00896495	FALSE	FALSE	2	2	FALSE
Hlcs	0.77155	0.461851	FALSE	FALSE	2	2	FALSE
Gata3	0.771866	3.551e-10	FALSE	FALSE	2	2	FALSE
Fscn1	0.772578	0.000153004	TRUE	FALSE	1	1	FALSE
Hnrpd	0.772696	0.0227248	FALSE	FALSE	3	3	FALSE
Bub3	0.772937	4.09214e-05	FALSE	FALSE	3	3	FALSE
Ptpn12	0.773202	1.32996e-05	FALSE	FALSE	2	2	FALSE
Wnk1	0.773588	0.000485116	FALSE	FALSE	2	2	FALSE
Ddr1	0.773772	0.00146474	FALSE	FALSE	1	1	FALSE
Gbp3	0.775656	2.46725e-05	FALSE	FALSE	1	1	FALSE
Parp14	0.775667	9.04846e-06	TRUE	FALSE	1	1	FALSE
Mrpl52	0.775754	0.000176226	FALSE	FALSE	1	1	FALSE
Klrk1	0.776452	9.28115e-12	TRUE	FALSE	1	1	FALSE
Dbndd2	0.776777	5.81067e-10	TRUE	FALSE	2	2	FALSE
Trp53bp2	0.777526	7.21462e-07	TRUE	FALSE	2	2	FALSE
Elmo2	0.777742	3.5502e-07	FALSE	FALSE	1	1	FALSE
Srp54	0.778229	0.130803	FALSE	FALSE	3	1	TRUE
Abce1	0.778291	0.00109417	FALSE	FALSE	3	3	FALSE
Hook2	0.778563	6.23889e-05	FALSE	FALSE	1	1	FALSE
Eif3k	0.781025	3.60142e-08	FALSE	FALSE	1	1	FALSE
Pdap1	0.781426	3.4588e-05	FALSE	FALSE	3	3	FALSE
Pkp4	0.782352	0.000145464	FALSE	FALSE	1	1	FALSE
Sulf2	0.782589	0.000156399	FALSE	FALSE	1	1	FALSE
Fgd2	0.782692	0.00302512	FALSE	FALSE	2	2	FALSE
Zdhhc15	0.782718	0.39227	FALSE	FALSE	2	2	FALSE
Aco2	0.782833	1.11249e-06	FALSE	FALSE	1	1	FALSE
Fes	0.783371	1.48433e-12	TRUE	FALSE	1	1	FALSE
AI316807	0.78358	0.0799644	FALSE	FALSE	2	2	FALSE
Rabif	0.783644	2.36988e-06	FALSE	FALSE	2	2	FALSE
Tubb2c	0.783895	0.00104148	FALSE	FALSE	3	3	FALSE
Ldhd	0.784308	0.00462507	FALSE	FALSE	2	2	FALSE
Fyn	0.784955	0.0248478	FALSE	FALSE	2	2	FALSE
Bex4	0.785196	0.0011178	FALSE	FALSE	3	1	TRUE
Zfp277	0.785373	7.93582e-05	TRUE	FALSE	2	2	FALSE
Rnf208	0.785433	2.82285e-09	FALSE	FALSE	1	1	FALSE
Kcnf1	0.785778	9.29814e-05	TRUE	FALSE	2	2	FALSE
Rapgef6	0.78613	1.93142e-05	FALSE	FALSE	2	2	FALSE
Cox11	0.786479	6.58277e-06	FALSE	FALSE	3	3	FALSE
Yme1l1	0.786908	0.0930238	FALSE	FALSE	1	1	FALSE
Psmd12	0.786951	0.000296705	FALSE	FALSE	3	1	TRUE
Ythdf2	0.786965	0.00525799	FALSE	FALSE	3	1	TRUE
Klrd1	0.788746	1.15559e-06	TRUE	FALSE	2	2	FALSE
Tsc22d4	0.78916	0.013437	FALSE	FALSE	2	2	FALSE
Mina	0.789679	6.2162e-08	FALSE	FALSE	3	3	FALSE
Mxra8	0.789773	3.72601e-08	FALSE	FALSE	2	2	FALSE
Enpp4	0.78982	2.56922e-06	FALSE	FALSE	2	2	FALSE
Zc3h13	0.790179	0.000553013	FALSE	FALSE	2	2	FALSE
Rad23b	0.790328	0.00646611	FALSE	FALSE	3	1	TRUE
Prdm2	0.790433	3.632e-05	TRUE	FALSE	2	2	FALSE
Map2k1	0.790504	2.44036e-05	FALSE	FALSE	1	1	FALSE
Atm	0.790778	0.359385	FALSE	FALSE	1	1	FALSE
BC038822	0.791248	0.634196	FALSE	FALSE	2	2	FALSE
Gnpda1	0.791268	1.35969e-08	FALSE	FALSE	1	1	FALSE
Atp5e	0.791516	1.93636e-05	FALSE	FALSE	1	1	FALSE
9930104L06Rik	0.792175	2.67216e-09	TRUE	FALSE	2	2	FALSE
Zfp710	0.79219	0.935121	FALSE	FALSE	1	2	TRUE
Atp11c	0.792678	0.0565592	FALSE	FALSE	2	2	FALSE
Spns1	0.792698	0.0308763	FALSE	FALSE	2	2	FALSE
Gbp6	0.792914	2.01864e-06	FALSE	FALSE	2	1	TRUE
Bmpr1a	0.793073	1.9456e-09	FALSE	FALSE	1	1	FALSE
Mboat2	0.793142	7.09895e-07	FALSE	FALSE	1	1	FALSE
Nsd1	0.793689	0.00236876	FALSE	FALSE	2	2	FALSE
Nfix	0.793773	0.000946858	FALSE	FALSE	3	2	TRUE
Trpc4ap	0.794023	0.000111839	FALSE	FALSE	1	1	FALSE
Mrps15	0.794167	0.000595357	FALSE	FALSE	1	1	FALSE
Slc14a1	0.794307	0.0216904	FALSE	FALSE	2	2	FALSE
Zc3h12d	0.794947	6.91116e-06	FALSE	FALSE	3	3	FALSE
Chd7	0.795044	1.13822e-05	TRUE	FALSE	2	2	FALSE
Ddx6	0.795649	0.000317906	FALSE	FALSE	2	2	FALSE
Smchd1	0.796148	0.0001112	FALSE	FALSE	1	1	FALSE
Plekhb2	0.796779	3.82873e-07	FALSE	FALSE	1	1	FALSE
Slamf9	0.797237	1.08027e-08	TRUE	FALSE	3	1	TRUE
Sgip1	0.797595	0.927523	FALSE	FALSE	3	3	FALSE
Taf9	0.797678	0.00556717	FALSE	FALSE	3	1	TRUE
Metap2	0.798938	2.19276e-05	FALSE	FALSE	3	1	TRUE
5830405N20Rik	0.799118	4.49918e-08	TRUE	FALSE	2	2	FALSE
Epm2aip1	0.799723	6.88121e-05	FALSE	FALSE	2	2	FALSE
Zc3h15	0.799875	0.00339645	FALSE	FALSE	3	1	TRUE
Rpo1-4	0.800107	1.79236e-07	FALSE	FALSE	3	3	FALSE
Utp15	0.800427	5.09399e-06	FALSE	FALSE	3	3	FALSE
Mknk1	0.800448	0.000883785	FALSE	FALSE	2	2	FALSE
Chmp5	0.801002	0.00160236	FALSE	FALSE	1	1	FALSE
Dek	0.801132	3.78744e-06	FALSE	FALSE	1	1	FALSE
Rap1b	0.801413	0.000512862	FALSE	FALSE	2	2	FALSE
Il17ra	0.802204	0.000188647	FALSE	FALSE	2	2	FALSE
R74862	0.802403	2.43842e-07	FALSE	FALSE	1	1	FALSE
Srp72	0.802638	1.23081e-07	FALSE	FALSE	1	1	FALSE
Igtp	0.80357	4.39469e-06	TRUE	FALSE	1	1	FALSE
Pom121	0.803813	0.00014797	FALSE	FALSE	3	1	TRUE
Bms1	0.804058	3.56911e-07	FALSE	FALSE	3	3	FALSE
Ampd3	0.804058	0.0638147	FALSE	FALSE	2	2	FALSE
Fbxl12	0.804067	2.41091e-05	FALSE	FALSE	2	2	FALSE
Rab27a	0.804544	0.59795	FALSE	FALSE	1	2	TRUE
St13	0.804804	3.49054e-06	FALSE	FALSE	1	1	FALSE
Sypl	0.80523	0.000184555	FALSE	FALSE	1	3	TRUE
Slc39a4	0.805771	1.10917e-06	FALSE	FALSE	1	1	FALSE
Rbm14	0.80621	1.66728e-05	FALSE	FALSE	1	1	FALSE
Il4ra	0.806603	9.70189e-06	FALSE	FALSE	2	2	FALSE
Eed	0.806606	4.67954e-09	FALSE	FALSE	3	1	TRUE
Cdo1	0.807066	1.31844e-05	FALSE	FALSE	2	2	FALSE
Traf4	0.807472	0.528469	FALSE	FALSE	3	3	FALSE
Ccrn4l	0.807573	0.00444685	FALSE	FALSE	1	1	FALSE
Nol14	0.807606	0.000133311	FALSE	FALSE	3	3	FALSE
Icam1	0.807956	0.00927631	FALSE	FALSE	3	3	FALSE
Tmem110	0.808089	4.29784e-05	FALSE	FALSE	2	2	FALSE
Tia1	0.808544	0.673638	FALSE	FALSE	2	2	FALSE
Rnf11	0.809423	0.0129967	FALSE	FALSE	3	1	TRUE
E330016A19Rik	0.810017	0.093048	FALSE	FALSE	1	1	FALSE
Slc17a6	0.810903	4.53868e-07	TRUE	FALSE	1	1	FALSE
Plcl2	0.810904	3.68273e-06	FALSE	FALSE	2	2	FALSE
Bax	0.811535	0.0524845	FALSE	FALSE	3	3	FALSE
Phldb1	0.811725	3.5803e-06	FALSE	FALSE	3	1	TRUE
Apip	0.811871	2.68047e-05	FALSE	FALSE	1	1	FALSE
Mcoln3	0.811974	0.0483501	FALSE	FALSE	2	1	TRUE
Golt1b	0.812264	0.000121076	FALSE	FALSE	1	1	FALSE
Zfp560	0.812876	0.0270256	FALSE	FALSE	2	2	FALSE
Gpr171	0.813093	0.877315	FALSE	FALSE	1	3	TRUE
Adh1	0.813319	3.61956e-05	FALSE	FALSE	2	2	FALSE
Foxred2	0.813463	0.37333	FALSE	FALSE	3	3	FALSE
Kpna3	0.813534	9.78597e-06	FALSE	FALSE	1	1	FALSE
Jmjd6	0.813905	0.00263664	FALSE	FALSE	1	1	FALSE
Hist2h2be	0.813933	0.0241392	FALSE	FALSE	2	2	FALSE
Hn1	0.814242	1.01826e-08	FALSE	FALSE	1	1	FALSE
Cldnd1	0.814263	0.00901286	FALSE	FALSE	3	3	FALSE
Socs1	0.815097	0.0536357	FALSE	FALSE	1	2	TRUE
Emd	0.815229	0.0103448	FALSE	FALSE	3	3	FALSE
Klhl6	0.815413	0.00635122	FALSE	FALSE	2	2	FALSE
Emb	0.816655	0.0232984	FALSE	FALSE	2	2	FALSE
BC016495	0.817935	2.71315e-11	TRUE	FALSE	1	1	FALSE
Tnfsf9	0.818388	6.3253e-07	TRUE	FALSE	1	1	FALSE
Esco1	0.819352	0.000508427	FALSE	FALSE	2	2	FALSE
Lmo4	0.819419	0.944716	FALSE	FALSE	2	2	FALSE
Atg4d	0.820151	6.73979e-07	FALSE	FALSE	2	2	FALSE
Pitpnm1	0.821059	0.314388	FALSE	FALSE	2	2	FALSE
Anxa5	0.821547	0.0658094	FALSE	FALSE	2	1	TRUE
Serpina3f	0.821718	1.26182e-05	TRUE	FALSE	1	1	FALSE
Sh3bgrl3	0.82201	0.999327	FALSE	FALSE	2	2	FALSE
Mtap9	0.822331	8.07376e-10	FALSE	FALSE	1	1	FALSE
Cdc73	0.822703	0.000140357	FALSE	FALSE	3	3	FALSE
2610209M04Rik	0.822727	0.0118952	FALSE	FALSE	1	1	FALSE
Paip2	0.823124	0.000934833	FALSE	FALSE	1	1	FALSE
Mrpl13	0.823321	1.1149e-07	FALSE	FALSE	1	1	FALSE
Slfn2	0.823408	3.97491e-05	FALSE	FALSE	3	3	FALSE
Eya3	0.823423	0.000386423	FALSE	FALSE	3	3	FALSE
Dusp6	0.82362	0.128867	FALSE	FALSE	3	3	FALSE
St8sia1	0.824099	0.00677296	FALSE	FALSE	2	2	FALSE
Lrrc59	0.824376	8.99235e-10	FALSE	FALSE	3	1	TRUE
Mrpl1	0.824547	4.57721e-06	FALSE	FALSE	1	1	FALSE
Mbd5	0.826051	0.672735	FALSE	FALSE	2	2	FALSE
Pex1	0.826127	0.0223789	FALSE	FALSE	2	2	FALSE
Cdc34	0.82637	1.24295e-05	FALSE	FALSE	3	3	FALSE
Ctrl	0.826767	1.20095e-06	FALSE	FALSE	2	2	FALSE
Gpr65	0.826881	1.75351e-07	FALSE	FALSE	3	2	TRUE
Atp5a1	0.827983	2.72829e-06	FALSE	FALSE	1	1	FALSE
Hras1	0.828214	6.99798e-07	FALSE	FALSE	3	3	FALSE
Evl	0.828916	0.981994	FALSE	FALSE	2	2	FALSE
Zbtb9	0.829088	2.38601e-08	FALSE	FALSE	2	2	FALSE
Lif	0.829264	0.0019015	FALSE	FALSE	3	1	TRUE
Rora	0.829633	0.0633174	FALSE	FALSE	2	1	TRUE
Sec61g	0.829787	2.79942e-05	FALSE	FALSE	1	1	FALSE
Mia3	0.829846	2.56978e-07	FALSE	FALSE	2	2	FALSE
Dnajc3a	0.829959	0.00217184	FALSE	FALSE	2	2	FALSE
Msto1	0.830015	0.0982731	FALSE	FALSE	3	1	TRUE
Ttyh3	0.830049	0.218141	FALSE	FALSE	2	2	FALSE
Lrp11	0.830339	2.28119e-06	TRUE	FALSE	1	1	FALSE
Psmc2	0.830663	3.43047e-12	TRUE	FALSE	3	1	TRUE
Siglecg	0.830967	0.000125401	FALSE	FALSE	2	2	FALSE
Setd8	0.831663	0.370922	FALSE	FALSE	3	3	FALSE
Syngr1	0.831675	1.18407e-07	FALSE	FALSE	1	1	FALSE
Lcp2	0.83179	0.0554644	FALSE	FALSE	3	3	FALSE
Tomm70a	0.832106	4.09021e-07	FALSE	FALSE	3	1	TRUE
Exosc8	0.832163	3.39246e-07	FALSE	FALSE	1	1	FALSE
Nt5e	0.832554	5.58254e-11	TRUE	FALSE	2	2	FALSE
1700021C14Rik	0.832673	0.000645601	FALSE	FALSE	2	2	FALSE
Thap4	0.832705	1.62152e-07	FALSE	FALSE	1	1	FALSE
Gtl3	0.832737	9.28363e-06	FALSE	FALSE	1	1	FALSE
Galnt9	0.833833	1.52169e-07	FALSE	FALSE	2	2	FALSE
Nsmce2	0.834114	7.23001e-05	FALSE	FALSE	1	1	FALSE
Phkg2	0.834515	1.82896e-06	FALSE	FALSE	2	2	FALSE
Mapre2	0.834526	0.000411576	FALSE	FALSE	3	3	FALSE
Snx3	0.83497	7.27499e-06	FALSE	FALSE	1	1	FALSE
Gadd45g	0.83498	0.000534743	FALSE	FALSE	1	1	FALSE
Lphn1	0.835118	0.0111507	FALSE	FALSE	2	2	FALSE
Zzef1	0.835132	1.98464e-06	FALSE	FALSE	2	2	FALSE
Ampd2	0.835222	1.49256e-05	FALSE	FALSE	3	3	FALSE
Tmem53	0.835253	2.1558e-14	TRUE	FALSE	1	1	FALSE
Slc39a3	0.835373	1.26104e-05	FALSE	FALSE	2	2	FALSE
Snrk	0.835686	0.022958	FALSE	FALSE	2	2	FALSE
Krba1	0.836895	7.13715e-06	FALSE	FALSE	2	2	FALSE
Slc12a3	0.837303	1.79628e-06	FALSE	FALSE	3	3	FALSE
Cct5	0.83802	0.00183642	FALSE	FALSE	3	1	TRUE
Rab9	0.838167	8.30264e-09	FALSE	FALSE	1	1	FALSE
Morc3	0.838347	0.000235547	FALSE	FALSE	2	2	FALSE
Cd96	0.838428	5.17465e-05	TRUE	FALSE	2	2	FALSE
Clec2i	0.838773	4.47188e-06	TRUE	FALSE	2	2	FALSE
Ncbp2	0.839614	9.42723e-05	FALSE	FALSE	3	3	FALSE
Klhdc5	0.839688	6.03681e-06	FALSE	FALSE	2	2	FALSE
2310010M24Rik	0.839848	0.124363	FALSE	FALSE	2	2	FALSE
Snx18	0.839944	0.120702	FALSE	FALSE	1	1	FALSE
Bcl3	0.84014	0.00300098	FALSE	FALSE	1	1	FALSE
Stra6	0.840656	2.18701e-12	FALSE	FALSE	3	1	TRUE
Casp6	0.840691	1.33188e-07	FALSE	FALSE	1	1	FALSE
Cat	0.840709	0.717747	FALSE	FALSE	2	2	FALSE
Exosc2	0.841007	3.42177e-08	FALSE	FALSE	3	3	FALSE
Nelf	0.841105	1.60346e-06	FALSE	FALSE	3	1	TRUE
Tars	0.841163	0.0711048	FALSE	FALSE	3	3	FALSE
Tram1	0.841657	0.260308	FALSE	FALSE	1	1	FALSE
Hes5	0.841668	0.00620025	FALSE	FALSE	2	3	TRUE
Mrpl30	0.841999	0.000672542	FALSE	FALSE	1	1	FALSE
1700019H03Rik	0.842098	0.00175461	FALSE	FALSE	2	2	FALSE
Aifm1	0.842501	1.34634e-07	FALSE	FALSE	1	1	FALSE
Ndufa5	0.842553	1.24222e-06	FALSE	FALSE	3	1	TRUE
Gm129	0.842757	0.896715	FALSE	FALSE	3	3	FALSE
Mterf	0.842846	0.0714005	FALSE	FALSE	2	2	FALSE
Optn	0.84305	6.32647e-09	TRUE	FALSE	1	1	FALSE
AI597468	0.843167	2.88569e-07	FALSE	FALSE	1	1	FALSE
2310016C08Rik	0.843341	0.000419238	FALSE	FALSE	1	1	FALSE
Tmem49	0.843466	0.761701	FALSE	FALSE	3	3	FALSE
Tpst2	0.843961	6.83429e-06	FALSE	FALSE	2	2	FALSE
Dzip1	0.844613	0.101439	FALSE	FALSE	2	2	FALSE
Cd79b	0.844679	1.34571e-07	FALSE	FALSE	2	2	FALSE
Ms4a6b	0.84469	1.9952e-07	FALSE	FALSE	1	2	TRUE
Ppp1r3f	0.844691	9.18745e-05	FALSE	FALSE	2	2	FALSE
Sqrdl	0.844706	0.00366702	FALSE	FALSE	2	2	FALSE
Ttc33	0.845144	0.944679	FALSE	FALSE	2	1	TRUE
Herpud2	0.845145	0.225749	FALSE	FALSE	2	2	FALSE
Sdhd	0.845416	1.39302e-06	FALSE	FALSE	1	1	FALSE
Ggt7	0.845461	4.46473e-10	FALSE	FALSE	1	1	FALSE
Fktn	0.84594	4.9318e-06	FALSE	FALSE	2	2	FALSE
Hsp90b1	0.846057	0.116252	FALSE	FALSE	3	3	FALSE
Smc3	0.846428	2.43467e-08	FALSE	FALSE	1	1	FALSE
6330416G13Rik	0.846725	0.0609556	FALSE	FALSE	2	2	FALSE
Cercam	0.846849	1.21052e-11	FALSE	FALSE	1	1	FALSE
G3bp1	0.847227	0.673285	FALSE	FALSE	3	1	TRUE
Fhl2	0.847246	1.06497e-07	FALSE	FALSE	1	1	FALSE
Ccng1	0.847663	1.40802e-05	TRUE	FALSE	1	1	FALSE
6720456H20Rik	0.847713	0.0524159	FALSE	FALSE	2	2	FALSE
Pfkfb2	0.84782	0.498307	FALSE	FALSE	2	2	FALSE
Cblb	0.848024	0.336508	FALSE	FALSE	3	3	FALSE
Kremen2	0.848057	1.799e-12	TRUE	FALSE	1	1	FALSE
Dstn	0.848375	1.91114e-07	FALSE	FALSE	1	1	FALSE
Rai14	0.848401	1.44668e-14	FALSE	FALSE	1	1	FALSE
Rrn3	0.848628	0.000290783	FALSE	FALSE	3	3	FALSE
Cct7	0.848733	7.9884e-10	FALSE	FALSE	3	1	TRUE
Pdcd5	0.849085	0.000237047	FALSE	FALSE	3	1	TRUE
Ccdc59	0.849348	0.0962929	FALSE	FALSE	3	3	FALSE
Atg2a	0.849393	9.52824e-08	FALSE	FALSE	2	2	FALSE
Glrx3	0.849508	7.20597e-06	FALSE	FALSE	1	1	FALSE
Wars2	0.849735	3.00654e-07	FALSE	FALSE	2	2	FALSE
Afg3l2	0.849876	0.0224587	FALSE	FALSE	1	1	FALSE
Vps13a	0.850105	2.52356e-06	FALSE	FALSE	2	2	FALSE
Chpf	0.850134	0.0218463	FALSE	FALSE	3	3	FALSE
LOC626578	0.85032	0.000176854	FALSE	FALSE	1	1	FALSE
Trim21	0.850328	2.14059e-07	FALSE	FALSE	2	2	FALSE
2210012G02Rik	0.850509	2.19247e-06	FALSE	FALSE	2	2	FALSE
Smarce1	0.850909	2.90352e-05	FALSE	FALSE	3	2	TRUE
Srfbp1	0.850987	0.0204659	FALSE	FALSE	3	3	FALSE
Frmd8	0.851102	0.0116819	FALSE	FALSE	2	2	FALSE
Tbc1d2b	0.851928	1.07975e-10	FALSE	FALSE	2	2	FALSE
Psmd9	0.852	2.05527e-07	FALSE	FALSE	3	1	TRUE
Armc3	0.852136	0.00134734	TRUE	FALSE	2	2	FALSE
Actl6a	0.852142	0.000154198	FALSE	FALSE	3	1	TRUE
Kdelr3	0.852386	5.57368e-08	FALSE	FALSE	1	1	FALSE
Psmd8	0.852765	8.041e-07	FALSE	FALSE	3	3	FALSE
Mll3	0.852777	7.72155e-05	FALSE	FALSE	2	2	FALSE
Zc3hc1	0.852882	0.00030416	FALSE	FALSE	3	3	FALSE
Adam9	0.85307	1.96435e-07	FALSE	FALSE	1	1	FALSE
Fnip1	0.853321	0.0301623	FALSE	FALSE	1	1	FALSE
Soat1	0.853369	2.43432e-13	TRUE	FALSE	1	1	FALSE
Ctla4	0.853634	0.00309623	FALSE	FALSE	1	1	FALSE
Narf	0.853939	0.35685	FALSE	FALSE	2	1	TRUE
Eef2	0.85446	0.0991343	FALSE	FALSE	1	1	FALSE
Polh	0.854708	2.27512e-06	FALSE	FALSE	1	1	FALSE
Iah1	0.854795	0.00501342	FALSE	FALSE	1	2	TRUE
H2afj	0.855212	1.78723e-07	FALSE	FALSE	2	2	FALSE
Gpr83	0.855367	1.21683e-08	FALSE	FALSE	2	2	FALSE
Slc28a2	0.855695	0.184182	FALSE	FALSE	2	2	FALSE
2010005J08Rik	0.855891	2.79365e-08	FALSE	FALSE	2	2	FALSE
Adi1	0.856019	0.990186	FALSE	FALSE	2	2	FALSE
Rem2	0.856214	3.22819e-07	FALSE	FALSE	1	1	FALSE
Cd4	0.856706	0.0215276	FALSE	FALSE	2	2	FALSE
Git2	0.856796	4.27641e-05	FALSE	FALSE	2	2	FALSE
Tmem154	0.856858	0.0765734	FALSE	FALSE	1	2	TRUE
Trat1	0.856986	1.40807e-06	FALSE	FALSE	2	2	FALSE
Rapsn	0.857218	7.8596e-05	FALSE	FALSE	1	1	FALSE
Tmem141	0.857267	0.215705	FALSE	FALSE	2	2	FALSE
Enc1	0.85754	0.000163031	FALSE	FALSE	2	2	FALSE
Polr2d	0.857793	1.04666e-05	FALSE	FALSE	3	3	FALSE
Ctsa	0.85786	0.195134	FALSE	FALSE	2	2	FALSE
Foxk1	0.858287	0.565055	FALSE	FALSE	2	2	FALSE
Cdc42se1	0.858335	1.51549e-06	FALSE	FALSE	2	2	FALSE
Csnk1d	0.858422	0.0813358	FALSE	FALSE	1	3	TRUE
Pld4	0.858719	1.66619e-05	TRUE	FALSE	2	2	FALSE
Nol7	0.859088	2.6953e-06	FALSE	FALSE	3	3	FALSE
Enoph1	0.859288	1.47231e-09	TRUE	FALSE	3	1	TRUE
Ndufb2	0.859413	4.46449e-06	FALSE	FALSE	1	1	FALSE
Tspan6	0.859468	1.9293e-07	FALSE	FALSE	3	3	FALSE
Rfesd	0.859675	0.454961	FALSE	FALSE	2	2	FALSE
Dis3	0.859689	9.71501e-05	FALSE	FALSE	3	3	FALSE
Itsn2	0.859808	0.000354028	FALSE	FALSE	2	2	FALSE
Zc3hav1	0.85983	5.06987e-05	FALSE	FALSE	2	2	FALSE
Btbd14b	0.859836	0.0710125	FALSE	FALSE	3	1	TRUE
Cd6	0.859977	1.92749e-05	FALSE	FALSE	3	3	FALSE
Fhod1	0.85999	0.875129	FALSE	FALSE	2	2	FALSE
Dock11	0.860547	0.00461557	FALSE	FALSE	2	2	FALSE
Slc25a17	0.860654	6.29772e-07	FALSE	FALSE	1	3	TRUE
Sod1	0.860804	2.69275e-09	FALSE	FALSE	1	1	FALSE
Nudt21	0.860849	3.65072e-08	FALSE	FALSE	1	1	FALSE
Clcnkb	0.861308	5.39557e-08	FALSE	FALSE	3	3	FALSE
Cog1	0.861557	3.12729e-05	FALSE	FALSE	2	2	FALSE
Rufy1	0.861968	0.129904	FALSE	FALSE	2	2	FALSE
Nckap1	0.862183	0.00438291	FALSE	FALSE	1	1	FALSE
Stat1	0.862597	7.83109e-08	TRUE	FALSE	2	1	TRUE
Prdx5	0.862709	2.8693e-05	FALSE	FALSE	1	1	FALSE
Marcks	0.863407	2.18712e-06	FALSE	FALSE	3	3	FALSE
Inpp5f	0.863645	1.02562e-06	TRUE	FALSE	2	2	FALSE
Fmo5	0.863777	0.00174676	FALSE	FALSE	2	2	FALSE
Ankrd11	0.863873	0.00048799	FALSE	FALSE	2	2	FALSE
Clk4	0.864115	1.49004e-06	FALSE	FALSE	2	2	FALSE
Smyd3	0.86444	0.0768681	FALSE	FALSE	2	2	FALSE
Srgn	0.864534	0.877361	FALSE	FALSE	3	3	FALSE
Ears2	0.864745	1.1349e-05	FALSE	FALSE	2	2	FALSE
9530068E07Rik	0.86479	0.0161991	FALSE	FALSE	3	1	TRUE
Hsp90aa1	0.865104	0.000475611	FALSE	FALSE	3	3	FALSE
Spint2	0.86532	2.83544e-06	FALSE	FALSE	1	1	FALSE
Rp23-357i14	0.865868	0.0326549	FALSE	FALSE	2	2	FALSE
Lhfpl3	0.866019	0.0292437	FALSE	FALSE	2	2	FALSE
Hprt1	0.866105	1.01718e-11	FALSE	FALSE	1	1	FALSE
Pebp1	0.86634	0.00027779	FALSE	FALSE	3	1	TRUE
Eif5a	0.86642	0.584071	FALSE	FALSE	3	3	FALSE
Tlr7	0.866629	3.13764e-09	FALSE	FALSE	1	1	FALSE
C230052I12Rik	0.866683	4.01725e-05	FALSE	FALSE	3	1	TRUE
Zcchc18	0.866719	2.82545e-08	TRUE	FALSE	2	1	TRUE
D10Ertd610e	0.867254	3.76672e-10	TRUE	FALSE	1	1	FALSE
Dock6	0.867395	1.32322e-08	FALSE	FALSE	1	1	FALSE
Dgcr6	0.867641	2.35652e-06	FALSE	FALSE	1	1	FALSE
5830482F20Rik	0.867836	0.115309	FALSE	FALSE	2	2	FALSE
Fkbp11	0.867933	0.00144858	FALSE	FALSE	3	3	FALSE
Dhdh	0.867974	4.11979e-10	TRUE	FALSE	1	1	FALSE
Lsm12	0.868168	0.0347283	FALSE	FALSE	3	3	FALSE
Zcchc3	0.868285	6.65902e-09	FALSE	FALSE	1	1	FALSE
Dync1h1	0.868611	3.88335e-07	FALSE	FALSE	2	2	FALSE
Rab6ip1	0.868614	3.06491e-07	FALSE	FALSE	1	1	FALSE
Tgfbr2	0.868618	0.000173465	FALSE	FALSE	2	2	FALSE
Ars2	0.868966	0.0301686	FALSE	FALSE	2	2	FALSE
Dcun1d5	0.869036	0.000288728	FALSE	FALSE	3	3	FALSE
Irak2	0.869113	0.000861353	FALSE	FALSE	3	3	FALSE
Atxn1	0.86933	0.00216788	FALSE	FALSE	1	1	FALSE
Fgf13	0.869421	0.774413	FALSE	FALSE	2	2	FALSE
Trmt6	0.869504	6.54022e-07	FALSE	FALSE	3	3	FALSE
Zfp692	0.869588	0.0243931	FALSE	FALSE	1	1	FALSE
Fchsd2	0.869714	2.34155e-09	TRUE	FALSE	2	2	FALSE
Sectm1a	0.869802	1.30885e-08	TRUE	FALSE	3	1	TRUE
Ccr6	0.869924	5.2666e-08	TRUE	FALSE	2	2	FALSE
Cox4nb	0.870032	2.50582e-07	FALSE	FALSE	3	3	FALSE
Asb13	0.870209	1.17147e-06	FALSE	FALSE	2	2	FALSE
Cbx8	0.870263	0.301979	FALSE	FALSE	2	2	FALSE
Mll1	0.870433	1.47476e-05	FALSE	FALSE	2	2	FALSE
Pkp2	0.870483	2.42912e-13	TRUE	FALSE	1	1	FALSE
Aacs	0.870536	0.175325	FALSE	FALSE	3	1	TRUE
Vamp3	0.870538	7.48474e-08	FALSE	FALSE	1	1	FALSE
Gimap9	0.870607	0.0104608	FALSE	FALSE	2	2	FALSE
Aven	0.870642	5.02252e-05	FALSE	FALSE	3	2	TRUE
Tpt1	0.870757	1.12391e-07	FALSE	FALSE	2	2	FALSE
Rhobtb1	0.870983	2.40721e-08	TRUE	FALSE	1	1	FALSE
2310004I24Rik	0.871463	1.41794e-08	TRUE	FALSE	1	1	FALSE
Aldh4a1	0.871574	0.0901665	FALSE	FALSE	2	2	FALSE
Ephb6	0.871798	0.212986	FALSE	FALSE	2	2	FALSE
Casp3	0.871826	1.38834e-05	FALSE	FALSE	1	1	FALSE
Insig1	0.871847	1.69339e-05	FALSE	FALSE	1	1	FALSE
Ccrk	0.871904	0.0135335	FALSE	FALSE	2	2	FALSE
Pecam1	0.872185	2.58253e-06	FALSE	FALSE	2	2	FALSE
Arhgdig	0.872455	4.85912e-12	TRUE	FALSE	3	1	TRUE
Bcl7a	0.872591	0.821843	FALSE	FALSE	2	1	TRUE
Hnrpu	0.872592	0.000323776	FALSE	FALSE	3	3	FALSE
Ints7	0.87262	0.000253734	FALSE	FALSE	3	1	TRUE
Pon2	0.872621	2.70669e-07	FALSE	FALSE	2	2	FALSE
2510009E07Rik	0.873054	9.70602e-05	FALSE	FALSE	2	2	FALSE
Mbtps1	0.873088	4.54477e-10	FALSE	FALSE	2	2	FALSE
Cyb5r1	0.873124	7.3102e-06	FALSE	FALSE	3	1	TRUE
Cxcl10	0.873736	0.000304382	FALSE	FALSE	3	1	TRUE
Ube2q2	0.873809	0.000836461	FALSE	FALSE	3	3	FALSE
Entpd4	0.873937	6.37846e-09	FALSE	FALSE	1	2	TRUE
Mrps18c	0.87399	0.00010014	FALSE	FALSE	1	1	FALSE
Cdc25a	0.874305	1.31773e-06	FALSE	FALSE	3	1	TRUE
Akr1c18	0.874387	1.04338e-05	FALSE	FALSE	1	1	FALSE
Gramd1a	0.874426	0.0496817	FALSE	FALSE	2	2	FALSE
Psen2	0.874442	0.000873693	FALSE	FALSE	2	2	FALSE
Lyrm5	0.874568	7.9532e-07	FALSE	FALSE	2	2	FALSE
Cyp11a1	0.874684	1.08018e-10	FALSE	FALSE	1	1	FALSE
Axin1	0.874906	2.92956e-08	FALSE	FALSE	2	2	FALSE
Tap1	0.875358	1.49048e-05	TRUE	FALSE	1	1	FALSE
Qrsl1	0.87573	2.69954e-10	FALSE	FALSE	2	2	FALSE
Mark2	0.875867	9.52025e-05	FALSE	FALSE	2	2	FALSE
Seh1l	0.875957	0.000288649	FALSE	FALSE	3	1	TRUE
Zfp52	0.876018	0.0285457	FALSE	FALSE	3	3	FALSE
Ttc7	0.876166	0.523132	FALSE	FALSE	2	2	FALSE
Larp4	0.876205	2.47602e-05	FALSE	FALSE	3	1	TRUE
Plekhm1	0.876643	2.26465e-06	FALSE	FALSE	2	2	FALSE
2900011O08Rik	0.876645	0.000119255	FALSE	FALSE	2	2	FALSE
Sema7a	0.876658	0.971421	FALSE	FALSE	3	3	FALSE
Kndc1	0.876951	1.43247e-10	TRUE	FALSE	1	1	FALSE
Abcd3	0.877002	7.65155e-05	FALSE	FALSE	3	1	TRUE
Usp53	0.877026	0.074758	FALSE	FALSE	2	2	FALSE
Nav1	0.877134	6.48034e-17	TRUE	FALSE	2	1	TRUE
BC043301	0.877152	0.00466919	FALSE	FALSE	2	2	FALSE
Prpf38a	0.877284	7.97131e-10	FALSE	FALSE	3	1	TRUE
Gbp5	0.877332	1.53185e-06	FALSE	FALSE	1	1	FALSE
Pde4a	0.877332	0.00106951	FALSE	FALSE	2	2	FALSE
Dhx57	0.877344	0.000203069	FALSE	FALSE	2	2	FALSE
BC030476	0.87739	2.71407e-06	FALSE	FALSE	2	2	FALSE
Rltpr	0.877439	2.3914e-06	FALSE	FALSE	2	2	FALSE
Faim	0.877462	0.00317889	FALSE	FALSE	3	3	FALSE
Smtnl2	0.87755	1.69063e-10	TRUE	FALSE	1	1	FALSE
Dab2ip	0.877616	2.45654e-11	TRUE	FALSE	1	1	FALSE
Gemin5	0.877701	1.32962e-07	FALSE	FALSE	3	3	FALSE
Blk	0.877733	1.81276e-05	FALSE	FALSE	2	2	FALSE
Poldip2	0.877807	0.00276246	FALSE	FALSE	3	3	FALSE
Ifrd1	0.877898	0.0266957	FALSE	FALSE	3	3	FALSE
Hectd2	0.878102	0.9991	FALSE	FALSE	3	3	FALSE
Ndufb9	0.878196	6.42469e-06	FALSE	FALSE	1	1	FALSE
Sepp1	0.878322	0.000866708	FALSE	FALSE	2	2	FALSE
Id1	0.878342	0.000116372	FALSE	FALSE	3	3	FALSE
Asb2	0.878613	1.98863e-11	FALSE	FALSE	1	1	FALSE
Cdc14b	0.878815	0.106201	FALSE	FALSE	2	2	FALSE
Wdr54	0.878935	1.77136e-10	TRUE	FALSE	1	1	FALSE
Add1	0.879021	0.140132	FALSE	FALSE	2	2	FALSE
Arl6ip5	0.879145	0.00870314	FALSE	FALSE	2	2	FALSE
Ddx5	0.879262	0.975485	FALSE	FALSE	2	2	FALSE
Sip1	0.879295	3.56045e-06	FALSE	FALSE	1	1	FALSE
Klhl24	0.879299	0.0347007	FALSE	FALSE	2	2	FALSE
Hebp1	0.879353	1.77444e-05	FALSE	FALSE	2	2	FALSE
Heatr5a	0.879598	0.00984922	FALSE	FALSE	2	2	FALSE
Ltbp3	0.879758	3.22508e-12	FALSE	FALSE	1	1	FALSE
Chka	0.879839	4.12331e-07	FALSE	FALSE	2	2	FALSE
A930008G19Rik	0.879845	0.0568711	FALSE	FALSE	2	2	FALSE
Aldh18a1	0.879871	0.0150356	FALSE	FALSE	1	1	FALSE
Ndufb5	0.88002	3.30154e-07	FALSE	FALSE	1	1	FALSE
Foxn3	0.880038	0.0452228	FALSE	FALSE	2	2	FALSE
Dusp4	0.880164	6.83655e-05	FALSE	FALSE	1	1	FALSE
Ccdc28b	0.880278	3.52262e-11	TRUE	FALSE	1	1	FALSE
Sppl3	0.880312	7.8569e-09	FALSE	FALSE	2	2	FALSE
Ywhag	0.880359	0.0359986	FALSE	FALSE	3	1	TRUE
Zfp768	0.880418	4.2282e-08	FALSE	FALSE	1	1	FALSE
Neu1	0.880485	0.163286	FALSE	FALSE	2	2	FALSE
Itpr1	0.880572	0.00229049	FALSE	FALSE	2	2	FALSE
Gas2l3	0.8808	1.07035e-12	TRUE	FALSE	1	1	FALSE
Pim2	0.880811	0.000762384	FALSE	FALSE	1	1	FALSE
Zhx1	0.880861	7.78155e-08	FALSE	FALSE	1	1	FALSE
D2Bwg1335e	0.880877	0.0216367	FALSE	FALSE	3	3	FALSE
Mycbp2	0.8809	4.58049e-05	FALSE	FALSE	2	2	FALSE
Ly9	0.881108	3.02009e-07	FALSE	FALSE	2	2	FALSE
Smc2	0.881351	1.97908e-05	FALSE	FALSE	1	1	FALSE
Ubl7	0.881408	5.76134e-11	FALSE	FALSE	1	1	FALSE
Bpnt1	0.881506	0.0415926	FALSE	FALSE	2	2	FALSE
1500019G21Rik	0.881518	4.73674e-05	FALSE	FALSE	3	3	FALSE
LOC667250	0.881576	7.36554e-07	FALSE	FALSE	1	1	FALSE
Rnaset2b	0.881616	9.60154e-05	FALSE	FALSE	2	2	FALSE
Wdr92	0.881787	3.64227e-09	FALSE	FALSE	2	2	FALSE
Akap8	0.88181	1.92428e-10	FALSE	FALSE	2	2	FALSE
Pld3	0.881872	2.60258e-06	FALSE	FALSE	2	2	FALSE
Eps15l1	0.882052	3.32675e-07	FALSE	FALSE	2	2	FALSE
N6amt1	0.88218	9.55074e-06	FALSE	FALSE	2	2	FALSE
Rhbdl2	0.882276	3.94804e-06	FALSE	FALSE	2	2	FALSE
Ppapdc2	0.882481	9.8623e-09	TRUE	FALSE	2	2	FALSE
Tlk1	0.882509	9.47622e-08	FALSE	FALSE	2	2	FALSE
Npc1	0.882708	3.85021e-08	FALSE	FALSE	2	2	FALSE
Ak2	0.882905	0.0254308	FALSE	FALSE	3	3	FALSE
Eif4enif1	0.883094	1.64358e-05	FALSE	FALSE	3	1	TRUE
Col23a1	0.88311	0.0837837	FALSE	FALSE	2	2	FALSE
Renbp	0.883235	4.03727e-16	TRUE	FALSE	1	1	FALSE
Nmd3	0.883436	0.000841582	FALSE	FALSE	3	3	FALSE
Ncdn	0.883454	5.16455e-09	FALSE	FALSE	3	3	FALSE
Sgk3	0.883587	0.00116737	FALSE	FALSE	2	2	FALSE
Wnt5b	0.883821	0.0641057	FALSE	FALSE	2	2	FALSE
Ptprk	0.883869	0.000410036	TRUE	FALSE	1	1	FALSE
Rbbp7	0.884019	0.620437	FALSE	FALSE	3	1	TRUE
Snx25	0.884111	8.6885e-07	FALSE	FALSE	1	1	FALSE
Etv6	0.884113	2.13968e-07	TRUE	FALSE	1	1	FALSE
Dlk1	0.884338	7.15858e-15	FALSE	FALSE	1	1	FALSE
Dgkq	0.884531	6.66843e-06	FALSE	FALSE	2	2	FALSE
Rab1	0.884535	0.0129328	FALSE	FALSE	1	1	FALSE
Prickle1	0.884656	2.33014e-10	TRUE	FALSE	1	1	FALSE
Plcxd1	0.884815	1.98904e-11	FALSE	FALSE	1	1	FALSE
Rab37	0.885029	0.10391	FALSE	FALSE	2	2	FALSE
Lrch1	0.885142	1.69364e-05	FALSE	FALSE	2	2	FALSE
2510002D24Rik	0.88518	0.0141733	FALSE	FALSE	2	2	FALSE
9530077C05Rik	0.885202	6.55695e-09	FALSE	FALSE	1	1	FALSE
Ikzf1	0.885207	2.68258e-09	TRUE	FALSE	2	2	FALSE
Igsf9	0.885235	8.87637e-09	FALSE	FALSE	1	1	FALSE
H1fx	0.885283	1.57803e-13	TRUE	FALSE	1	1	FALSE
Fzd5	0.885294	0.869314	FALSE	FALSE	3	3	FALSE
Sephs1	0.885296	0.0432534	FALSE	FALSE	2	2	FALSE
P4hb	0.885324	1.75118e-05	FALSE	FALSE	1	1	FALSE
Tapbpl	0.885385	9.86095e-07	FALSE	FALSE	3	2	TRUE
Foxp1	0.885431	6.71791e-09	FALSE	FALSE	2	2	FALSE
Chmp4b	0.885452	0.175434	FALSE	FALSE	1	1	FALSE
Ndufab1	0.885528	1.63555e-06	FALSE	FALSE	3	3	FALSE
Slc1a5	0.885579	0.18243	FALSE	FALSE	3	3	FALSE
Krtcap2	0.8856	1.64138e-07	TRUE	FALSE	1	1	FALSE
Map3k3	0.88569	0.0131677	FALSE	FALSE	2	2	FALSE
Glrx2	0.885727	4.89307e-05	FALSE	FALSE	2	2	FALSE
Carm1	0.885775	4.01363e-06	FALSE	FALSE	3	3	FALSE
Lonrf1	0.885887	0.4948	FALSE	FALSE	3	3	FALSE
Mat2b	0.885966	0.0203994	FALSE	FALSE	2	2	FALSE
Aqr	0.886065	4.5863e-08	FALSE	FALSE	3	2	TRUE
Igf2bp3	0.886125	5.32345e-14	TRUE	FALSE	1	1	FALSE
Magee1	0.886151	0.00667654	FALSE	FALSE	1	1	FALSE
Acsl4	0.886195	0.851882	FALSE	FALSE	1	1	FALSE
1190005P17Rik	0.886214	1.43994e-06	FALSE	FALSE	3	3	FALSE
4930504E06Rik	0.88629	0.520474	FALSE	FALSE	2	2	FALSE
Plxnd1	0.886307	0.0433177	FALSE	FALSE	3	1	TRUE
Frat1	0.886354	1.99054e-05	FALSE	FALSE	2	2	FALSE
Cd22	0.886412	0.0358202	FALSE	FALSE	2	2	FALSE
Zbtb24	0.886533	0.000286349	FALSE	FALSE	2	2	FALSE
Repin1	0.886583	1.35464e-10	FALSE	FALSE	1	1	FALSE
LOC547323	0.88661	8.77669e-07	FALSE	FALSE	2	2	FALSE
Rmnd5b	0.886657	0.00584711	FALSE	FALSE	2	2	FALSE
8430419L09Rik	0.88672	0.748278	FALSE	FALSE	2	2	FALSE
Mdm1	0.886967	0.0002589	FALSE	FALSE	1	1	FALSE
Cox7b	0.886999	0.000269127	FALSE	FALSE	3	1	TRUE
Pou2f2	0.887446	0.0292536	FALSE	FALSE	3	3	FALSE
Rnf125	0.887633	0.00920865	FALSE	FALSE	2	2	FALSE
1190005F20Rik	0.887649	0.264709	FALSE	FALSE	2	2	FALSE
Clip1	0.887743	0.521969	FALSE	FALSE	1	1	FALSE
Cd86	0.887762	2.538e-09	FALSE	FALSE	2	2	FALSE
Mllt1	0.887801	1.57022e-05	FALSE	FALSE	3	3	FALSE
Ablim1	0.887831	0.0727773	FALSE	FALSE	2	2	FALSE
4930486L24Rik	0.887887	7.02833e-08	TRUE	FALSE	2	2	FALSE
Gpatch2	0.887911	0.0940957	FALSE	FALSE	2	2	FALSE
Dusp23	0.887947	3.10455e-05	FALSE	FALSE	2	2	FALSE
Ttc17	0.887969	1.69953e-07	FALSE	FALSE	2	2	FALSE
BC020002	0.887994	0.000495201	FALSE	FALSE	3	3	FALSE
Hsd3b2	0.888105	5.3616e-06	FALSE	FALSE	2	2	FALSE
EG330305	0.888249	1.22474e-15	FALSE	FALSE	1	1	FALSE
Inhba	0.888391	0.241025	FALSE	FALSE	3	1	TRUE
Parp12	0.888515	7.21962e-12	FALSE	FALSE	1	1	FALSE
AI662250	0.888706	0.000261487	FALSE	FALSE	2	2	FALSE
Enox2	0.888759	8.79129e-09	FALSE	FALSE	1	1	FALSE
D1Bwg0212e	0.88876	5.42265e-10	FALSE	FALSE	3	2	TRUE
Selenbp2	0.888857	2.1883e-09	FALSE	FALSE	1	1	FALSE
Stc1	0.88893	9.68334e-10	TRUE	FALSE	1	1	FALSE
Dusp14	0.888999	3.71269e-05	TRUE	FALSE	3	1	TRUE
Smpd4	0.88902	3.8189e-07	FALSE	FALSE	3	3	FALSE
Cuzd1	0.889063	3.03497e-20	FALSE	FALSE	1	1	FALSE
4933421E11Rik	0.889251	0.148597	FALSE	FALSE	2	2	FALSE
Rbm38	0.889352	1.15567e-05	FALSE	FALSE	2	2	FALSE
Atxn7l1	0.889482	1.40843e-10	FALSE	FALSE	1	1	FALSE
EG667977	0.889494	0.0019875	FALSE	FALSE	2	2	FALSE
Npal1	0.889537	6.48422e-12	FALSE	FALSE	2	2	FALSE
Yif1b	0.889553	0.000215553	FALSE	FALSE	3	1	TRUE
Dhcr24	0.889594	0.00205625	FALSE	FALSE	1	1	FALSE
Adar	0.889657	1.95165e-06	FALSE	FALSE	1	1	FALSE
Pdia6	0.890006	0.000985117	FALSE	FALSE	3	3	FALSE
Gm50	0.890081	5.8639e-11	FALSE	FALSE	2	2	FALSE
Hmg20a	0.890218	0.0260588	FALSE	FALSE	2	2	FALSE
Pcna	0.890366	1.42524e-06	FALSE	FALSE	1	1	FALSE
Suhw2	0.890407	4.80127e-07	FALSE	FALSE	1	1	FALSE
Sf3b4	0.890459	1.72716e-05	FALSE	FALSE	3	3	FALSE
Hdac7	0.89046	0.202544	FALSE	FALSE	1	1	FALSE
Mrpl45	0.890536	1.72612e-08	FALSE	FALSE	3	1	TRUE
Fut7	0.890613	2.64479e-08	TRUE	FALSE	1	1	FALSE
Zfp318	0.890739	9.17094e-06	FALSE	FALSE	2	2	FALSE
Tnfrsf25	0.890846	3.73508e-06	FALSE	FALSE	2	2	FALSE
4833442J19Rik	0.891173	0.00570049	FALSE	FALSE	2	2	FALSE
BC057079	0.891296	0.00118821	FALSE	FALSE	1	1	FALSE
Rnf123	0.891343	0.0046811	FALSE	FALSE	2	2	FALSE
Pip4k2b	0.891397	0.999561	FALSE	FALSE	1	2	TRUE
Pla2g4f	0.891476	1.37125e-06	FALSE	FALSE	3	3	FALSE
Amd2	0.89161	2.9039e-06	FALSE	FALSE	3	3	FALSE
Acadsb	0.891696	1.7966e-08	FALSE	FALSE	1	1	FALSE
Ager	0.891781	0.000793821	FALSE	FALSE	2	2	FALSE
Klf6	0.891871	0.0054549	FALSE	FALSE	1	2	TRUE
Ydjc	0.891886	1.99688e-05	FALSE	FALSE	3	1	TRUE
Acsbg1	0.892042	0.00511604	FALSE	FALSE	2	2	FALSE
Slc39a6	0.892139	0.0388186	FALSE	FALSE	1	1	FALSE
Mtmr9	0.892293	1.23669e-06	FALSE	FALSE	3	3	FALSE
Evi5	0.892313	1.99362e-07	FALSE	FALSE	3	3	FALSE
Prmt5	0.892449	0.038062	FALSE	FALSE	3	1	TRUE
Pcmtd1	0.892518	2.781e-09	FALSE	FALSE	2	2	FALSE
Gcn5l2	0.892815	0.124473	FALSE	FALSE	2	2	FALSE
Man2a2	0.892987	0.0326272	FALSE	FALSE	2	2	FALSE
Fzr1	0.893134	2.5947e-08	TRUE	FALSE	1	1	FALSE
Nampt	0.893163	1.15351e-05	FALSE	FALSE	1	1	FALSE
Mrpl14	0.893383	0.000411407	FALSE	FALSE	1	1	FALSE
Cap1	0.893415	5.74389e-06	FALSE	FALSE	2	2	FALSE
Sorl1	0.893506	0.00150577	FALSE	FALSE	2	2	FALSE
Madd	0.893673	0.0483885	FALSE	FALSE	2	2	FALSE
Trim59	0.893827	2.87567e-06	FALSE	FALSE	1	1	FALSE
Lrba	0.894033	4.39951e-05	FALSE	FALSE	2	2	FALSE
Zc3h7a	0.894087	1.01738e-07	FALSE	FALSE	2	2	FALSE
Med9	0.894204	1.72717e-08	FALSE	FALSE	1	1	FALSE
Ubl4	0.894305	0.299712	FALSE	FALSE	3	3	FALSE
Thex1	0.894431	6.71908e-09	FALSE	FALSE	1	1	FALSE
Scamp4	0.894547	3.25769e-06	FALSE	FALSE	3	2	TRUE
Tpcn1	0.894581	0.0207978	FALSE	FALSE	2	2	FALSE
Cd164	0.894603	1.35456e-11	FALSE	FALSE	2	2	FALSE
Zfp593	0.894764	0.000967752	FALSE	FALSE	3	3	FALSE
Axin2	0.894825	6.41009e-07	FALSE	FALSE	2	2	FALSE
Nudt8	0.894876	9.31614e-05	FALSE	FALSE	1	1	FALSE
Hdgf	0.89501	0.000184072	FALSE	FALSE	3	1	TRUE
Lrrc24	0.895108	0.0012803	FALSE	FALSE	2	2	FALSE
Cdkn1c	0.895335	0.0388857	FALSE	FALSE	2	2	FALSE
Ifi35	0.895638	1.18416e-06	FALSE	FALSE	1	1	FALSE
Sh3bp2	0.895642	0.614976	FALSE	FALSE	3	3	FALSE
Afmid	0.895652	8.5858e-05	FALSE	FALSE	2	2	FALSE
Rasl11b	0.895829	3.0646e-14	TRUE	FALSE	2	2	FALSE
Gramd3	0.896092	0.000155545	FALSE	FALSE	2	2	FALSE
Chkb	0.896408	6.00537e-13	TRUE	FALSE	2	2	FALSE
Zfp771	0.896517	0.00187309	FALSE	FALSE	3	3	FALSE
Nthl1	0.896605	1.60544e-06	FALSE	FALSE	1	1	FALSE
Exoc2	0.89665	0.00857385	FALSE	FALSE	1	1	FALSE
Prkag1	0.896673	0.728099	FALSE	FALSE	2	2	FALSE
Armc7	0.896725	0.0030925	FALSE	FALSE	2	2	FALSE
D15Ertd682e	0.896796	0.000349627	FALSE	FALSE	3	1	TRUE
Eps8	0.896865	1.77497e-10	TRUE	FALSE	1	1	FALSE
Rxra	0.896925	2.15082e-07	FALSE	FALSE	1	1	FALSE
Tsr1	0.896968	2.1972e-06	FALSE	FALSE	3	3	FALSE
Ticam2	0.896973	8.46348e-11	TRUE	FALSE	3	1	TRUE
Scrib	0.897023	9.95448e-09	FALSE	FALSE	3	3	FALSE
Lrp12	0.897238	9.24528e-09	FALSE	FALSE	1	1	FALSE
Amigo3	0.897276	0.22387	FALSE	FALSE	3	3	FALSE
Pts	0.897311	0.994578	FALSE	FALSE	1	1	FALSE
Efna5	0.897441	6.1869e-12	FALSE	FALSE	2	2	FALSE
1700019E19Rik	0.897682	1.76215e-14	TRUE	FALSE	1	1	FALSE
Phlda1	0.897746	0.000843753	FALSE	FALSE	3	3	FALSE
Ahdc1	0.897867	0.110997	FALSE	FALSE	2	2	FALSE
Arl1	0.897921	0.0247006	FALSE	FALSE	3	3	FALSE
Flna	0.897957	0.0198835	FALSE	FALSE	2	2	FALSE
Ostm1	0.89798	0.000996338	FALSE	FALSE	2	2	FALSE
Iqgap2	0.897996	5.53166e-06	FALSE	FALSE	2	2	FALSE
Fmnl1	0.898029	0.00207383	FALSE	FALSE	2	2	FALSE
Inpp4b	0.898054	9.70433e-05	FALSE	FALSE	2	2	FALSE
Socs3	0.898059	4.17666e-08	FALSE	FALSE	2	2	FALSE
Rab3ip	0.898442	0.0259291	FALSE	FALSE	2	2	FALSE
Mrpl49	0.898522	4.24784e-08	TRUE	FALSE	1	1	FALSE
Eif3s10	0.898522	1.13638e-05	FALSE	FALSE	3	3	FALSE
Xpo4	0.898643	9.19772e-11	FALSE	FALSE	3	3	FALSE
Tmem59	0.898656	0.000230704	FALSE	FALSE	2	2	FALSE
Ptger2	0.898808	0.000642284	FALSE	FALSE	1	1	FALSE
Id2	0.898925	9.41657e-09	FALSE	FALSE	1	2	TRUE
Nsbp1	0.899074	0.000140734	FALSE	FALSE	1	1	FALSE
Thrap2	0.899083	3.64992e-09	FALSE	FALSE	2	2	FALSE
Ptges3	0.899096	2.06475e-06	FALSE	FALSE	3	3	FALSE
4121402D02Rik	0.899158	0.0337835	FALSE	FALSE	2	2	FALSE
Rshl2a	0.899173	0.00154278	FALSE	FALSE	1	1	FALSE
Ulk2	0.899239	0.0687499	FALSE	FALSE	2	2	FALSE
Prkcb1	0.899472	0.865428	FALSE	FALSE	2	2	FALSE
Ccnh	0.899477	8.26697e-08	FALSE	FALSE	1	1	FALSE
Trip6	0.89953	0.0418753	FALSE	FALSE	2	2	FALSE
Pak4	0.899535	0.00608847	FALSE	FALSE	1	1	FALSE
Adssl1	0.899599	3.32191e-06	FALSE	FALSE	1	1	FALSE
0610031J06Rik	0.899734	0.00038834	FALSE	FALSE	2	2	FALSE
Lmnb2	0.899849	0.100338	FALSE	FALSE	3	3	FALSE
Stk40	0.899951	0.262836	FALSE	FALSE	3	3	FALSE
Rasgrp2	0.900017	0.00391137	FALSE	FALSE	2	2	FALSE
1110057K04Rik	0.900134	0.183089	FALSE	FALSE	2	2	FALSE
Ethe1	0.900453	0.0272928	FALSE	FALSE	1	1	FALSE
Elovl1	0.90047	0.49252	FALSE	FALSE	3	1	TRUE
Creg1	0.900626	0.000637104	FALSE	FALSE	2	2	FALSE
Pwp1	0.900713	2.15217e-05	FALSE	FALSE	3	3	FALSE
Nos3	0.900765	4.50485e-09	FALSE	FALSE	1	1	FALSE
Cdkn1a	0.900804	1.26887e-07	TRUE	FALSE	1	1	FALSE
Pi4k2b	0.900878	4.40618e-07	FALSE	FALSE	1	1	FALSE
Cmtm7	0.900928	5.23396e-10	FALSE	FALSE	1	1	FALSE
Folr4	0.900934	9.11042e-10	FALSE	FALSE	2	2	FALSE
Smpdl3b	0.900976	2.45174e-10	FALSE	FALSE	1	1	FALSE
Kctd17	0.901065	1.6805e-08	FALSE	FALSE	1	1	FALSE
Cebpb	0.901154	0.000412069	FALSE	FALSE	1	1	FALSE
Pcbp1	0.901155	0.000781495	FALSE	FALSE	3	3	FALSE
Accs	0.901737	0.0249156	FALSE	FALSE	2	2	FALSE
Dusp10	0.901791	0.000498826	FALSE	FALSE	2	2	FALSE
Trp53inp1	0.901927	0.000949643	FALSE	FALSE	2	1	TRUE
Atf4	0.902013	0.00113293	FALSE	FALSE	1	3	TRUE
Txn1	0.902056	1.31522e-07	FALSE	FALSE	1	1	FALSE
P2ry1	0.902072	8.16666e-07	FALSE	FALSE	3	1	TRUE
Bst2	0.902214	8.02996e-08	FALSE	FALSE	1	1	FALSE
Slpi	0.902241	3.07786e-06	TRUE	FALSE	2	2	FALSE
Agpat3	0.902249	0.000187618	FALSE	FALSE	1	1	FALSE
Cyp2s1	0.902288	4.61866e-11	FALSE	FALSE	2	2	FALSE
Fancl	0.902366	8.54493e-08	FALSE	FALSE	1	1	FALSE
Traf2	0.902369	1.42172e-09	FALSE	FALSE	2	2	FALSE
Centb5	0.902424	6.51533e-06	FALSE	FALSE	2	2	FALSE
Dedd2	0.902465	0.000843016	FALSE	FALSE	2	2	FALSE
Mapkapk3	0.902554	0.156422	FALSE	FALSE	1	1	FALSE
Ttc19	0.902745	0.0022386	FALSE	FALSE	3	3	FALSE
Ciita	0.902759	4.95684e-05	FALSE	FALSE	2	2	FALSE
Rhobtb2	0.90294	0.109277	FALSE	FALSE	2	2	FALSE
Snx15	0.902986	0.0419147	FALSE	FALSE	2	2	FALSE
Ccbl1	0.903111	0.919303	FALSE	FALSE	2	1	TRUE
Ralb	0.903132	6.24179e-10	TRUE	FALSE	1	1	FALSE
Tpcn2	0.90319	1.40049e-09	FALSE	FALSE	2	2	FALSE
Phospho2	0.903215	0.00600814	FALSE	FALSE	2	2	FALSE
C1qdc2	0.903222	7.06134e-10	FALSE	FALSE	1	1	FALSE
BC094916	0.903363	8.93552e-10	FALSE	FALSE	2	1	TRUE
Kif1b	0.903375	0.00302785	FALSE	FALSE	2	2	FALSE
Pabpc1	0.90339	0.00096243	FALSE	FALSE	1	1	FALSE
Pfn2	0.903492	3.27947e-11	FALSE	FALSE	1	1	FALSE
Tgfb1	0.903564	0.998545	FALSE	FALSE	3	3	FALSE
Tmem50a	0.903598	0.00108751	FALSE	FALSE	2	2	FALSE
2410019A14Rik	0.90388	0.00511775	FALSE	FALSE	3	3	FALSE
Memo1	0.903886	0.000116419	FALSE	FALSE	3	3	FALSE
Gga3	0.903907	2.92107e-09	FALSE	FALSE	2	2	FALSE
Ccr8	0.903963	0.00890526	FALSE	FALSE	3	3	FALSE
Irak4	0.903979	0.00264143	FALSE	FALSE	2	2	FALSE
Tspan4	0.904023	1.71054e-06	FALSE	FALSE	1	1	FALSE
Gsdmdc1	0.904229	1.60744e-09	FALSE	FALSE	2	2	FALSE
St6gal1	0.904251	3.64625e-10	FALSE	FALSE	2	1	TRUE
Edem2	0.904314	3.56971e-07	FALSE	FALSE	1	1	FALSE
Cobll1	0.904427	0.00635956	FALSE	FALSE	1	1	FALSE
Slc10a7	0.904542	5.55269e-06	FALSE	FALSE	1	1	FALSE
Mysm1	0.904612	4.0749e-10	FALSE	FALSE	2	2	FALSE
Traf6	0.904618	0.0538296	FALSE	FALSE	1	1	FALSE
Srpk3	0.904672	0.00319154	FALSE	FALSE	2	2	FALSE
Clcn3	0.904728	4.41351e-05	FALSE	FALSE	1	1	FALSE
Sept1	0.904838	0.111951	FALSE	FALSE	2	2	FALSE
Il10rb	0.904842	1.01136e-06	FALSE	FALSE	1	1	FALSE
Smc6	0.905038	0.478867	FALSE	FALSE	2	2	FALSE
Ifit2	0.905173	7.33934e-06	FALSE	FALSE	1	1	FALSE
Prps1	0.905383	0.000161466	FALSE	FALSE	3	3	FALSE
Il4	0.905416	2.46012e-09	FALSE	FALSE	1	1	FALSE
Hps3	0.905489	3.11216e-06	FALSE	FALSE	2	2	FALSE
Zfp276	0.905557	8.91607e-13	FALSE	FALSE	2	2	FALSE
Wdr4	0.905705	3.70726e-05	FALSE	FALSE	3	3	FALSE
Sesn1	0.90579	2.20588e-05	FALSE	FALSE	2	2	FALSE
Nuak2	0.905823	3.50523e-08	TRUE	FALSE	2	2	FALSE
Il10ra	0.905974	8.43896e-10	FALSE	FALSE	1	1	FALSE
Tcfe3	0.906053	0.00538443	FALSE	FALSE	3	3	FALSE
2310061C15Rik	0.906149	0.00011534	FALSE	FALSE	1	1	FALSE
Zdhhc14	0.906217	2.12118e-09	TRUE	FALSE	2	2	FALSE
Ctsz	0.906273	5.10032e-05	FALSE	FALSE	3	3	FALSE
Traf5	0.906312	0.185477	FALSE	FALSE	2	2	FALSE
Hsdl1	0.906425	0.00587702	FALSE	FALSE	2	2	FALSE
Kbtbd7	0.906465	0.000484417	FALSE	FALSE	2	2	FALSE
Sdhb	0.906602	2.97823e-06	FALSE	FALSE	3	1	TRUE
Lime1	0.906626	2.00659e-08	TRUE	FALSE	2	2	FALSE
Lmo2	0.906643	1.60882e-06	FALSE	FALSE	2	2	FALSE
Xpo6	0.906648	1.90994e-10	FALSE	FALSE	3	2	TRUE
Dusp7	0.906754	0.00731441	FALSE	FALSE	2	2	FALSE
Prrc1	0.906766	3.93819e-07	TRUE	FALSE	1	1	FALSE
Emp3	0.906858	0.0866884	FALSE	FALSE	2	2	FALSE
Tbc1d19	0.906964	7.01979e-05	FALSE	FALSE	1	1	FALSE
Hexa	0.906976	0.000680621	FALSE	FALSE	2	2	FALSE
Plaa	0.906978	4.63833e-05	FALSE	FALSE	3	3	FALSE
Thoc4	0.907033	1.76582e-06	FALSE	FALSE	3	3	FALSE
LOC56628	0.907142	1.1949e-05	FALSE	FALSE	2	2	FALSE
Ids	0.907222	0.564021	FALSE	FALSE	2	2	FALSE
Ddx49	0.907268	0.00200478	FALSE	FALSE	3	3	FALSE
Alg1	0.907305	1.79383e-07	FALSE	FALSE	2	2	FALSE
Ing3	0.907491	7.22403e-09	FALSE	FALSE	2	2	FALSE
Lonrf3	0.907542	0.0038846	FALSE	FALSE	1	1	FALSE
Tgfbi	0.907576	0.0297444	FALSE	FALSE	2	2	FALSE
Sfi1	0.907603	0.000157772	FALSE	FALSE	2	2	FALSE
Klf7	0.907655	1.23299e-09	TRUE	FALSE	2	2	FALSE
BC056923	0.907857	2.22094e-05	FALSE	FALSE	1	1	FALSE
Gtf2e2	0.907897	1.50023e-10	FALSE	FALSE	1	1	FALSE
Rrp1b	0.907916	0.0510871	FALSE	FALSE	3	3	FALSE
Wdr6	0.907927	0.997803	FALSE	FALSE	2	2	FALSE
Odf2	0.908038	4.49585e-10	FALSE	FALSE	1	1	FALSE
Bzrap1	0.90805	3.57841e-07	FALSE	FALSE	1	1	FALSE
Lpxn	0.908065	2.06014e-11	FALSE	FALSE	2	2	FALSE
Prkd3	0.908089	7.70854e-06	TRUE	FALSE	2	2	FALSE
Snrpb	0.908105	1.62438e-06	FALSE	FALSE	3	3	FALSE
Ier5l	0.908229	5.18015e-09	FALSE	FALSE	1	1	FALSE
Myo5a	0.908358	9.84897e-05	FALSE	FALSE	3	3	FALSE
Skp1a	0.908413	7.15224e-07	FALSE	FALSE	3	1	TRUE
Snupn	0.908501	3.95894e-10	FALSE	FALSE	1	1	FALSE
Herc3	0.908525	0.000584698	FALSE	FALSE	2	2	FALSE
Prkdc	0.90873	0.906508	FALSE	FALSE	2	1	TRUE
Sirpa	0.908815	0.00530852	FALSE	FALSE	2	2	FALSE
Klk1	0.908895	8.31701e-08	FALSE	FALSE	2	2	FALSE
Pex14	0.908921	1.85518e-06	FALSE	FALSE	3	3	FALSE
Atp8a1	0.908983	0.000570874	FALSE	FALSE	2	2	FALSE
Hivep3	0.909005	0.111692	FALSE	FALSE	3	3	FALSE
Sars	0.909084	0.636989	FALSE	FALSE	3	3	FALSE
Fbxo36	0.909192	4.87897e-10	FALSE	FALSE	1	1	FALSE
Il16	0.909216	0.103437	FALSE	FALSE	2	2	FALSE
Slc26a6	0.909323	9.80132e-08	FALSE	FALSE	3	2	TRUE
4930432O21Rik	0.909338	1.63832e-06	FALSE	FALSE	2	2	FALSE
4931428F04Rik	0.909344	1.32355e-12	FALSE	FALSE	1	1	FALSE
Eomes	0.909459	1.69721e-07	FALSE	FALSE	1	1	FALSE
Otud6b	0.909488	1.1155e-07	FALSE	FALSE	3	3	FALSE
Ppard	0.909513	0.00612797	FALSE	FALSE	1	1	FALSE
Nudcd2	0.909571	9.4713e-07	FALSE	FALSE	1	1	FALSE
Tomm34	0.909607	0.000359092	FALSE	FALSE	2	2	FALSE
Creb3l2	0.909619	0.0462998	FALSE	FALSE	1	1	FALSE
1200015F23Rik	0.909861	0.000128652	FALSE	FALSE	3	3	FALSE
Il12rb1	0.909925	2.49838e-09	TRUE	FALSE	1	1	FALSE
Elmo1	0.909997	1.00333e-09	TRUE	FALSE	2	2	FALSE
Nat5	0.910001	9.1487e-07	FALSE	FALSE	1	1	FALSE
D3Ertd751e	0.910007	0.030703	FALSE	FALSE	1	1	FALSE
Alkbh4	0.910029	3.51042e-06	FALSE	FALSE	2	2	FALSE
N6amt2	0.910093	1.18006e-07	FALSE	FALSE	1	1	FALSE
Evi2a	0.910283	2.27123e-05	FALSE	FALSE	1	1	FALSE
Ddhd1	0.910286	3.87161e-06	FALSE	FALSE	2	2	FALSE
Prr18	0.910329	0.136841	FALSE	FALSE	2	2	FALSE
Sfmbt1	0.910359	0.000570948	FALSE	FALSE	3	3	FALSE
B3gnt5	0.910461	1.19706e-08	FALSE	FALSE	2	2	FALSE
Thoc3	0.910478	0.00841364	FALSE	FALSE	3	3	FALSE
Vcl	0.91054	0.0101406	FALSE	FALSE	1	1	FALSE
Rpa2	0.910628	1.28402e-05	FALSE	FALSE	1	1	FALSE
Gorasp2	0.910628	8.56181e-06	TRUE	FALSE	3	3	FALSE
Trub2	0.910764	2.54858e-09	FALSE	FALSE	3	3	FALSE
Jdp2	0.910778	2.98821e-10	FALSE	FALSE	1	1	FALSE
Slc25a44	0.91079	7.88853e-10	FALSE	FALSE	3	2	TRUE
Atp8b4	0.91091	5.92256e-07	FALSE	FALSE	2	2	FALSE
Btbd6	0.910989	3.39147e-06	FALSE	FALSE	2	2	FALSE
Samhd1	0.911136	2.69196e-08	FALSE	FALSE	1	1	FALSE
Actn2	0.911148	0.00300032	FALSE	FALSE	2	2	FALSE
Dicer1	0.91125	1.53991e-05	FALSE	FALSE	2	2	FALSE
Sftpd	0.911414	7.3154e-07	FALSE	FALSE	2	2	FALSE
Sec11c	0.911508	8.07254e-07	FALSE	FALSE	1	1	FALSE
Cox7a1	0.911608	1.59098e-08	FALSE	FALSE	1	1	FALSE
Fryl	0.911615	0.000102603	FALSE	FALSE	2	2	FALSE
5730469M10Rik	0.911649	9.73847e-10	FALSE	FALSE	1	1	FALSE
Hdc	0.911661	0.00465113	FALSE	FALSE	3	3	FALSE
Znfx1	0.911714	2.40435e-10	FALSE	FALSE	2	1	TRUE
Adrm1	0.911746	1.90343e-05	FALSE	FALSE	3	3	FALSE
Dusp16	0.91193	0.0537191	FALSE	FALSE	1	3	TRUE
Chd2	0.911991	0.00726331	FALSE	FALSE	2	2	FALSE
Nup50	0.912086	0.000503869	FALSE	FALSE	3	3	FALSE
Rnase6	0.912498	2.7161e-05	FALSE	FALSE	2	2	FALSE
Jmjd1a	0.91258	0.00104674	FALSE	FALSE	2	2	FALSE
Zxdc	0.912631	1.59997e-11	TRUE	FALSE	2	2	FALSE
Fgf2	0.912653	1.25385e-07	FALSE	FALSE	3	1	TRUE
BC046331	0.91269	2.061e-09	FALSE	FALSE	3	3	FALSE
Mkks	0.912724	0.000832843	FALSE	FALSE	2	2	FALSE
Cant1	0.912743	0.000762313	FALSE	FALSE	2	2	FALSE
Myh10	0.912889	2.569e-06	FALSE	FALSE	3	1	TRUE
Lgals3	0.912966	4.41452e-08	TRUE	FALSE	1	1	FALSE
Setd1b	0.913013	2.02064e-07	FALSE	FALSE	2	2	FALSE
L3mbtl3	0.913035	0.404965	FALSE	FALSE	2	2	FALSE
Slc25a30	0.913051	0.0123044	FALSE	FALSE	2	2	FALSE
Mtch2	0.913107	0.000167154	FALSE	FALSE	3	3	FALSE
Adam15	0.913282	1.19151e-05	FALSE	FALSE	1	1	FALSE
Cdkn1b	0.913346	8.04351e-05	FALSE	FALSE	2	2	FALSE
C330023M02Rik	0.913358	6.21215e-06	FALSE	FALSE	3	3	FALSE
Rpl7a	0.913358	9.92437e-11	FALSE	FALSE	1	1	FALSE
Prdm16	0.91336	1.89685e-09	FALSE	FALSE	1	1	FALSE
Hrb	0.913437	0.00070062	FALSE	FALSE	3	3	FALSE
Pkd1	0.913507	3.89349e-07	FALSE	FALSE	2	2	FALSE
Pkn2	0.913553	0.00238918	FALSE	FALSE	3	3	FALSE
Rab34	0.913574	3.72212e-07	TRUE	FALSE	1	1	FALSE
Esd	0.913628	1.68153e-07	FALSE	FALSE	1	1	FALSE
F2rl2	0.913738	2.77016e-12	TRUE	FALSE	1	1	FALSE
Tcf25	0.913787	2.48467e-05	FALSE	FALSE	2	2	FALSE
Vipr1	0.913838	0.00409719	FALSE	FALSE	2	2	FALSE
D6Wsu176e	0.913871	0.000803665	TRUE	FALSE	2	2	FALSE
Tbl1xr1	0.913988	0.00014322	FALSE	FALSE	2	2	FALSE
Snx9	0.914005	2.26903e-10	FALSE	FALSE	3	3	FALSE
Fgl2	0.914009	8.57402e-08	TRUE	FALSE	1	1	FALSE
Herc2	0.914102	0.000990563	FALSE	FALSE	2	2	FALSE
Rnf219	0.914149	1.53399e-07	FALSE	FALSE	3	1	TRUE
1700066B19Rik	0.914206	4.46293e-07	FALSE	FALSE	1	1	FALSE
Trmu	0.914237	6.88844e-05	FALSE	FALSE	2	2	FALSE
Sfrs5	0.914258	0.0346166	FALSE	FALSE	2	2	FALSE
D15Wsu169e	0.914432	1.8765e-06	FALSE	FALSE	2	2	FALSE
BC085271	0.914472	4.99865e-08	FALSE	FALSE	3	1	TRUE
Pla2g12a	0.914533	0.0457902	FALSE	FALSE	3	1	TRUE
Srpk1	0.914554	0.000206701	FALSE	FALSE	2	2	FALSE
Phca	0.914594	3.27164e-05	FALSE	FALSE	3	3	FALSE
Agl	0.914605	6.97179e-14	TRUE	FALSE	1	1	FALSE
Zfp106	0.914661	0.0121474	FALSE	FALSE	3	3	FALSE
Rag1ap1	0.914836	0.374368	FALSE	FALSE	2	2	FALSE
Zfyve27	0.914882	2.34202e-08	FALSE	FALSE	2	2	FALSE
Trpc2	0.914886	0.194597	FALSE	FALSE	2	2	FALSE
Ifi202b	0.91492	1.01323e-12	TRUE	FALSE	1	1	FALSE
Zfand3	0.914933	9.4038e-06	FALSE	FALSE	2	2	FALSE
Ccdc95	0.914942	5.52327e-07	FALSE	FALSE	3	3	FALSE
Sort1	0.915103	0.000527278	FALSE	FALSE	2	2	FALSE
Kif21b	0.915104	0.00325666	FALSE	FALSE	2	2	FALSE
Rcbtb2	0.915249	0.228937	FALSE	FALSE	2	2	FALSE
Mdfic	0.915259	4.38307e-10	FALSE	FALSE	1	1	FALSE
Axud1	0.915381	0.99316	FALSE	FALSE	1	1	FALSE
6430510M02Rik	0.915488	0.00398963	FALSE	FALSE	2	2	FALSE
Igfbp4	0.915612	0.000364844	FALSE	FALSE	2	2	FALSE
Sv2a	0.916116	7.63926e-07	FALSE	FALSE	2	2	FALSE
Vps11	0.916225	4.31874e-09	TRUE	FALSE	2	2	FALSE
Rbm8a	0.916248	0.000550557	FALSE	FALSE	3	1	TRUE
Cenpb	0.916308	4.05745e-06	FALSE	FALSE	1	1	FALSE
Cyp4f16	0.916419	0.00609346	FALSE	FALSE	2	2	FALSE
Rbl2	0.916507	0.00332835	FALSE	FALSE	2	2	FALSE
Mtx1	0.916647	1.88229e-05	FALSE	FALSE	3	3	FALSE
Usp10	0.916835	0.000107919	FALSE	FALSE	2	2	FALSE
H2-Ab1	0.916843	5.26096e-05	FALSE	FALSE	2	2	FALSE
EG218444	0.916951	0.121919	FALSE	FALSE	2	2	FALSE
Pcaf	0.91696	0.0500304	FALSE	FALSE	2	2	FALSE
Plac8	0.91707	4.75365e-15	TRUE	FALSE	1	1	FALSE
Golga1	0.917101	0.000151015	FALSE	FALSE	2	2	FALSE
Vdac3	0.917359	2.14332e-05	FALSE	FALSE	1	1	FALSE
Gipc1	0.917382	1.39155e-06	FALSE	FALSE	1	1	FALSE
5830427D03Rik	0.917537	0.000169841	FALSE	FALSE	2	2	FALSE
Ccm2	0.917616	0.0552339	FALSE	FALSE	2	2	FALSE
Pmm1	0.917729	2.74188e-06	FALSE	FALSE	3	1	TRUE
Tpp1	0.917734	0.000928868	FALSE	FALSE	2	2	FALSE
Rfx2	0.91775	0.00888999	FALSE	FALSE	2	2	FALSE
Pddc1	0.917751	0.00740175	FALSE	FALSE	1	1	FALSE
Skp2	0.917775	2.06427e-06	FALSE	FALSE	1	1	FALSE
Adcy6	0.917799	0.56654	FALSE	FALSE	2	2	FALSE
Lsr	0.917881	2.46065e-14	TRUE	FALSE	1	1	FALSE
Tmem8	0.917903	0.0484587	FALSE	FALSE	2	2	FALSE
Pccb	0.917965	0.772888	FALSE	FALSE	2	2	FALSE
Gns	0.918026	0.000154947	FALSE	FALSE	2	2	FALSE
Atg7	0.918096	6.62722e-07	FALSE	FALSE	2	2	FALSE
Cyp4f18	0.918132	5.19998e-09	TRUE	FALSE	2	2	FALSE
Unc13d	0.918211	0.0883215	FALSE	FALSE	1	1	FALSE
Dhrs1	0.918242	7.41669e-07	FALSE	FALSE	1	1	FALSE
Lancl1	0.918264	0.000954987	FALSE	FALSE	2	1	TRUE
Hcn2	0.918321	5.94009e-09	TRUE	FALSE	1	1	FALSE
D8Ertd82e	0.918351	1.89409e-10	FALSE	FALSE	2	2	FALSE
Smap2	0.91864	4.03325e-12	TRUE	FALSE	2	2	FALSE
Tob1	0.918701	0.00101865	FALSE	FALSE	2	2	FALSE
Clk1	0.918746	0.113885	FALSE	FALSE	2	2	FALSE
Ckmt1	0.918781	3.08438e-14	TRUE	FALSE	1	1	FALSE
EG665378	0.918794	7.33811e-12	FALSE	FALSE	2	2	FALSE
Oma1	0.918871	0.828418	FALSE	FALSE	1	1	FALSE
Rbx1	0.918987	0.0150232	FALSE	FALSE	2	2	FALSE
2310035C23Rik	0.919013	0.27671	FALSE	FALSE	2	2	FALSE
Parp3	0.919018	0.0021152	FALSE	FALSE	2	2	FALSE
Clec2e	0.919186	0.00183876	FALSE	FALSE	1	1	FALSE
Ccng2	0.919292	2.29326e-11	FALSE	FALSE	1	1	FALSE
Tcf7	0.919341	5.40755e-06	FALSE	FALSE	2	2	FALSE
Ralgps2	0.919358	7.93369e-06	FALSE	FALSE	2	2	FALSE
Gpx2	0.919372	2.40355e-07	FALSE	FALSE	2	2	FALSE
2700097O09Rik	0.919374	0.000219599	FALSE	FALSE	1	1	FALSE
Clcf1	0.919593	1.38087e-06	FALSE	FALSE	2	2	FALSE
Tmed1	0.919721	0.022018	FALSE	FALSE	2	2	FALSE
Cnot4	0.91982	2.21916e-06	FALSE	FALSE	2	2	FALSE
Dmwd	0.919882	2.42015e-16	TRUE	FALSE	1	1	FALSE
Hspa8	0.919897	0.0125887	FALSE	FALSE	3	3	FALSE
Ppm1b	0.919994	9.15318e-08	FALSE	FALSE	2	2	FALSE
Mtap1s	0.920039	0.00126692	FALSE	FALSE	3	3	FALSE
Phf13	0.920055	0.00468604	FALSE	FALSE	1	1	FALSE
Lrrfip1	0.920068	1.35816e-07	FALSE	FALSE	2	2	FALSE
Mrps11	0.920125	1.00134e-07	FALSE	FALSE	3	1	TRUE
Capsl	0.920141	1.37391e-08	TRUE	FALSE	1	1	FALSE
Sox12	0.920234	8.99435e-05	FALSE	FALSE	3	1	TRUE
Vapb	0.920239	0.0301122	FALSE	FALSE	2	2	FALSE
Aldh6a1	0.920252	2.146e-08	FALSE	FALSE	2	2	FALSE
2810474O19Rik	0.920343	9.75208e-06	FALSE	FALSE	2	2	FALSE
Rassf2	0.920393	0.389524	FALSE	FALSE	2	2	FALSE
Ptpn22	0.920454	0.00792142	FALSE	FALSE	2	2	FALSE
Wbp7	0.920509	2.32571e-09	FALSE	FALSE	2	2	FALSE
Rrm2b	0.920537	0.000331144	FALSE	FALSE	2	2	FALSE
Mapkapk2	0.920563	0.0678015	FALSE	FALSE	1	1	FALSE
Mett11d1	0.920586	3.97641e-09	FALSE	FALSE	2	2	FALSE
Pde2a	0.920605	6.8466e-06	TRUE	FALSE	2	2	FALSE
Vezf1	0.920608	4.00927e-11	TRUE	FALSE	2	2	FALSE
Cnih	0.920649	1.654e-10	FALSE	FALSE	3	3	FALSE
Tprgl	0.920769	0.000201824	FALSE	FALSE	2	2	FALSE
Gtf3c5	0.920773	1.00404e-05	FALSE	FALSE	1	1	FALSE
Epn2	0.920798	2.2728e-07	FALSE	FALSE	1	1	FALSE
Nubp2	0.921107	1.06636e-05	FALSE	FALSE	3	3	FALSE
Oxr1	0.921193	0.0010475	FALSE	FALSE	2	2	FALSE
Ankmy2	0.921303	0.633794	FALSE	FALSE	2	1	TRUE
Ppox	0.921307	0.0153868	FALSE	FALSE	2	2	FALSE
Mapk6	0.921312	0.231025	FALSE	FALSE	3	3	FALSE
Atp5sl	0.921387	1.97821e-07	FALSE	FALSE	2	2	FALSE
Camk1d	0.92139	7.16066e-07	FALSE	FALSE	2	2	FALSE
Acsl3	0.921461	0.00544889	FALSE	FALSE	1	1	FALSE
Ascc2	0.92161	0.00155229	FALSE	FALSE	3	3	FALSE
Zfp12	0.921645	0.0731155	FALSE	FALSE	2	2	FALSE
Serpina3g	0.921742	5.33177e-05	FALSE	FALSE	3	1	TRUE
Fcrla	0.921784	1.33873e-05	FALSE	FALSE	2	2	FALSE
Rnpepl1	0.922079	0.000287815	FALSE	FALSE	2	2	FALSE
Ptprcap	0.92209	0.00644345	FALSE	FALSE	2	2	FALSE
Fem1b	0.922198	6.88676e-08	FALSE	FALSE	3	1	TRUE
Dnajc19	0.922269	0.641846	FALSE	FALSE	2	2	FALSE
Fnbp1	0.922273	0.00453141	FALSE	FALSE	3	3	FALSE
Igf2r	0.922274	8.52577e-05	TRUE	FALSE	2	2	FALSE
Lrrc41	0.922343	0.10586	FALSE	FALSE	3	3	FALSE
Il18rap	0.92239	8.80997e-13	TRUE	FALSE	1	1	FALSE
Ggnbp1	0.9224	0.364831	FALSE	FALSE	2	2	FALSE
Cacybp	0.922541	2.6757e-07	FALSE	FALSE	3	3	FALSE
Bclaf1	0.922542	7.4852e-06	FALSE	FALSE	2	2	FALSE
EG245297	0.922543	0.00317179	FALSE	FALSE	1	1	FALSE
Ddt	0.922566	0.000928814	FALSE	FALSE	1	1	FALSE
Gcnt2	0.922728	2.66359e-15	TRUE	FALSE	2	1	TRUE
Unc119b	0.922806	3.15888e-05	FALSE	FALSE	1	1	FALSE
Xrcc2	0.922808	4.11331e-08	FALSE	FALSE	1	1	FALSE
Nme3	0.92282	0.773718	FALSE	FALSE	2	2	FALSE
2310040C09Rik	0.922897	0.997342	FALSE	FALSE	3	3	FALSE
Reep1	0.922899	3.82613e-08	FALSE	FALSE	1	1	FALSE
Psmb5	0.922944	2.92169e-05	FALSE	FALSE	3	3	FALSE
Inpp5a	0.922997	0.000749954	FALSE	FALSE	2	2	FALSE
Extl2	0.923036	0.000583584	FALSE	FALSE	3	1	TRUE
Serf1	0.923064	0.000161982	FALSE	FALSE	3	1	TRUE
Aff1	0.92307	0.116589	FALSE	FALSE	2	2	FALSE
Mrps12	0.923117	1.26389e-05	FALSE	FALSE	3	3	FALSE
H2-Q5	0.923182	5.92378e-09	FALSE	FALSE	2	2	FALSE
Aif1	0.923194	8.14142e-05	FALSE	FALSE	2	2	FALSE
Ctsb	0.923357	0.0108873	FALSE	FALSE	1	1	FALSE
Ift80	0.923378	0.000767095	TRUE	FALSE	2	2	FALSE
Bola1	0.923542	1.22277e-07	FALSE	FALSE	1	1	FALSE
Arhgap30	0.923549	4.2413e-05	FALSE	FALSE	2	2	FALSE
Tmem71	0.923549	3.49605e-10	FALSE	FALSE	2	2	FALSE
2210021J22Rik	0.923576	0.000394419	FALSE	FALSE	2	2	FALSE
Zkscan17	0.923598	1.45351e-08	FALSE	FALSE	1	1	FALSE
Gimap1	0.923602	0.00206963	FALSE	FALSE	2	2	FALSE
Axl	0.923675	1.50619e-08	FALSE	FALSE	1	1	FALSE
Cenpq	0.923813	2.80077e-09	FALSE	FALSE	1	1	FALSE
Pde7a	0.924088	0.286552	FALSE	FALSE	1	1	FALSE
Fkbp1a	0.924089	2.49956e-09	FALSE	FALSE	1	1	FALSE
Hyou1	0.924285	0.000323481	FALSE	FALSE	3	3	FALSE
Strbp	0.924308	9.61684e-07	FALSE	FALSE	3	3	FALSE
Hic1	0.924326	0.679747	FALSE	FALSE	3	3	FALSE
Hspe1	0.924331	3.92789e-07	FALSE	FALSE	3	3	FALSE
Lag3	0.924358	4.42897e-07	FALSE	FALSE	1	1	FALSE
Josd1	0.924367	6.20343e-07	FALSE	FALSE	3	3	FALSE
Maged1	0.924374	0.258412	FALSE	FALSE	3	3	FALSE
Acaa2	0.924375	0.0854983	FALSE	FALSE	2	2	FALSE
Scamp1	0.924394	3.04686e-05	FALSE	FALSE	3	1	TRUE
Il27ra	0.924429	0.0199754	FALSE	FALSE	2	2	FALSE
Ggta1	0.924454	7.38179e-07	FALSE	FALSE	1	1	FALSE
Pik3cg	0.924555	4.99495e-05	FALSE	FALSE	2	2	FALSE
1810035L17Rik	0.924556	2.32511e-06	FALSE	FALSE	1	1	FALSE
H2-K1	0.924585	1.50029e-07	FALSE	FALSE	2	2	FALSE
Prf1	0.924663	4.50335e-09	FALSE	FALSE	2	2	FALSE
BC067047	0.924724	0.00438577	FALSE	FALSE	2	2	FALSE
Snx14	0.924913	0.244559	FALSE	FALSE	2	2	FALSE
Ubap2l	0.924943	0.00866164	FALSE	FALSE	3	3	FALSE
Rbm5	0.924985	3.88384e-08	FALSE	FALSE	2	2	FALSE
Whsc1l1	0.925138	8.65222e-08	FALSE	FALSE	2	1	TRUE
Zfp213	0.925181	2.45515e-07	FALSE	FALSE	2	2	FALSE
Emr1	0.925201	2.9481e-14	FALSE	FALSE	2	2	FALSE
Cbr1	0.925226	0.690203	FALSE	FALSE	2	2	FALSE
2900024O10Rik	0.925331	0.322841	FALSE	FALSE	2	2	FALSE
Atf5	0.925344	0.000429841	FALSE	FALSE	1	1	FALSE
Tox	0.925353	3.11441e-06	FALSE	FALSE	2	2	FALSE
Acads	0.925499	1.74782e-07	FALSE	FALSE	1	1	FALSE
Lyrm2	0.925627	0.0440912	FALSE	FALSE	2	2	FALSE
Enox1	0.925699	0.000472546	FALSE	FALSE	3	3	FALSE
Sox4	0.925801	1.64112e-07	FALSE	FALSE	2	2	FALSE
Ccdc125	0.925818	0.0347225	FALSE	FALSE	2	2	FALSE
Itm2a	0.925823	0.0181249	FALSE	FALSE	3	3	FALSE
Wdr67	0.925864	1.2353e-11	TRUE	FALSE	1	1	FALSE
Sil1	0.925864	0.000501867	FALSE	FALSE	1	1	FALSE
Sccpdh	0.925884	5.41702e-15	TRUE	FALSE	1	1	FALSE
Tbc1d1	0.925893	2.62836e-06	FALSE	FALSE	1	1	FALSE
Fyco1	0.925911	0.00027746	FALSE	FALSE	2	2	FALSE
Ssr2	0.925938	2.60847e-05	FALSE	FALSE	3	3	FALSE
Arl5c	0.926032	0.00639391	FALSE	FALSE	2	2	FALSE
Tbrg4	0.926092	0.0036967	FALSE	FALSE	3	3	FALSE
Otx1	0.926205	7.47482e-07	FALSE	FALSE	3	1	TRUE
D12Ertd551e	0.926219	0.032116	FALSE	FALSE	2	2	FALSE
Kars	0.92625	0.000230108	FALSE	FALSE	3	3	FALSE
Hspa5	0.926256	0.00523611	FALSE	FALSE	3	3	FALSE
Cotl1	0.926272	0.806269	FALSE	FALSE	2	2	FALSE
Gdi1	0.926352	0.058517	FALSE	FALSE	2	2	FALSE
Cd52	0.926368	0.99999	FALSE	FALSE	2	2	FALSE
Egfl7	0.926551	4.4966e-09	FALSE	FALSE	3	1	TRUE
Ptrh1	0.926574	0.00271497	FALSE	FALSE	3	3	FALSE
Magoh	0.926576	8.29706e-05	FALSE	FALSE	3	3	FALSE
Pparg	0.926616	2.26606e-17	FALSE	FALSE	1	1	FALSE
Mtap7	0.92662	1.63535e-09	TRUE	FALSE	1	1	FALSE
C230021P08Rik	0.926693	5.42782e-08	FALSE	FALSE	2	2	FALSE
Sdcbp	0.926696	0.000545184	FALSE	FALSE	2	2	FALSE
Ppp5c	0.926705	4.27591e-05	FALSE	FALSE	3	3	FALSE
Kti12	0.926752	8.64994e-07	FALSE	FALSE	3	3	FALSE
Bcl11b	0.926787	0.0147384	FALSE	FALSE	2	2	FALSE
Gstt2	0.926816	9.23838e-07	FALSE	FALSE	1	1	FALSE
Hmga1	0.926877	0.000935659	FALSE	FALSE	3	1	TRUE
Cacnb3	0.926998	0.00066241	FALSE	FALSE	1	1	FALSE
Cnot2	0.927025	0.00108583	FALSE	FALSE	3	3	FALSE
Fbln2	0.927175	2.56703e-09	TRUE	FALSE	1	1	FALSE
B3galt4	0.927247	0.00954363	FALSE	FALSE	2	2	FALSE
Pigh	0.927304	5.9707e-07	FALSE	FALSE	3	1	TRUE
BC043098	0.927346	2.75584e-05	FALSE	FALSE	2	2	FALSE
Wdr45	0.927366	8.33931e-06	FALSE	FALSE	2	2	FALSE
Tspan3	0.927493	2.99357e-07	FALSE	FALSE	1	1	FALSE
Tnfsf11	0.927505	0.010005	FALSE	FALSE	3	3	FALSE
Klf9	0.927515	0.271702	FALSE	FALSE	1	1	FALSE
Pias1	0.927519	6.23422e-11	TRUE	FALSE	2	2	FALSE
Pcsk4	0.927535	3.81886e-05	FALSE	FALSE	1	1	FALSE
AW549877	0.927635	3.38099e-09	FALSE	FALSE	2	2	FALSE
Muc13	0.927764	1.58571e-09	TRUE	FALSE	1	1	FALSE
Il24	0.927864	1.00405e-18	TRUE	FALSE	1	1	FALSE
Cxcr5	0.927932	0.000773617	FALSE	FALSE	2	2	FALSE
Pold2	0.927939	9.62004e-08	FALSE	FALSE	3	1	TRUE
Tmem45a	0.927941	2.3169e-14	TRUE	FALSE	1	1	FALSE
Il1r2	0.927978	0.223673	FALSE	FALSE	3	3	FALSE
Mrpl20	0.927993	2.99212e-07	FALSE	FALSE	3	3	FALSE
Snai3	0.928228	5.42256e-08	FALSE	FALSE	1	1	FALSE
Nek8	0.92827	0.951278	FALSE	FALSE	3	3	FALSE
Farsa	0.928308	6.8766e-07	FALSE	FALSE	2	2	FALSE
Cnnm3	0.928462	0.000166965	FALSE	FALSE	2	2	FALSE
Rpo1-1	0.928489	4.42457e-05	FALSE	FALSE	3	3	FALSE
Car11	0.928514	2.87241e-12	TRUE	FALSE	1	2	TRUE
M6pr	0.928516	0.0889854	FALSE	FALSE	3	3	FALSE
Prelid2	0.928578	9.95002e-07	FALSE	FALSE	1	1	FALSE
Zfp367	0.928628	2.7519e-07	FALSE	FALSE	1	1	FALSE
March2	0.928671	0.000107831	FALSE	FALSE	2	2	FALSE
2310037I24Rik	0.928719	0.00208011	FALSE	FALSE	2	2	FALSE
Gcap14	0.928827	3.98757e-07	FALSE	FALSE	2	2	FALSE
4631427C17Rik	0.928851	1.45722e-08	FALSE	FALSE	2	1	TRUE
2610027L16Rik	0.929	0.000215521	FALSE	FALSE	3	3	FALSE
Plec1	0.929049	0.00892213	FALSE	FALSE	2	2	FALSE
Cox6b2	0.92911	4.69483e-15	TRUE	FALSE	1	1	FALSE
Prkca	0.929132	8.58316e-08	FALSE	FALSE	3	1	TRUE
Pde1b	0.929158	2.4955e-12	FALSE	FALSE	2	2	FALSE
Glrx5	0.929178	1.26933e-06	FALSE	FALSE	3	3	FALSE
Zfp238	0.929186	0.00105293	FALSE	FALSE	2	2	FALSE
Tmem106c	0.929233	0.000114443	FALSE	FALSE	1	1	FALSE
Cyp20a1	0.929291	4.36904e-09	FALSE	FALSE	3	3	FALSE
Kcnh2	0.929298	0.12422	FALSE	FALSE	2	2	FALSE
Ap2b1	0.929403	0.00677355	FALSE	FALSE	3	3	FALSE
Mks1	0.929409	0.288616	FALSE	FALSE	1	1	FALSE
Batf3	0.929478	2.70545e-16	TRUE	FALSE	1	1	FALSE
Pitpnm2	0.929481	1.88912e-10	FALSE	FALSE	2	2	FALSE
Ube2b	0.929514	0.000197424	FALSE	FALSE	2	2	FALSE
Gtf2h4	0.929525	2.03057e-06	FALSE	FALSE	1	1	FALSE
Cyb5	0.929537	1.61635e-08	FALSE	FALSE	1	1	FALSE
Spag9	0.929569	0.999377	FALSE	FALSE	3	3	FALSE
Eea1	0.929705	1.46088e-08	TRUE	FALSE	3	3	FALSE
Slc35b2	0.929714	0.0272652	FALSE	FALSE	1	1	FALSE
Zmat1	0.929848	0.000323624	FALSE	FALSE	2	2	FALSE
Oasl1	0.929858	1.53433e-07	FALSE	FALSE	1	1	FALSE
Ube2l6	0.929899	1.69282e-08	FALSE	FALSE	1	1	FALSE
Gpr68	0.929902	0.000943761	FALSE	FALSE	3	3	FALSE
Prrg3	0.929935	4.68366e-09	FALSE	FALSE	3	1	TRUE
Slc35d2	0.930033	0.000709445	FALSE	FALSE	1	1	FALSE
Abhd4	0.930111	8.85273e-21	TRUE	FALSE	1	1	FALSE
Camta1	0.930132	0.607377	FALSE	FALSE	3	3	FALSE
Tm6sf1	0.930154	8.51598e-11	TRUE	FALSE	1	1	FALSE
Mrpl2	0.930172	1.72437e-06	FALSE	FALSE	3	3	FALSE
Midn	0.930181	8.45023e-05	FALSE	FALSE	2	2	FALSE
Gars	0.930255	0.00234785	FALSE	FALSE	3	3	FALSE
Ap2s1	0.93027	1.05727e-06	FALSE	FALSE	1	1	FALSE
Itga6	0.930289	0.00245246	FALSE	FALSE	2	2	FALSE
D12Ertd647e	0.930358	0.000237519	FALSE	FALSE	1	2	TRUE
1110007A13Rik	0.930416	0.000131016	FALSE	FALSE	2	2	FALSE
Hint2	0.930435	0.025946	FALSE	FALSE	1	1	FALSE
Acpp	0.930533	0.00273455	FALSE	FALSE	2	2	FALSE
Rreb1	0.930651	2.38585e-05	FALSE	FALSE	2	2	FALSE
Ahi1	0.93076	0.889057	FALSE	FALSE	3	3	FALSE
Zbp1	0.930769	1.14196e-10	TRUE	FALSE	1	1	FALSE
Hisppd1	0.930806	3.48202e-05	FALSE	FALSE	3	3	FALSE
Rabep1	0.930849	0.00357977	FALSE	FALSE	3	3	FALSE
Creld2	0.930943	0.000115313	FALSE	FALSE	3	3	FALSE
Brca1	0.931029	7.08549e-07	FALSE	FALSE	1	1	FALSE
Gm885	0.931085	8.06604e-11	FALSE	FALSE	1	1	FALSE
Trpv2	0.931087	0.006252	FALSE	FALSE	1	1	FALSE
Hexim2	0.931103	5.53501e-13	TRUE	FALSE	1	1	FALSE
Anp32a	0.931147	0.0440469	FALSE	FALSE	1	1	FALSE
Gstt3	0.931224	4.47167e-15	TRUE	FALSE	1	1	FALSE
Spp1	0.931348	1.21253e-09	TRUE	FALSE	1	1	FALSE
Psrc1	0.931381	8.34853e-13	FALSE	FALSE	1	1	FALSE
Phgdh	0.931382	0.00224636	FALSE	FALSE	1	1	FALSE
Nedd4l	0.931458	6.44955e-09	FALSE	FALSE	2	2	FALSE
Pkig	0.931476	2.7227e-07	FALSE	FALSE	1	1	FALSE
Wbscr27	0.931488	1.29393e-06	FALSE	FALSE	2	2	FALSE
Phlda3	0.931493	2.77718e-06	TRUE	FALSE	1	1	FALSE
C87436	0.931564	0.00192289	FALSE	FALSE	2	2	FALSE
Fbxl11	0.931697	8.54283e-05	FALSE	FALSE	2	2	FALSE
Plek	0.931731	6.82624e-05	FALSE	FALSE	3	1	TRUE
Sft2d2	0.931751	0.064666	FALSE	FALSE	1	1	FALSE
Mbd4	0.931802	9.75602e-07	FALSE	FALSE	1	1	FALSE
Idh2	0.931831	0.00534362	FALSE	FALSE	1	1	FALSE
Capn5	0.931839	1.92123e-10	FALSE	FALSE	1	1	FALSE
Snx21	0.931954	1.87196e-15	TRUE	FALSE	1	1	FALSE
Gls2	0.931962	7.51876e-06	FALSE	FALSE	1	1	FALSE
Rai12	0.931999	0.000422068	FALSE	FALSE	3	3	FALSE
Plcb2	0.932105	0.000101458	FALSE	FALSE	2	2	FALSE
Atpbd1b	0.932126	1.15094e-11	FALSE	FALSE	3	3	FALSE
Tlr6	0.932211	3.03926e-07	FALSE	FALSE	2	2	FALSE
Taok1	0.932289	3.20736e-07	FALSE	FALSE	2	2	FALSE
Arrb1	0.93236	2.03379e-09	FALSE	FALSE	1	1	FALSE
Tg	0.932364	8.40422e-11	TRUE	FALSE	3	1	TRUE
2210009G21Rik	0.932385	0.0462583	FALSE	FALSE	2	2	FALSE
Ppme1	0.932414	1.93238e-07	FALSE	FALSE	1	1	FALSE
B4galt7	0.932434	0.00204005	FALSE	FALSE	2	2	FALSE
Rab33b	0.932454	1.29565e-08	FALSE	FALSE	2	2	FALSE
Mgmt	0.932481	1.77318e-06	FALSE	FALSE	1	1	FALSE
Arid4b	0.93249	0.0608479	FALSE	FALSE	2	2	FALSE
Ncor1	0.932641	8.7191e-09	FALSE	FALSE	2	2	FALSE
Cpne2	0.932664	6.26192e-08	FALSE	FALSE	1	1	FALSE
Idua	0.932693	0.197626	FALSE	FALSE	2	2	FALSE
Pstpip1	0.932735	0.000120436	FALSE	FALSE	1	1	FALSE
Slc7a3	0.932813	1.51326e-06	FALSE	FALSE	1	1	FALSE
Eprs	0.932867	0.000384548	FALSE	FALSE	3	1	TRUE
Bnip3l	0.932978	4.3843e-05	FALSE	FALSE	2	1	TRUE
Csda	0.933163	2.19713e-07	FALSE	FALSE	1	1	FALSE
Sh3bgrl	0.933184	6.04321e-06	FALSE	FALSE	1	1	FALSE
Cyp4f13	0.933201	4.18311e-06	FALSE	FALSE	2	2	FALSE
5730494M16Rik	0.933252	1.54853e-05	FALSE	FALSE	2	2	FALSE
Cuedc1	0.933304	4.74529e-08	FALSE	FALSE	1	1	FALSE
Cox7a2	0.933347	6.24557e-08	FALSE	FALSE	3	1	TRUE
Armc6	0.933351	4.37719e-06	FALSE	FALSE	3	3	FALSE
Rasgrp4	0.933449	0.000763466	FALSE	FALSE	2	2	FALSE
St6galnac4	0.93348	0.000185074	FALSE	FALSE	3	3	FALSE
Nup107	0.933482	1.54361e-07	FALSE	FALSE	3	1	TRUE
Cpne6	0.933579	1.02389e-17	FALSE	FALSE	1	1	FALSE
Aplp2	0.93362	7.98175e-07	FALSE	FALSE	2	2	FALSE
Gzf1	0.933827	3.82806e-07	FALSE	FALSE	1	1	FALSE
E330018D03Rik	0.933915	0.000174461	FALSE	FALSE	2	2	FALSE
Churc1	0.933916	0.141366	FALSE	FALSE	1	1	FALSE
Cox5b	0.933969	3.68242e-07	FALSE	FALSE	1	1	FALSE
Akt3	0.934162	0.000264979	FALSE	FALSE	1	1	FALSE
1110014J01Rik	0.93417	9.57552e-08	FALSE	FALSE	2	2	FALSE
Ociad2	0.934273	1.98391e-07	FALSE	FALSE	1	1	FALSE
Sepx1	0.934283	2.73565e-09	FALSE	FALSE	1	1	FALSE
Rilpl2	0.934304	1.73633e-05	FALSE	FALSE	1	3	TRUE
Slc25a39	0.934454	0.000329724	FALSE	FALSE	3	1	TRUE
Limk2	0.93449	0.728562	FALSE	FALSE	2	2	FALSE
Tmem108	0.934576	2.64695e-09	FALSE	FALSE	2	2	FALSE
Tnfrsf9	0.934585	0.463704	FALSE	FALSE	3	3	FALSE
Scp2	0.934643	0.0749536	FALSE	FALSE	2	2	FALSE
Tpd52	0.934649	9.58175e-11	FALSE	FALSE	1	1	FALSE
Ifi203	0.93467	4.80117e-08	FALSE	FALSE	1	2	TRUE
Rpl22	0.934735	1.23922e-06	FALSE	FALSE	1	2	TRUE
Oxsr1	0.934822	0.0924769	FALSE	FALSE	3	3	FALSE
Tada2l	0.934856	4.84208e-05	FALSE	FALSE	3	3	FALSE
2610528E23Rik	0.934924	4.87351e-06	FALSE	FALSE	3	1	TRUE
Pscd3	0.934937	1.32223e-06	FALSE	FALSE	2	2	FALSE
Taz	0.935006	1.08217e-06	FALSE	FALSE	2	2	FALSE
Rnf32	0.935008	0.0102792	FALSE	FALSE	2	2	FALSE
Cops7a	0.935039	3.96588e-06	FALSE	FALSE	3	3	FALSE
Armcx2	0.935043	3.59246e-05	FALSE	FALSE	2	2	FALSE
AA407659	0.93507	1.08584e-10	FALSE	FALSE	1	1	FALSE
Rmnd1	0.93507	0.827213	FALSE	FALSE	2	2	FALSE
Sec22c	0.935176	0.165392	FALSE	FALSE	2	2	FALSE
Mllt3	0.935235	2.31296e-05	FALSE	FALSE	2	2	FALSE
0610007C21Rik	0.935296	5.92096e-05	FALSE	FALSE	2	2	FALSE
Gcs1	0.935342	2.02608e-10	FALSE	FALSE	3	3	FALSE
Slc35e3	0.93535	1.51912e-08	FALSE	FALSE	2	2	FALSE
Usp39	0.935354	6.95494e-08	FALSE	FALSE	3	3	FALSE
Fbxo33	0.935435	0.0739722	FALSE	FALSE	2	2	FALSE
D10Bwg1379e	0.935445	6.47838e-16	FALSE	FALSE	1	1	FALSE
Lgals7	0.935544	0.444413	FALSE	FALSE	3	3	FALSE
Sidt2	0.9356	8.60632e-05	FALSE	FALSE	2	2	FALSE
Ubqln4	0.935733	2.73043e-06	FALSE	FALSE	3	3	FALSE
Mapk14	0.935772	0.401628	FALSE	FALSE	2	2	FALSE
Itpr2	0.935817	0.000743156	FALSE	FALSE	2	2	FALSE
Tmem101	0.935874	1.8019e-08	FALSE	FALSE	1	1	FALSE
Nup98	0.935885	0.36429	FALSE	FALSE	3	3	FALSE
Aldh1l2	0.935917	1.79473e-07	FALSE	FALSE	1	1	FALSE
Fasl	0.935959	0.000816242	FALSE	FALSE	3	3	FALSE
AI451557	0.935961	1.61007e-07	TRUE	FALSE	2	2	FALSE
Ccdc109b	0.936027	1.25112e-10	FALSE	FALSE	1	1	FALSE
Cd84	0.936052	2.54981e-08	FALSE	FALSE	2	2	FALSE
Fcho2	0.936221	8.18192e-09	FALSE	FALSE	2	2	FALSE
Kifc1	0.936249	1.08175e-12	FALSE	FALSE	1	1	FALSE
Pdlim2	0.936339	0.333884	FALSE	FALSE	1	1	FALSE
Ephx1	0.936342	9.46603e-06	FALSE	FALSE	2	2	FALSE
Eno3	0.936429	0.000338871	FALSE	FALSE	1	1	FALSE
Dhcr7	0.93645	0.000278416	FALSE	FALSE	1	1	FALSE
2410066E13Rik	0.936458	3.75065e-06	FALSE	FALSE	2	2	FALSE
Etv4	0.936476	1.52249e-06	FALSE	FALSE	3	1	TRUE
Casp7	0.936482	0.669339	FALSE	FALSE	1	1	FALSE
Dnajc2	0.936483	9.89722e-08	FALSE	FALSE	3	3	FALSE
D16H22S680E	0.936504	0.365074	FALSE	FALSE	2	2	FALSE
Idi1	0.936516	2.21864e-06	FALSE	FALSE	3	1	TRUE
Ssh2	0.936526	0.0155766	FALSE	FALSE	2	2	FALSE
Pttg1ip	0.936658	1.37829e-06	FALSE	FALSE	2	2	FALSE
Cnpy2	0.936659	8.55453e-06	FALSE	FALSE	1	1	FALSE
Amigo2	0.93668	0.000735557	FALSE	FALSE	2	2	FALSE
Mrvi1	0.936717	0.0232866	FALSE	FALSE	2	2	FALSE
Grpel1	0.936793	0.00396269	FALSE	FALSE	3	3	FALSE
Nudt6	0.936803	0.000180855	FALSE	FALSE	2	2	FALSE
4831426I19Rik	0.936823	4.88949e-16	FALSE	FALSE	1	1	FALSE
Nxf1	0.936861	4.37213e-09	FALSE	FALSE	2	2	FALSE
Cdk6	0.936927	5.34277e-12	FALSE	FALSE	1	1	FALSE
Mphosph6	0.936952	8.86407e-06	FALSE	FALSE	3	3	FALSE
AI847670	0.936962	0.00233467	FALSE	FALSE	3	1	TRUE
Rnf213	0.936965	6.09325e-05	FALSE	FALSE	1	1	FALSE
Smox	0.936998	0.000728213	FALSE	FALSE	1	1	FALSE
Tsen2	0.937014	1.0529e-05	FALSE	FALSE	3	3	FALSE
Mbd1	0.937036	2.32153e-07	FALSE	FALSE	2	2	FALSE
Rsad2	0.937107	1.82165e-09	FALSE	FALSE	1	1	FALSE
Plp1	0.937112	6.32786e-05	FALSE	FALSE	2	2	FALSE
Zfp512	0.937202	0.0433539	FALSE	FALSE	2	2	FALSE
Spna2	0.937321	3.31423e-09	FALSE	FALSE	2	2	FALSE
Cldn12	0.937338	0.000724351	FALSE	FALSE	3	1	TRUE
Tbxa2r	0.937338	0.0100707	FALSE	FALSE	2	2	FALSE
Srebf2	0.937347	0.180534	FALSE	FALSE	1	1	FALSE
Crabp2	0.937351	5.32458e-12	FALSE	FALSE	3	1	TRUE
Pmf1	0.937392	3.36585e-06	FALSE	FALSE	1	1	FALSE
Mtrr	0.937423	0.0389016	FALSE	FALSE	3	3	FALSE
Tnfaip8l2	0.937458	0.0289484	FALSE	FALSE	2	2	FALSE
Pik3r1	0.937488	0.0171454	FALSE	FALSE	2	2	FALSE
Sema4f	0.937536	0.00316259	FALSE	FALSE	1	2	TRUE
Cd72	0.937562	3.11391e-05	FALSE	FALSE	2	2	FALSE
Slc19a2	0.937738	0.00401897	FALSE	FALSE	3	1	TRUE
Pmm2	0.937751	4.14129e-08	FALSE	FALSE	2	2	FALSE
Sf3a1	0.9378	7.39604e-05	FALSE	FALSE	3	3	FALSE
Pgls	0.937885	1.30489e-05	FALSE	FALSE	1	1	FALSE
Gpsm2	0.937902	3.47344e-11	TRUE	FALSE	1	1	FALSE
Numa1	0.938047	6.47321e-06	FALSE	FALSE	2	2	FALSE
Sept9	0.938063	0.0277137	FALSE	FALSE	2	2	FALSE
Ccdc130	0.93808	0.00551306	FALSE	FALSE	2	2	FALSE
Asnsd1	0.938097	0.000400235	FALSE	FALSE	1	1	FALSE
Gmps	0.938132	9.92815e-08	FALSE	FALSE	3	3	FALSE
Cd3g	0.938141	2.83457e-06	FALSE	FALSE	2	2	FALSE
Bag4	0.938338	3.03027e-05	FALSE	FALSE	3	3	FALSE
Dusp11	0.938351	9.36732e-05	FALSE	FALSE	2	2	FALSE
Stim1	0.93842	0.392472	FALSE	FALSE	2	2	FALSE
Wiz	0.93851	0.00368291	FALSE	FALSE	3	3	FALSE
Zfp187	0.938561	2.45798e-12	FALSE	FALSE	2	2	FALSE
Kcnmb4	0.938564	0.000684457	FALSE	FALSE	2	2	FALSE
Nsmaf	0.938605	0.101718	FALSE	FALSE	1	1	FALSE
Tgfbrap1	0.938623	0.000758392	FALSE	FALSE	2	2	FALSE
Lsm3	0.938714	1.82697e-08	FALSE	FALSE	3	1	TRUE
Tspan31	0.938751	6.18296e-07	FALSE	FALSE	1	1	FALSE
Snx10	0.938784	2.1965e-07	FALSE	FALSE	1	1	FALSE
Ttll4	0.938812	2.50117e-05	FALSE	FALSE	3	3	FALSE
Rtp4	0.938829	4.92962e-09	TRUE	FALSE	1	1	FALSE
Nsun5	0.938887	0.0035016	FALSE	FALSE	3	3	FALSE
Elac1	0.938896	0.0343617	FALSE	FALSE	2	2	FALSE
Gyg	0.938898	8.96651e-08	TRUE	FALSE	1	1	FALSE
Specc1	0.938903	1.09486e-11	FALSE	FALSE	1	1	FALSE
Tax1bp3	0.938988	1.22175e-06	FALSE	FALSE	2	1	TRUE
Gfer	0.939046	9.37743e-06	FALSE	FALSE	3	1	TRUE
9930111J21Rik	0.93907	9.3873e-08	FALSE	FALSE	1	1	FALSE
Plk2	0.939172	0.134214	FALSE	FALSE	1	3	TRUE
Dctn6	0.939185	0.0128136	FALSE	FALSE	2	2	FALSE
1190002H23Rik	0.939202	0.0134035	FALSE	FALSE	2	2	FALSE
Npm3	0.939287	0.00164716	FALSE	FALSE	3	3	FALSE
A830007P12Rik	0.939303	0.0184342	FALSE	FALSE	2	2	FALSE
Fastkd1	0.939329	4.20578e-10	FALSE	FALSE	3	3	FALSE
Ctsh	0.939358	7.98911e-07	FALSE	FALSE	2	2	FALSE
Abhd14a	0.939437	8.60001e-06	FALSE	FALSE	3	1	TRUE
Ncf1	0.939539	1.03117e-10	TRUE	FALSE	1	1	FALSE
Arid5a	0.939576	8.53815e-06	FALSE	FALSE	2	2	FALSE
Trib3	0.939612	0.000225833	FALSE	FALSE	1	1	FALSE
Adamts10	0.939743	0.00586196	FALSE	FALSE	2	2	FALSE
5033414D02Rik	0.939807	0.00576432	FALSE	FALSE	2	2	FALSE
1200013B08Rik	0.939821	0.000673218	FALSE	FALSE	1	2	TRUE
Tgfbr1	0.939841	0.000137465	FALSE	FALSE	2	2	FALSE
Irf2bp1	0.939843	9.8313e-07	FALSE	FALSE	2	2	FALSE
Klhl15	0.939901	0.433083	FALSE	FALSE	3	3	FALSE
Rab19	0.939902	8.64658e-12	FALSE	FALSE	2	1	TRUE
D030074E01Rik	0.939925	6.86367e-08	FALSE	FALSE	2	2	FALSE
Zbtb32	0.93994	4.3979e-10	FALSE	FALSE	3	1	TRUE
Rapgef1	0.940028	1.7994e-09	FALSE	FALSE	3	2	TRUE
Ddx27	0.940052	8.40834e-09	FALSE	FALSE	3	3	FALSE
Dym	0.940113	0.00201201	FALSE	FALSE	1	1	FALSE
Ctdspl	0.94015	4.60285e-06	FALSE	FALSE	1	1	FALSE
Slc35a4	0.940167	6.89144e-06	FALSE	FALSE	3	3	FALSE
Was	0.940167	0.81759	FALSE	FALSE	2	2	FALSE
S100a10	0.940167	1.04538e-06	FALSE	FALSE	1	1	FALSE
Sept6	0.940189	0.111346	FALSE	FALSE	2	2	FALSE
Mad2l2	0.940226	0.000254839	FALSE	FALSE	3	3	FALSE
Khk	0.940256	3.31134e-05	FALSE	FALSE	1	1	FALSE
Hspa4	0.940323	4.50866e-05	FALSE	FALSE	3	3	FALSE
Arsb	0.940381	2.95789e-05	FALSE	FALSE	1	1	FALSE
6430571L13Rik	0.9404	1.34968e-17	TRUE	FALSE	1	1	FALSE
1600012H06Rik	0.940411	6.50143e-07	FALSE	FALSE	2	2	FALSE
Stau2	0.940414	1.12544e-07	FALSE	FALSE	1	1	FALSE
Trim56	0.940417	9.93857e-06	FALSE	FALSE	2	2	FALSE
Tipin	0.94045	7.11778e-06	FALSE	FALSE	1	1	FALSE
Slc29a3	0.940456	0.00084822	FALSE	FALSE	3	3	FALSE
Il3ra	0.940496	9.77703e-11	FALSE	FALSE	1	1	FALSE
Fto	0.940503	0.00504931	FALSE	FALSE	1	1	FALSE
Manba	0.940518	0.0274061	FALSE	FALSE	1	1	FALSE
Casp4	0.940561	8.27281e-09	TRUE	FALSE	1	1	FALSE
Ogt	0.940625	0.00016069	FALSE	FALSE	2	2	FALSE
Hsd17b12	0.940635	0.00573104	FALSE	FALSE	3	3	FALSE
Nin	0.940709	4.40244e-14	TRUE	FALSE	2	2	FALSE
Tubd1	0.940727	0.019812	FALSE	FALSE	1	1	FALSE
Gmip	0.940771	4.91079e-07	FALSE	FALSE	2	2	FALSE
Gvin1	0.940831	2.95935e-11	TRUE	FALSE	1	1	FALSE
March1	0.940894	0.0168447	FALSE	FALSE	2	2	FALSE
Twf2	0.940917	3.21057e-05	FALSE	FALSE	2	2	FALSE
2410022L05Rik	0.940955	0.000205642	FALSE	FALSE	1	1	FALSE
Ctns	0.940971	0.0152541	FALSE	FALSE	2	2	FALSE
Ccno	0.94099	0.499773	FALSE	FALSE	3	3	FALSE
Prkaca	0.94103	0.000309197	FALSE	FALSE	1	1	FALSE
Tdrkh	0.941062	0.0181532	FALSE	FALSE	3	3	FALSE
Idi2	0.94115	0.000271651	FALSE	FALSE	3	3	FALSE
Psmc5	0.941153	2.23139e-07	FALSE	FALSE	3	3	FALSE
Cbx7	0.941173	2.17969e-06	FALSE	FALSE	2	2	FALSE
Cep72	0.941189	1.90479e-10	FALSE	FALSE	1	1	FALSE
Cd8b1	0.941213	0.0184457	FALSE	FALSE	2	2	FALSE
Ezh2	0.941257	4.99762e-06	FALSE	FALSE	1	1	FALSE
2510006D16Rik	0.941336	0.000955312	FALSE	FALSE	2	2	FALSE
Mlycd	0.941448	0.241816	FALSE	FALSE	1	2	TRUE
Atp2a2	0.94146	1.35729e-06	FALSE	FALSE	3	3	FALSE
Bbs9	0.941461	0.0031312	FALSE	FALSE	1	1	FALSE
Mocos	0.941498	8.29959e-15	FALSE	FALSE	1	1	FALSE
Vamp2	0.941502	5.66924e-07	FALSE	FALSE	2	2	FALSE
Icam2	0.941562	1.0917e-05	FALSE	FALSE	2	2	FALSE
Ppp1ca	0.941628	0.549131	FALSE	FALSE	1	1	FALSE
Pank1	0.941704	6.07648e-06	FALSE	FALSE	1	1	FALSE
Zwint	0.941731	0.000350623	FALSE	FALSE	3	3	FALSE
Zfp810	0.941738	0.000191564	FALSE	FALSE	2	2	FALSE
Polr2f	0.941848	1.24373e-07	FALSE	FALSE	3	3	FALSE
Sfrs14	0.941885	2.08639e-06	FALSE	FALSE	2	2	FALSE
BC030499	0.941891	1.75626e-05	FALSE	FALSE	2	2	FALSE
D030013I16Rik	0.941905	7.11885e-08	FALSE	FALSE	2	2	FALSE
B020018G12Rik	0.941929	0.00490664	FALSE	FALSE	3	3	FALSE
Rnf181	0.942051	2.5054e-07	FALSE	FALSE	1	1	FALSE
Pa2g4	0.942067	6.10262e-06	FALSE	FALSE	3	3	FALSE
Ptpn9	0.942114	2.62309e-14	TRUE	FALSE	1	1	FALSE
Irf9	0.942141	1.19304e-06	FALSE	FALSE	2	1	TRUE
Smarca2	0.94215	0.00498037	FALSE	FALSE	2	2	FALSE
Wipi2	0.942175	4.15877e-07	FALSE	FALSE	2	2	FALSE
Eif2b1	0.942208	1.54956e-11	FALSE	FALSE	3	3	FALSE
Zfp148	0.942262	0.000644546	FALSE	FALSE	2	2	FALSE
S100a11	0.942323	9.40264e-07	FALSE	FALSE	2	1	TRUE
Smpd1	0.942332	0.000105387	FALSE	FALSE	1	1	FALSE
C130032J12Rik	0.94234	0.474137	FALSE	FALSE	3	3	FALSE
Rtn3	0.94234	2.03256e-06	FALSE	FALSE	1	1	FALSE
Ikbke	0.942348	9.91868e-05	FALSE	FALSE	2	2	FALSE
Fbxo32	0.942355	0.000183008	FALSE	FALSE	2	2	FALSE
Ear2	0.942444	0.0119565	FALSE	FALSE	2	2	FALSE
Fndc3b	0.942456	0.0925301	FALSE	FALSE	3	3	FALSE
Acrbp	0.942498	3.48868e-07	FALSE	FALSE	2	2	FALSE
Pus10	0.942509	4.86868e-07	FALSE	FALSE	3	1	TRUE
Fxyd5	0.94252	7.9544e-06	FALSE	FALSE	2	2	FALSE
Unc119	0.942579	4.33935e-13	FALSE	FALSE	1	1	FALSE
Cdk8	0.942596	3.68938e-07	FALSE	FALSE	3	3	FALSE
Psg23	0.942609	4.71568e-07	FALSE	FALSE	2	2	FALSE
Myl4	0.94262	2.23132e-12	FALSE	FALSE	1	1	FALSE
Sdf2l1	0.942624	3.63501e-06	FALSE	FALSE	1	1	FALSE
Ttc5	0.94267	0.000386414	FALSE	FALSE	2	2	FALSE
Mllt11	0.942694	1.1511e-07	FALSE	FALSE	2	2	FALSE
Thyn1	0.942706	0.000531105	FALSE	FALSE	3	3	FALSE
Trnt1	0.942858	5.68713e-07	FALSE	FALSE	3	3	FALSE
Tgm1	0.942862	4.93609e-14	FALSE	FALSE	1	1	FALSE
4933426M11Rik	0.942865	1.02358e-09	FALSE	FALSE	2	2	FALSE
Snx20	0.942884	0.000265568	FALSE	FALSE	2	2	FALSE
Slc25a1	0.942896	2.22298e-09	FALSE	FALSE	1	1	FALSE
Skap1	0.942944	2.39975e-06	FALSE	FALSE	2	2	FALSE
Tgfbr3	0.942957	0.0792928	FALSE	FALSE	2	2	FALSE
Uchl3	0.942975	8.59753e-08	FALSE	FALSE	3	3	FALSE
Alcam	0.942994	0.00131484	FALSE	FALSE	3	3	FALSE
Zfp597	0.943052	3.18125e-10	TRUE	FALSE	2	2	FALSE
Rps19	0.943195	7.27864e-08	FALSE	FALSE	3	3	FALSE
LOC435565	0.943264	7.85246e-12	TRUE	FALSE	1	1	FALSE
P2ry14	0.943265	1.45301e-05	TRUE	FALSE	2	2	FALSE
Lman1	0.943291	4.58388e-07	FALSE	FALSE	1	1	FALSE
Vps36	0.943307	2.18709e-09	FALSE	FALSE	3	1	TRUE
Ube2c	0.943337	7.3269e-09	FALSE	FALSE	1	1	FALSE
Kif3a	0.94334	1.1904e-14	FALSE	FALSE	1	1	FALSE
Nup160	0.943425	5.70203e-06	FALSE	FALSE	3	3	FALSE
Tceal8	0.94344	2.31682e-07	FALSE	FALSE	1	1	FALSE
Mycbp	0.943442	4.77878e-05	FALSE	FALSE	3	1	TRUE
Aldh3a2	0.943445	0.0175538	FALSE	FALSE	2	2	FALSE
Ankrd47	0.943468	2.58076e-05	FALSE	FALSE	1	1	FALSE
Rrbp1	0.943481	0.10673	FALSE	FALSE	3	3	FALSE
Dock8	0.943544	2.25464e-05	FALSE	FALSE	2	2	FALSE
Scin	0.943595	0.000582312	FALSE	FALSE	3	3	FALSE
Oas1g	0.943614	8.2484e-17	TRUE	FALSE	1	1	FALSE
Trim11	0.943647	2.89527e-12	FALSE	FALSE	2	2	FALSE
Prr14	0.943647	2.33069e-09	FALSE	FALSE	2	2	FALSE
Ube2t	0.943689	6.89723e-11	FALSE	FALSE	1	1	FALSE
Sec61a1	0.943705	0.0243705	FALSE	FALSE	3	3	FALSE
Anks3	0.943715	5.32475e-10	FALSE	FALSE	2	2	FALSE
Gusb	0.943738	0.00126592	FALSE	FALSE	3	3	FALSE
Crlf3	0.943742	0.00030027	FALSE	FALSE	2	2	FALSE
Ppt1	0.943785	7.16161e-06	FALSE	FALSE	1	1	FALSE
Aff4	0.94382	1.14186e-08	FALSE	FALSE	2	2	FALSE
Mtif3	0.943891	2.59159e-07	FALSE	FALSE	2	2	FALSE
Exosc4	0.943916	6.47855e-09	FALSE	FALSE	3	3	FALSE
Tha1	0.943966	0.000295858	FALSE	FALSE	2	2	FALSE
Hectd3	0.943992	0.000594753	FALSE	FALSE	2	2	FALSE
Phf10	0.943997	1.02463e-07	FALSE	FALSE	1	1	FALSE
2310047D13Rik	0.944005	2.97234e-10	FALSE	FALSE	1	1	FALSE
Lef1	0.944006	0.0370461	FALSE	FALSE	2	2	FALSE
Ppm1l	0.944007	0.00594159	FALSE	FALSE	2	2	FALSE
Nab2	0.944064	0.190727	FALSE	FALSE	3	3	FALSE
Akap1	0.944107	3.17787e-05	FALSE	FALSE	3	3	FALSE
Mpp1	0.944131	0.000133637	FALSE	FALSE	1	1	FALSE
Klf16	0.94419	0.386038	FALSE	FALSE	3	3	FALSE
Prkrip1	0.944206	4.72317e-08	FALSE	FALSE	3	3	FALSE
Mapk1ip1	0.944238	1.23721e-05	FALSE	FALSE	2	2	FALSE
Msi2	0.944277	0.00519109	FALSE	FALSE	3	3	FALSE
Tegt	0.944279	7.66367e-08	FALSE	FALSE	2	2	FALSE
Pxmp2	0.944346	3.58619e-07	FALSE	FALSE	1	1	FALSE
Oas1b	0.94435	3.08314e-07	TRUE	FALSE	1	1	FALSE
Zfp518b	0.944424	4.1208e-12	FALSE	FALSE	1	1	FALSE
Htra2	0.944474	1.74872e-05	FALSE	FALSE	1	1	FALSE
Cfdp1	0.944561	1.30573e-05	FALSE	FALSE	3	3	FALSE
Mrps25	0.944565	4.66617e-08	FALSE	FALSE	3	1	TRUE
Prdx1	0.944625	2.80999e-06	FALSE	FALSE	3	3	FALSE
Hnrph1	0.9447	0.00802984	FALSE	FALSE	3	1	TRUE
Kbtbd2	0.94472	1.17004e-07	FALSE	FALSE	2	2	FALSE
Pus3	0.944727	2.27531e-09	FALSE	FALSE	3	2	TRUE
Nars	0.944801	0.00549264	FALSE	FALSE	3	3	FALSE
Anxa9	0.944827	1.55826e-08	FALSE	FALSE	1	1	FALSE
Tmc8	0.944864	3.85125e-07	FALSE	FALSE	2	2	FALSE
Slc31a1	0.944864	0.000457105	FALSE	FALSE	3	1	TRUE
Gigyf1	0.944914	5.02577e-08	FALSE	FALSE	2	2	FALSE
Irf8	0.944916	0.000106764	FALSE	FALSE	3	3	FALSE
Ccdc41	0.944929	3.09156e-05	FALSE	FALSE	3	3	FALSE
Nudt2	0.94495	1.63465e-06	FALSE	FALSE	1	1	FALSE
Il2ra	0.944996	0.0218411	FALSE	FALSE	3	1	TRUE
Ganc	0.94501	0.00553516	FALSE	FALSE	1	2	TRUE
Rnps1	0.945075	0.00112763	FALSE	FALSE	3	3	FALSE
C030048B08Rik	0.945103	2.68429e-06	FALSE	FALSE	2	2	FALSE
Bop1	0.945167	2.02439e-08	FALSE	FALSE	3	3	FALSE
Gmppa	0.945175	1.79961e-06	FALSE	FALSE	1	1	FALSE
Pop1	0.945183	5.35988e-06	FALSE	FALSE	3	3	FALSE
Rb1	0.945192	0.0456375	FALSE	FALSE	1	1	FALSE
Gimap5	0.945264	3.23078e-08	TRUE	FALSE	2	2	FALSE
Def6	0.945302	0.0428694	FALSE	FALSE	2	2	FALSE
Nudt18	0.945313	0.00153418	FALSE	FALSE	1	1	FALSE
Atp10a	0.945324	0.000119153	FALSE	FALSE	1	1	FALSE
1700113I22Rik	0.94534	1.85651e-16	TRUE	FALSE	1	1	FALSE
Clk2	0.945342	2.21727e-05	FALSE	FALSE	2	2	FALSE
1700071K01Rik	0.945424	2.6157e-10	FALSE	FALSE	3	3	FALSE
Rpl7l1	0.945474	6.81313e-07	FALSE	FALSE	3	3	FALSE
Commd8	0.945484	0.0154275	FALSE	FALSE	2	2	FALSE
Yipf2	0.9455	7.50298e-06	FALSE	FALSE	3	3	FALSE
Mx1	0.945538	3.65353e-13	FALSE	FALSE	1	1	FALSE
Pira3	0.945578	5.83676e-08	FALSE	FALSE	2	2	FALSE
Fnta	0.945662	5.19861e-11	FALSE	FALSE	2	2	FALSE
Arid4a	0.945765	0.207082	FALSE	FALSE	2	2	FALSE
Wdr34	0.945785	2.02714e-09	FALSE	FALSE	1	1	FALSE
Nup62	0.945818	2.72981e-06	FALSE	FALSE	1	1	FALSE
Adam4	0.945848	0.00045992	FALSE	FALSE	2	2	FALSE
1810009A15Rik	0.945903	0.000117225	FALSE	FALSE	3	3	FALSE
Napg	0.94591	5.30954e-07	FALSE	FALSE	2	2	FALSE
Slc37a4	0.945934	5.06588e-10	FALSE	FALSE	1	1	FALSE
l7Rn6	0.945935	4.13292e-05	FALSE	FALSE	1	1	FALSE
Sepw1	0.946009	1.43667e-08	FALSE	FALSE	2	2	FALSE
Btk	0.946069	0.000646506	FALSE	FALSE	2	3	TRUE
Ddx21	0.94612	7.29681e-08	FALSE	FALSE	3	3	FALSE
Bcas3	0.946151	1.45642e-05	FALSE	FALSE	2	2	FALSE
Vamp1	0.946158	3.98236e-05	FALSE	FALSE	2	2	FALSE
D17Wsu92e	0.946174	0.0197317	FALSE	FALSE	3	3	FALSE
Stk4	0.946256	0.00033341	FALSE	FALSE	2	2	FALSE
Ly86	0.946261	1.23682e-06	FALSE	FALSE	2	2	FALSE
Nrn1	0.946268	1.50224e-11	TRUE	FALSE	1	1	FALSE
Faah	0.946366	0.0350111	FALSE	FALSE	1	2	TRUE
Ubfd1	0.946384	5.80827e-07	FALSE	FALSE	3	3	FALSE
Smtn	0.946477	4.4733e-11	FALSE	FALSE	1	1	FALSE
2900010M23Rik	0.94648	0.00243007	FALSE	FALSE	3	1	TRUE
Inppl1	0.94649	5.84666e-07	FALSE	FALSE	1	1	FALSE
Siah1b	0.946849	8.84152e-05	FALSE	FALSE	3	1	TRUE
Sla	0.946945	0.271324	FALSE	FALSE	3	3	FALSE
Uqcr	0.946946	0.00503162	FALSE	FALSE	3	1	TRUE
Angel2	0.947047	2.49187e-07	FALSE	FALSE	2	2	FALSE
H28	0.947092	2.06649e-12	FALSE	FALSE	1	1	FALSE
Ccdc18	0.947103	2.38923e-15	TRUE	FALSE	1	1	FALSE
Mphosph9	0.947181	0.0301838	FALSE	FALSE	2	2	FALSE
Pet112l	0.947207	2.97547e-07	FALSE	FALSE	1	1	FALSE
Abcf2	0.947211	0.0235926	FALSE	FALSE	3	3	FALSE
Stard4	0.947274	3.28285e-09	FALSE	FALSE	1	1	FALSE
Arfgap3	0.947276	1.50014e-07	FALSE	FALSE	1	1	FALSE
Xkr5	0.947308	3.76876e-06	FALSE	FALSE	1	1	FALSE
Edg6	0.947373	0.000236213	FALSE	FALSE	2	2	FALSE
Irf4	0.947381	0.169561	FALSE	FALSE	3	3	FALSE
Commd1	0.94748	3.26136e-06	FALSE	FALSE	1	1	FALSE
Arid1b	0.947582	0.00146675	FALSE	FALSE	2	2	FALSE
BC021381	0.947584	2.44784e-07	FALSE	FALSE	2	2	FALSE
Usp52	0.947597	3.64427e-05	FALSE	FALSE	2	2	FALSE
Dusp22	0.947626	7.17203e-07	FALSE	FALSE	1	1	FALSE
Exdl2	0.947628	1.55032e-08	FALSE	FALSE	2	2	FALSE
Ncl	0.947653	3.06353e-06	FALSE	FALSE	3	3	FALSE
Cdc25b	0.947653	4.35029e-08	FALSE	FALSE	1	1	FALSE
Npff	0.947682	6.56805e-07	FALSE	FALSE	2	2	FALSE
Arsa	0.947711	0.000192946	FALSE	FALSE	2	2	FALSE
Rbms2	0.94772	1.29404e-08	FALSE	FALSE	2	2	FALSE
Casp1	0.947737	1.08402e-12	FALSE	FALSE	1	1	FALSE
Polr2g	0.947741	0.000255993	FALSE	FALSE	1	1	FALSE
Mrpl3	0.947744	0.00215759	FALSE	FALSE	3	3	FALSE
Hipk2	0.947763	6.35292e-06	FALSE	FALSE	2	1	TRUE
St8sia4	0.947888	0.000150954	FALSE	FALSE	2	2	FALSE
Tnfaip3	0.948006	0.421387	FALSE	FALSE	3	3	FALSE
Ank	0.948016	2.91961e-09	TRUE	FALSE	2	2	FALSE
Slc37a1	0.94802	5.85456e-07	FALSE	FALSE	2	2	FALSE
EG433923	0.94807	5.85459e-05	FALSE	FALSE	3	3	FALSE
Znhit3	0.948156	6.2387e-11	FALSE	FALSE	3	1	TRUE
Phf19	0.94817	0.000118548	FALSE	FALSE	1	1	FALSE
Mapk1ip1l	0.948223	0.00345013	FALSE	FALSE	3	1	TRUE
Psmd14	0.948232	0.000106565	FALSE	FALSE	3	3	FALSE
4632428N05Rik	0.948252	0.0152464	FALSE	FALSE	2	3	TRUE
Bach1	0.948278	0.0211573	FALSE	FALSE	2	2	FALSE
Atic	0.948322	1.64678e-05	FALSE	FALSE	3	1	TRUE
Cnp	0.948333	0.000269548	FALSE	FALSE	2	2	FALSE
H2-Eb1	0.948347	5.18063e-07	FALSE	FALSE	2	2	FALSE
Slc35a1	0.948365	6.4896e-05	FALSE	FALSE	1	1	FALSE
Zscan12	0.948394	8.64962e-13	TRUE	FALSE	1	1	FALSE
Hyal2	0.948404	9.8434e-06	FALSE	FALSE	3	3	FALSE
Slc9a3r1	0.948434	0.053308	FALSE	FALSE	2	2	FALSE
Gprk6	0.948435	0.7591	FALSE	FALSE	2	2	FALSE
Tnrc6b	0.948437	9.31938e-06	FALSE	FALSE	2	2	FALSE
Siah1a	0.948475	4.86573e-09	FALSE	FALSE	2	2	FALSE
Epb4	0.948476	0.000160954	FALSE	FALSE	2	2	FALSE
Maf1	0.948478	9.62362e-06	FALSE	FALSE	2	2	FALSE
Myst1	0.948544	0.00199836	FALSE	FALSE	2	2	FALSE
Rdh5	0.948551	0.00213305	FALSE	FALSE	2	2	FALSE
Pdss1	0.948602	4.7741e-07	FALSE	FALSE	3	3	FALSE
Ier3	0.948603	1.82829e-07	TRUE	FALSE	1	1	FALSE
Pitpnc1	0.948604	0.0231936	FALSE	FALSE	2	2	FALSE
Pnrc2	0.948619	0.00480786	FALSE	FALSE	2	2	FALSE
Narg1	0.948653	1.38109e-05	FALSE	FALSE	3	3	FALSE
Cdc2l1	0.948663	3.98055e-06	FALSE	FALSE	3	2	TRUE
Kpna2	0.948666	4.65437e-06	FALSE	FALSE	1	1	FALSE
Ap1s1	0.94867	0.000229283	FALSE	FALSE	1	1	FALSE
Cxxc1	0.948699	4.31941e-13	FALSE	FALSE	2	2	FALSE
Sema3b	0.948728	3.71315e-11	TRUE	FALSE	1	1	FALSE
Map3k8	0.94874	0.00361092	FALSE	FALSE	1	1	FALSE
Oas2	0.948787	2.29436e-10	TRUE	FALSE	1	1	FALSE
2310016E02Rik	0.94881	6.71778e-15	FALSE	FALSE	1	1	FALSE
Taf9b	0.948815	0.046446	FALSE	FALSE	2	2	FALSE
Mmd	0.948859	0.00067682	FALSE	FALSE	3	3	FALSE
Chd6	0.948869	2.23584e-09	FALSE	FALSE	2	2	FALSE
Irf5	0.948869	1.93183e-05	FALSE	FALSE	1	1	FALSE
Mylc2b	0.948886	0.00191714	FALSE	FALSE	2	2	FALSE
1600014C10Rik	0.948923	0.000152916	FALSE	FALSE	2	2	FALSE
5630401D24Rik	0.948942	2.87636e-08	FALSE	FALSE	3	3	FALSE
Aqp3	0.948968	0.00033491	FALSE	FALSE	2	2	FALSE
Tmem70	0.948977	2.46741e-10	FALSE	FALSE	3	1	TRUE
Il15ra	0.949039	0.0268155	FALSE	FALSE	3	3	FALSE
H1f0	0.949045	2.74458e-12	FALSE	FALSE	1	1	FALSE
Armcx1	0.949057	5.58719e-16	TRUE	FALSE	1	1	FALSE
Psmd13	0.949068	3.39153e-09	FALSE	FALSE	3	3	FALSE
Zmym5	0.94908	2.19144e-10	FALSE	FALSE	2	2	FALSE
Sept8	0.949097	3.66499e-12	FALSE	FALSE	1	1	FALSE
Psmb9	0.949166	1.12476e-09	FALSE	FALSE	1	1	FALSE
BC026590	0.949177	8.75813e-10	FALSE	FALSE	3	3	FALSE
Idh3a	0.949182	1.90637e-05	FALSE	FALSE	3	3	FALSE
Osbpl3	0.949187	1.13485e-07	FALSE	FALSE	1	1	FALSE
Ppic	0.949215	0.0013205	FALSE	FALSE	2	2	FALSE
Selp	0.949327	4.83726e-07	FALSE	FALSE	1	1	FALSE
Pcgf5	0.949346	1.0438e-06	FALSE	FALSE	1	1	FALSE
Ssrp1	0.949361	1.01464e-06	FALSE	FALSE	1	1	FALSE
Zfp281	0.949426	0.00693957	FALSE	FALSE	2	2	FALSE
Birc2	0.949446	6.02152e-07	FALSE	FALSE	2	2	FALSE
Jak3	0.949522	5.9503e-06	TRUE	FALSE	1	1	FALSE
Rcsd1	0.949546	0.00151208	FALSE	FALSE	2	2	FALSE
E430028B21Rik	0.949569	0.0529925	FALSE	FALSE	3	3	FALSE
Stk10	0.949575	0.48907	FALSE	FALSE	2	2	FALSE
Igf1r	0.949585	0.0241195	FALSE	FALSE	3	3	FALSE
Hnrpll	0.949615	1.39912e-05	FALSE	FALSE	3	3	FALSE
BC050811	0.949649	7.40705e-09	FALSE	FALSE	2	2	FALSE
Dido1	0.949666	1.79645e-09	FALSE	FALSE	2	2	FALSE
Slc39a8	0.949678	9.61294e-09	FALSE	FALSE	1	1	FALSE
Bsg	0.949688	9.82779e-16	FALSE	FALSE	1	1	FALSE
Icos	0.949706	0.000143263	FALSE	FALSE	1	1	FALSE
Entpd5	0.949717	0.883685	FALSE	FALSE	2	2	FALSE
Rgs3	0.949736	0.0102205	FALSE	FALSE	2	2	FALSE
Hsh2d	0.94977	4.94847e-07	FALSE	FALSE	1	1	FALSE
Ahsa1	0.949793	4.08407e-06	FALSE	FALSE	3	3	FALSE
A430078G23Rik	0.949811	0.000726681	FALSE	FALSE	2	2	FALSE
Polk	0.949851	2.81275e-10	FALSE	FALSE	1	1	FALSE
Adcy7	0.949934	0.956837	FALSE	FALSE	2	2	FALSE
Mansc1	0.949957	0.0322675	FALSE	FALSE	1	1	FALSE
Cdk5	0.949974	0.0685685	FALSE	FALSE	2	2	FALSE
Nol3	0.949991	5.78407e-11	FALSE	FALSE	1	1	FALSE
Nipbl	0.950013	6.36252e-05	FALSE	FALSE	2	2	FALSE
Tnrc6a	0.950044	1.52446e-07	FALSE	FALSE	2	2	FALSE
Dyrk1b	0.950125	1.26326e-15	FALSE	FALSE	2	2	FALSE
Trim34	0.950196	1.5747e-07	FALSE	FALSE	1	1	FALSE
Ehd1	0.950197	0.282199	FALSE	FALSE	3	3	FALSE
Syce2	0.950264	2.75111e-10	FALSE	FALSE	1	1	FALSE
Fcf1	0.950294	3.15526e-06	FALSE	FALSE	3	1	TRUE
Ecm1	0.950357	6.81995e-11	FALSE	FALSE	2	1	TRUE
Ctdsp1	0.950406	0.00611535	FALSE	FALSE	2	2	FALSE
Lrp8	0.95042	1.58085e-10	FALSE	FALSE	1	1	FALSE
Pgam1	0.950462	1.04638e-07	FALSE	FALSE	1	1	FALSE
Sesn2	0.950471	0.0761678	FALSE	FALSE	1	1	FALSE
Faim3	0.950483	1.40966e-10	FALSE	FALSE	2	2	FALSE
Ddx58	0.950552	5.90669e-08	FALSE	FALSE	1	1	FALSE
Ctdsp2	0.950555	2.90515e-08	FALSE	FALSE	2	2	FALSE
Csnk1g2	0.950595	0.00051717	FALSE	FALSE	2	2	FALSE
Slc38a9	0.950633	1.50156e-07	FALSE	FALSE	2	2	FALSE
Nr1d2	0.950642	9.96452e-07	FALSE	FALSE	2	3	TRUE
B4galt1	0.950662	1.22273e-06	FALSE	FALSE	2	1	TRUE
Rnf144a	0.950676	0.0357549	FALSE	FALSE	2	2	FALSE
Trim25	0.950677	1.62874e-08	FALSE	FALSE	1	1	FALSE
Cd55	0.950685	2.49215e-07	FALSE	FALSE	2	2	FALSE
Sco1	0.950688	4.75705e-06	FALSE	FALSE	1	1	FALSE
Xpc	0.950734	3.59965e-05	FALSE	FALSE	2	2	FALSE
Tubg1	0.950738	0.000404813	FALSE	FALSE	1	1	FALSE
Wdr3	0.950755	3.88196e-08	FALSE	FALSE	3	3	FALSE
Commd10	0.95077	2.95539e-05	FALSE	FALSE	1	1	FALSE
Syngr2	0.950773	0.008122	FALSE	FALSE	3	1	TRUE
Gstcd	0.950858	0.000913533	FALSE	FALSE	3	3	FALSE
9130404D14Rik	0.950908	0.000121376	FALSE	FALSE	1	1	FALSE
Trim26	0.950944	3.63922e-10	FALSE	FALSE	2	2	FALSE
Kctd2	0.950953	0.00010147	FALSE	FALSE	2	2	FALSE
Leo1	0.950982	0.000231197	FALSE	FALSE	3	3	FALSE
Mars	0.950985	5.05191e-11	FALSE	FALSE	3	3	FALSE
Elk3	0.951064	0.000134269	FALSE	FALSE	1	1	FALSE
Bcl7c	0.951107	8.22003e-06	FALSE	FALSE	1	1	FALSE
Ptcd3	0.95111	3.34709e-07	FALSE	FALSE	3	3	FALSE
Cd247	0.951198	0.643249	FALSE	FALSE	2	2	FALSE
Cdipt	0.951229	7.28487e-05	FALSE	FALSE	2	2	FALSE
H13	0.951309	2.10937e-10	FALSE	FALSE	2	2	FALSE
Il12rb2	0.951316	1.43678e-13	TRUE	FALSE	1	1	FALSE
Ccdc5	0.951328	1.00261e-07	FALSE	FALSE	1	1	FALSE
Tbx6	0.951335	0.0801122	FALSE	FALSE	2	2	FALSE
Nod1	0.951335	7.91857e-08	FALSE	FALSE	2	2	FALSE
Smarcc1	0.951336	0.0021098	FALSE	FALSE	3	3	FALSE
Chst12	0.951377	4.07826e-05	FALSE	FALSE	1	1	FALSE
Tcp1	0.951412	1.13117e-05	FALSE	FALSE	3	1	TRUE
Arglu1	0.951412	4.88996e-11	FALSE	FALSE	2	2	FALSE
Ece1	0.95144	0.0186347	FALSE	FALSE	3	3	FALSE
Entpd6	0.951527	0.000151581	FALSE	FALSE	2	2	FALSE
Map2k6	0.951543	0.00112421	FALSE	FALSE	2	2	FALSE
Hbegf	0.951547	2.04247e-05	FALSE	FALSE	1	1	FALSE
Akr1c12	0.951583	0.000189064	FALSE	FALSE	1	1	FALSE
Rps15a	0.951589	2.17537e-07	FALSE	FALSE	3	2	TRUE
Dgkz	0.95161	0.00348492	FALSE	FALSE	2	2	FALSE
Tmem38b	0.951626	1.7273e-11	FALSE	FALSE	3	1	TRUE
Ski	0.951628	3.06869e-10	FALSE	FALSE	2	2	FALSE
Brcc3	0.951635	4.39267e-07	FALSE	FALSE	1	1	FALSE
Bin3	0.951773	1.81714e-10	FALSE	FALSE	2	2	FALSE
ENSMUSG00000053178	0.951831	0.269333	FALSE	FALSE	2	2	FALSE
2810452K22Rik	0.95186	5.82948e-09	FALSE	FALSE	3	3	FALSE
Ruvbl1	0.951907	1.69916e-05	FALSE	FALSE	3	3	FALSE
Immt	0.951909	8.43639e-05	FALSE	FALSE	3	3	FALSE
Myc	0.951909	0.414913	FALSE	FALSE	3	3	FALSE
Mark3	0.951933	6.93582e-10	FALSE	FALSE	3	2	TRUE
Uap1	0.951968	0.249045	FALSE	FALSE	3	3	FALSE
Sec61b	0.951972	1.58348e-06	FALSE	FALSE	1	1	FALSE
Pira4	0.952003	0.0160809	FALSE	FALSE	2	2	FALSE
Pgpep1	0.952012	1.1365e-07	FALSE	FALSE	1	1	FALSE
Polg	0.952057	3.3314e-05	FALSE	FALSE	2	2	FALSE
Krr1	0.95209	4.62222e-08	FALSE	FALSE	3	3	FALSE
Ipp	0.952104	6.20038e-05	FALSE	FALSE	1	1	FALSE
Pkn1	0.95211	1.09889e-06	FALSE	FALSE	1	2	TRUE
Cndp2	0.952142	2.01531e-05	FALSE	FALSE	1	1	FALSE
Fbxo27	0.952147	2.18281e-05	FALSE	FALSE	2	2	FALSE
LOC329575	0.952161	4.63274e-08	FALSE	FALSE	1	1	FALSE
Ei24	0.952162	0.000133298	FALSE	FALSE	1	1	FALSE
Irs2	0.952169	0.034006	FALSE	FALSE	1	1	FALSE
H2-Q8	0.952211	0.000185373	FALSE	FALSE	2	2	FALSE
Tmco3	0.952212	1.47427e-12	TRUE	FALSE	1	1	FALSE
Gse1	0.952235	0.0422632	FALSE	FALSE	2	2	FALSE
Pex6	0.952277	0.763612	FALSE	FALSE	2	2	FALSE
Lsm2	0.952293	6.07063e-08	FALSE	FALSE	3	3	FALSE
Rpia	0.952298	0.000196119	FALSE	FALSE	3	3	FALSE
Ube2m	0.952308	3.07326e-10	FALSE	FALSE	3	3	FALSE
6330503K22Rik	0.952353	1.68955e-08	FALSE	FALSE	1	1	FALSE
Efr3a	0.952353	0.375756	FALSE	FALSE	2	2	FALSE
EG240327	0.952362	4.4875e-12	FALSE	FALSE	1	1	FALSE
Ntan1	0.95237	0.0250954	FALSE	FALSE	1	1	FALSE
Bcl2l1	0.952457	0.000367035	FALSE	FALSE	3	3	FALSE
Gnai2	0.952497	0.00205682	FALSE	FALSE	1	1	FALSE
3300001G02Rik	0.952566	1.08959e-08	FALSE	FALSE	1	1	FALSE
Psme3	0.952593	4.19888e-05	FALSE	FALSE	3	3	FALSE
Dnajc15	0.952635	6.68073e-10	FALSE	FALSE	3	3	FALSE
Cd40	0.952641	0.000112361	FALSE	FALSE	3	3	FALSE
Ndufb6	0.95269	2.62335e-06	FALSE	FALSE	3	1	TRUE
Rwdd1	0.952691	9.99045e-05	FALSE	FALSE	3	1	TRUE
Etfa	0.952707	9.17652e-07	FALSE	FALSE	1	1	FALSE
Rps6ka5	0.952766	1.32122e-09	FALSE	FALSE	2	1	TRUE
Sema4b	0.952804	1.9473e-05	FALSE	FALSE	2	2	FALSE
Mbnl2	0.952811	0.0509976	FALSE	FALSE	2	2	FALSE
Tmc6	0.952821	0.000118639	FALSE	FALSE	2	2	FALSE
Hdac5	0.952854	8.11518e-07	FALSE	FALSE	2	2	FALSE
Ebi3	0.952883	2.59401e-14	FALSE	FALSE	1	1	FALSE
Coro1c	0.952895	8.14092e-10	FALSE	FALSE	1	1	FALSE
Ggt5	0.952916	0.0878415	FALSE	FALSE	2	2	FALSE
1110018J18Rik	0.953017	5.01732e-06	FALSE	FALSE	1	1	FALSE
Plekha8	0.953026	5.08545e-11	FALSE	FALSE	1	1	FALSE
Dph3	0.953038	1.81359e-12	FALSE	FALSE	3	3	FALSE
Lgals8	0.953072	1.3493e-09	FALSE	FALSE	2	2	FALSE
Rad51l3	0.953134	2.95653e-08	FALSE	FALSE	1	1	FALSE
BC038156	0.953137	4.73203e-07	FALSE	FALSE	2	2	FALSE
Prickle4	0.953207	7.87563e-07	FALSE	FALSE	3	3	FALSE
Lass4	0.953227	1.8013e-07	FALSE	FALSE	2	2	FALSE
Nat10	0.953262	3.40479e-05	FALSE	FALSE	3	3	FALSE
Camta2	0.953266	0.0129902	FALSE	FALSE	2	2	FALSE
4732471D19Rik	0.953288	2.81215e-05	FALSE	FALSE	3	3	FALSE
D430039N05Rik	0.953345	0.000912132	FALSE	FALSE	1	1	FALSE
Zfp219	0.953356	1.91011e-08	FALSE	FALSE	1	1	FALSE
Drg1	0.953479	0.00480088	FALSE	FALSE	1	1	FALSE
Grap2	0.953486	1.10826e-07	FALSE	FALSE	2	2	FALSE
Tk2	0.953486	3.83047e-07	FALSE	FALSE	2	2	FALSE
Pus1	0.953489	3.1478e-10	FALSE	FALSE	3	3	FALSE
Syf2	0.953531	0.00019618	FALSE	FALSE	2	2	FALSE
Ripk3	0.953571	1.49644e-05	FALSE	FALSE	1	1	FALSE
Kpna1	0.953576	0.170846	FALSE	FALSE	3	3	FALSE
Uevld	0.953625	5.20017e-11	FALSE	FALSE	1	1	FALSE
D0H4S114	0.953651	3.51313e-15	TRUE	FALSE	1	1	FALSE
Smad5	0.953666	5.95239e-12	FALSE	FALSE	2	2	FALSE
Eif4a2	0.953673	0.405098	FALSE	FALSE	2	2	FALSE
Sgpp1	0.953683	6.11146e-06	FALSE	FALSE	2	2	FALSE
Spcs3	0.953726	1.74532e-09	FALSE	FALSE	3	3	FALSE
Dlgap4	0.953732	8.108e-06	FALSE	FALSE	2	2	FALSE
Tyrobp	0.953733	1.18137e-05	FALSE	FALSE	2	2	FALSE
Enpp1	0.953739	6.55232e-10	FALSE	FALSE	2	1	TRUE
Sqle	0.953754	0.00484169	FALSE	FALSE	1	1	FALSE
Pscd1	0.95377	4.34193e-05	FALSE	FALSE	2	2	FALSE
Ly6a	0.953851	5.67448e-15	TRUE	FALSE	1	1	FALSE
Cdk2ap2	0.953896	0.0856844	FALSE	FALSE	2	2	FALSE
Ets1	0.953899	0.000350491	FALSE	FALSE	2	2	FALSE
9930012K11Rik	0.9539	0.0704875	FALSE	FALSE	2	2	FALSE
Bcap29	0.953932	0.00244459	FALSE	FALSE	3	3	FALSE
Rnf145	0.953936	4.45691e-08	FALSE	FALSE	2	2	FALSE
Stk39	0.953946	6.78862e-09	TRUE	FALSE	1	1	FALSE
Map3k12	0.953985	0.0160023	FALSE	FALSE	2	1	TRUE
Rin3	0.95403	0.004205	FALSE	FALSE	2	2	FALSE
Tnfrsf26	0.954036	6.64349e-10	FALSE	FALSE	2	2	FALSE
Vkorc1l1	0.954049	0.000611874	FALSE	FALSE	3	3	FALSE
Gadd45a	0.954066	0.0168852	FALSE	FALSE	2	2	FALSE
Kdelc1	0.954066	2.92801e-11	FALSE	FALSE	3	1	TRUE
Slc35c1	0.954107	0.808842	FALSE	FALSE	2	2	FALSE
Mrpl54	0.954174	0.00233905	FALSE	FALSE	3	3	FALSE
Slc35b3	0.954185	5.9702e-10	TRUE	FALSE	2	2	FALSE
Rarres2	0.954191	0.163242	FALSE	FALSE	1	1	FALSE
Trip13	0.954207	0.000215027	FALSE	FALSE	1	1	FALSE
Mxd4	0.954252	0.000344843	FALSE	FALSE	2	2	FALSE
Man2c1	0.954257	0.0958195	FALSE	FALSE	2	2	FALSE
Pkmyt1	0.954262	5.62631e-06	FALSE	FALSE	1	1	FALSE
Rbm43	0.954302	0.000124117	FALSE	FALSE	1	1	FALSE
Slc30a7	0.954336	0.000187964	FALSE	FALSE	1	1	FALSE
Tnfrsf10b	0.954367	1.32283e-07	FALSE	FALSE	1	1	FALSE
Nomo1	0.954378	3.94144e-05	FALSE	FALSE	3	3	FALSE
[truncated: 1,946 more rows]

## Sheet: Th1vsTh2
SUPPLEMENTARY TABLE2: Summary of qualitative and quantitative differentially expressed genes for different comparisons
gene	correlation	pvalue_anova	quant_deg	qual_deg	clust_A	clust_B	switch
Efna5	-0.749	6.1869e-12	TRUE	TRUE	2	1	TRUE
Amica1	-0.747539	4.77666e-12	TRUE	TRUE	1	2	TRUE
Ms4a6d	-0.744202	7.30875e-08	TRUE	TRUE	1	2	TRUE
Nkg7	-0.697766	6.01122e-08	TRUE	TRUE	1	2	TRUE
Ccr5	-0.656232	1.09501e-18	TRUE	TRUE	1	2	TRUE
Gata3	-0.554292	3.551e-10	TRUE	TRUE	2	1	TRUE
Plac8	-0.507402	4.75365e-15	TRUE	TRUE	1	2	TRUE
LOC435565	-0.507017	7.85246e-12	TRUE	TRUE	1	2	TRUE
Rsad2	-0.504973	1.82165e-09	TRUE	TRUE	1	2	TRUE
Bst2	-0.502983	8.02996e-08	TRUE	TRUE	1	2	TRUE
Rtp4	-0.494195	4.92962e-09	TRUE	TRUE	1	2	TRUE
Ifit3	-0.485399	1.72631e-15	TRUE	TRUE	1	2	TRUE
AI451617	-0.464534	9.89797e-11	TRUE	TRUE	1	2	TRUE
Ifi202b	-0.453129	1.01323e-12	TRUE	TRUE	1	2	TRUE
Parp12	-0.438491	7.21962e-12	TRUE	TRUE	1	2	TRUE
Klrk1	-0.40944	9.28115e-12	TRUE	TRUE	1	2	TRUE
Ly6a	-0.385897	5.67448e-15	TRUE	TRUE	1	3	TRUE
Tlr7	-0.352361	3.13764e-09	TRUE	TRUE	1	2	TRUE
Gbp1	-0.261731	7.80443e-07	TRUE	TRUE	1	2	TRUE
Usp18	-0.248627	1.806e-08	TRUE	TRUE	1	2	TRUE
Ifi35	-0.228926	1.18416e-06	TRUE	TRUE	1	2	TRUE
Sln	-0.215436	3.92042e-21	TRUE	TRUE	3	1	TRUE
Ddx60	-0.203126	3.5947e-12	TRUE	TRUE	1	2	TRUE
Oas1g	-0.200844	8.2484e-17	TRUE	TRUE	1	2	TRUE
Ch25h	-0.199685	0.000319743	TRUE	TRUE	3	2	TRUE
Hopx	-0.194051	2.28835e-12	TRUE	TRUE	1	2	TRUE
Marcks	-0.192673	2.18712e-06	TRUE	TRUE	3	1	TRUE
Lgals3bp	-0.166598	1.99442e-07	TRUE	TRUE	1	2	TRUE
Sema4b	-0.141033	1.9473e-05	TRUE	TRUE	2	2	FALSE
Irf7	-0.140941	3.82331e-11	TRUE	TRUE	1	2	TRUE
Ube2l6	-0.105051	1.69282e-08	TRUE	TRUE	1	2	TRUE
Emr1	-0.103073	2.9481e-14	TRUE	TRUE	2	1	TRUE
Parp14	-0.0898713	9.04846e-06	TRUE	TRUE	1	2	TRUE
Atp10a	-0.0850896	0.000119153	TRUE	TRUE	1	2	TRUE
Tspan6	-0.0767696	1.9293e-07	TRUE	TRUE	3	1	TRUE
Mx1	-0.0730124	3.65353e-13	TRUE	TRUE	1	1	FALSE
BC094916	-0.0705221	8.93552e-10	TRUE	TRUE	2	2	FALSE
Hsh2d	-0.0616827	4.94847e-07	TRUE	TRUE	1	2	TRUE
Zbp1	-0.0541865	1.14196e-10	TRUE	TRUE	1	1	FALSE
Znfx1	-0.042879	2.40435e-10	TRUE	TRUE	2	2	FALSE
Snx10	-0.0381798	2.1965e-07	TRUE	TRUE	1	2	TRUE
Ifit2	-0.031072	7.33934e-06	TRUE	TRUE	1	2	TRUE
Nts	-0.0191332	8.51244e-13	TRUE	TRUE	3	1	TRUE
Clec2e	-0.0167517	0.00183876	TRUE	TRUE	1	3	TRUE
Pik3ap1	-0.0112772	3.29916e-10	TRUE	TRUE	1	2	TRUE
Oas2	-0.0106745	2.29436e-10	TRUE	TRUE	1	2	TRUE
Tdrd7	-0.00563597	2.14924e-10	TRUE	TRUE	1	2	TRUE
BC006779	-0.00170446	1.28991e-06	TRUE	TRUE	1	2	TRUE
D330045A20Rik	-1.87068e-06	6.05918e-15	TRUE	TRUE	2	1	TRUE
Gbp6	0.0287523	2.01864e-06	TRUE	TRUE	2	2	FALSE
Clpx	0.0327553	3.68653e-07	TRUE	TRUE	2	1	TRUE
Csprs	0.0331942	5.40618e-10	TRUE	TRUE	1	2	TRUE
P2ry14	0.0383056	1.45301e-05	TRUE	TRUE	2	2	FALSE
Timd2	0.048789	3.09637e-11	TRUE	TRUE	1	1	FALSE
St3gal1	0.0593847	3.72945e-09	TRUE	TRUE	3	1	TRUE
Rnf213	0.0788881	6.09325e-05	TRUE	TRUE	1	2	TRUE
Ifi203	0.0807041	4.80117e-08	TRUE	TRUE	1	2	TRUE
Eomes	0.0813911	1.69721e-07	TRUE	TRUE	1	3	TRUE
Oasl2	0.105328	1.0696e-17	TRUE	TRUE	1	2	TRUE
9930111J21Rik	0.106829	9.3873e-08	TRUE	TRUE	1	2	TRUE
Gbp5	0.115235	1.53185e-06	TRUE	TRUE	1	3	TRUE
Oasl1	0.118425	1.53433e-07	TRUE	TRUE	1	2	TRUE
Cxcr3	0.128236	0.000292771	TRUE	TRUE	2	2	FALSE
EG240327	0.134471	4.4875e-12	TRUE	TRUE	1	2	TRUE
Ly6c1	0.158316	1.23675e-14	TRUE	TRUE	1	1	FALSE
Ttc27	0.160656	2.83504e-05	TRUE	TRUE	3	1	TRUE
Serpina3f	0.160749	1.26182e-05	TRUE	TRUE	1	3	TRUE
Id1	0.161894	0.000116372	TRUE	TRUE	3	1	TRUE
Ifng	0.167204	2.00822e-08	TRUE	TRUE	3	2	TRUE
Il12rb2	0.171675	1.43678e-13	TRUE	TRUE	1	3	TRUE
Casp1	0.183999	1.08402e-12	TRUE	TRUE	1	2	TRUE
Irgm	0.198167	1.76034e-06	TRUE	TRUE	2	2	FALSE
Sco1	0.213134	4.75705e-06	TRUE	TRUE	1	3	TRUE
Aqp9	0.216978	1.37994e-12	TRUE	TRUE	1	1	FALSE
Pld4	0.219823	1.66619e-05	TRUE	TRUE	2	2	FALSE
Nqo2	0.222942	1.00864e-05	TRUE	TRUE	1	1	FALSE
Fcrls	0.224694	1.88364e-10	TRUE	TRUE	1	1	FALSE
4930539E08Rik	0.240341	2.57478e-09	TRUE	TRUE	1	2	TRUE
Slfn1	0.251705	9.82049e-11	TRUE	TRUE	2	2	FALSE
Trim34	0.251855	1.5747e-07	TRUE	TRUE	1	2	TRUE
Mtap6	0.252595	1.65725e-15	TRUE	TRUE	1	1	FALSE
Tap1	0.26309	1.49048e-05	TRUE	TRUE	1	2	TRUE
Ube2q2	0.265928	0.000836461	TRUE	TRUE	3	1	TRUE
Lrrk1	0.266236	1.90045e-10	TRUE	TRUE	1	1	FALSE
Gvin1	0.279967	2.95935e-11	TRUE	TRUE	1	2	TRUE
Il18rap	0.28107	8.80997e-13	TRUE	TRUE	1	1	FALSE
Trim25	0.283573	1.62874e-08	TRUE	TRUE	1	1	FALSE
Pip5k1b	0.283864	3.87138e-12	TRUE	TRUE	3	1	TRUE
Nod1	0.292384	7.91857e-08	TRUE	TRUE	2	2	FALSE
Ltbp1	0.301596	2.61848e-12	TRUE	TRUE	2	1	TRUE
H2-T10	0.303094	1.85835e-05	TRUE	TRUE	1	2	TRUE
Mitd1	0.305259	3.94286e-07	TRUE	TRUE	1	2	TRUE
Ctsw	0.305527	8.5797e-08	TRUE	TRUE	2	2	FALSE
Itpr1	0.313446	0.00229049	TRUE	TRUE	2	1	TRUE
Msr2	0.316814	2.9271e-11	TRUE	TRUE	1	1	FALSE
Ms4a6b	0.323412	1.9952e-07	TRUE	TRUE	1	2	TRUE
Tiam1	0.328774	2.91945e-09	TRUE	TRUE	3	1	TRUE
Fgl2	0.341096	8.57402e-08	TRUE	TRUE	1	2	TRUE
Smpdl3b	0.343948	2.45174e-10	TRUE	TRUE	1	3	TRUE
Il18r1	0.358372	1.8518e-12	TRUE	TRUE	2	2	FALSE
Endod1	0.375184	8.92501e-08	TRUE	TRUE	1	1	FALSE
H28	0.376298	2.06649e-12	TRUE	TRUE	1	1	FALSE
2010001M09Rik	0.380665	1.79359e-05	TRUE	TRUE	2	1	TRUE
Ntrk3	0.384658	4.00696e-09	TRUE	TRUE	2	1	TRUE
Furin	0.389625	8.78195e-06	TRUE	TRUE	1	3	TRUE
Nrp1	0.391414	7.86891e-10	TRUE	TRUE	1	1	FALSE
Ffar2	0.399959	7.46115e-11	TRUE	TRUE	1	1	FALSE
Iigp2	0.404097	8.10604e-06	TRUE	TRUE	2	2	FALSE
2310004I24Rik	0.411591	1.41794e-08	TRUE	TRUE	1	2	TRUE
5730469M10Rik	0.415368	9.73847e-10	TRUE	TRUE	1	1	FALSE
Akr1c18	0.41981	1.04338e-05	TRUE	TRUE	1	1	FALSE
Phf11	0.419923	2.51505e-10	TRUE	TRUE	1	1	FALSE
Adar	0.421467	1.95165e-06	TRUE	TRUE	1	1	FALSE
Rexo2	0.424534	3.6668e-05	TRUE	TRUE	3	3	FALSE
Ociad2	0.448523	1.98391e-07	TRUE	TRUE	1	3	TRUE
Inpp5a	0.449401	0.000749954	TRUE	TRUE	2	1	TRUE
Ifih1	0.455165	7.42975e-05	TRUE	TRUE	1	3	TRUE
Tarbp2	0.459416	1.3053e-09	TRUE	TRUE	3	1	TRUE
Muc13	0.463654	1.58571e-09	TRUE	TRUE	1	1	FALSE
Myo6	0.473367	8.98587e-09	TRUE	TRUE	2	1	TRUE
Cd80	0.473398	1.26516e-05	TRUE	TRUE	1	1	FALSE
Cdc42se1	0.474083	1.51549e-06	TRUE	TRUE	2	2	FALSE
Fscn1	0.474876	0.000153004	TRUE	TRUE	1	3	TRUE
Oas1b	0.478576	3.08314e-07	TRUE	TRUE	1	2	TRUE
AI451557	0.478625	1.61007e-07	TRUE	TRUE	2	2	FALSE
Il4ra	0.482046	9.70189e-06	TRUE	TRUE	2	1	TRUE
Mef2c	0.483152	3.63149e-09	TRUE	TRUE	2	3	TRUE
Pon2	0.490403	2.70669e-07	TRUE	TRUE	2	2	FALSE
Cd86	0.493943	2.538e-09	TRUE	TRUE	2	2	FALSE
Mgll	0.49752	5.24749e-10	TRUE	TRUE	1	1	FALSE
Klrd1	0.499969	1.15559e-06	TRUE	TRUE	2	2	FALSE
Mapre2	0.501346	0.000411576	TRUE	TRUE	3	3	FALSE
1110067D22Rik	0.516032	0.00028031	TRUE	TRUE	1	3	TRUE
St3gal6	0.525111	3.05639e-08	TRUE	TRUE	2	2	FALSE
LOC625360	0.525982	4.32556e-05	TRUE	TRUE	1	2	TRUE
Gnpda1	0.527644	1.35969e-08	TRUE	TRUE	1	1	FALSE
Tapbpl	0.529294	9.86095e-07	TRUE	TRUE	3	2	TRUE
Ddx58	0.529699	5.90669e-08	TRUE	TRUE	1	2	TRUE
C730027P07Rik	0.530417	2.61319e-14	TRUE	TRUE	1	1	FALSE
Nelf	0.533658	1.60346e-06	TRUE	TRUE	3	1	TRUE
Dusp14	0.534564	3.71269e-05	TRUE	TRUE	3	1	TRUE
D14Ertd668e	0.534847	2.49107e-06	TRUE	TRUE	1	1	FALSE
Igtp	0.538547	4.39469e-06	TRUE	TRUE	1	1	FALSE
Adora3	0.54207	3.23543e-11	TRUE	TRUE	1	1	FALSE
Slc17a6	0.543798	4.53868e-07	TRUE	TRUE	1	1	FALSE
Etv6	0.550179	2.13968e-07	TRUE	TRUE	1	3	TRUE
Ifitm3	0.553028	1.48044e-17	TRUE	TRUE	1	1	FALSE
Sp100	0.563678	0.000196765	TRUE	TRUE	1	2	TRUE
Prr15	0.564211	1.56031e-08	TRUE	TRUE	1	1	FALSE
Fes	0.567087	1.48433e-12	TRUE	TRUE	1	1	FALSE
Stat1	0.577069	7.83109e-08	TRUE	TRUE	2	2	FALSE
2510009E07Rik	0.578827	9.70602e-05	TRUE	TRUE	2	2	FALSE
Lgals3	0.582371	4.41452e-08	TRUE	TRUE	1	1	FALSE
Phldb1	0.589771	3.5803e-06	TRUE	TRUE	3	1	TRUE
Tnfsf13b	0.589984	3.93583e-07	TRUE	TRUE	1	1	FALSE
Actr3b	0.593694	2.54839e-08	TRUE	TRUE	1	1	FALSE
Stat2	0.598308	5.54795e-08	TRUE	TRUE	1	1	FALSE
Aff4	0.598637	1.14186e-08	TRUE	TRUE	2	2	FALSE
Stambpl1	0.603037	0.000609298	TRUE	TRUE	2	2	FALSE
Ldhd	0.613363	0.00462507	TRUE	TRUE	2	1	TRUE
Antxr2	0.617572	4.99416e-07	TRUE	TRUE	2	1	TRUE
Rab33a	0.619839	5.24025e-12	TRUE	TRUE	1	1	FALSE
Enpp4	0.619946	2.56922e-06	TRUE	TRUE	2	2	FALSE
Cox7a1	0.623338	1.59098e-08	TRUE	TRUE	1	3	TRUE
Gpr114	0.62529	5.43369e-09	TRUE	TRUE	2	1	TRUE
Vezf1	0.62629	4.00927e-11	TRUE	TRUE	2	2	FALSE
Sgk3	0.626863	0.00116737	TRUE	TRUE	2	2	FALSE
Foxq1	0.631779	1.14662e-11	TRUE	TRUE	1	1	FALSE
Il4	0.633072	2.46012e-09	TRUE	TRUE	1	1	FALSE
Spsb1	0.633534	1.08287e-05	TRUE	TRUE	2	1	TRUE
Ptpn12	0.637459	1.32996e-05	TRUE	TRUE	2	2	FALSE
Samhd1	0.638979	2.69196e-08	TRUE	TRUE	1	1	FALSE
Wipi2	0.639348	4.15877e-07	TRUE	TRUE	2	1	TRUE
Dbndd2	0.640623	5.81067e-10	TRUE	TRUE	2	1	TRUE
Tap2	0.649602	4.51988e-05	TRUE	TRUE	1	2	TRUE
Mxra8	0.65043	3.72601e-08	TRUE	TRUE	2	2	FALSE
Tmem65	0.652033	0.00772444	TRUE	TRUE	3	2	TRUE
Prdx5	0.652273	2.8693e-05	TRUE	TRUE	1	1	FALSE
H2-T23	0.652729	4.8176e-07	TRUE	TRUE	2	2	FALSE
Irf9	0.652962	1.19304e-06	TRUE	TRUE	2	2	FALSE
Shh	0.653842	2.54996e-14	TRUE	TRUE	1	1	FALSE
Rhobtb1	0.655642	2.40721e-08	TRUE	TRUE	1	1	FALSE
Zbtb32	0.65712	4.3979e-10	TRUE	TRUE	3	3	FALSE
Cuedc1	0.661396	4.74529e-08	TRUE	TRUE	1	1	FALSE
Ripk3	0.661676	1.49644e-05	TRUE	TRUE	1	1	FALSE
Tec	0.661768	2.9082e-09	TRUE	TRUE	2	1	TRUE
Fos	0.663177	0.000143224	TRUE	TRUE	2	2	FALSE
Trim21	0.664946	2.14059e-07	TRUE	TRUE	2	2	FALSE
Bzrap1	0.665146	3.57841e-07	TRUE	TRUE	1	1	FALSE
Isg20	0.666867	3.60373e-14	TRUE	TRUE	1	1	FALSE
Gypc	0.669298	9.7823e-08	TRUE	TRUE	3	3	FALSE
Ddx26b	0.671859	2.5002e-05	TRUE	TRUE	2	1	TRUE
Edn1	0.672355	2.60506e-08	TRUE	TRUE	3	3	FALSE
Il11ra1	0.673487	6.49385e-06	TRUE	TRUE	2	2	FALSE
Casp6	0.674541	1.33188e-07	TRUE	TRUE	1	1	FALSE
Suhw2	0.675062	4.80127e-07	TRUE	TRUE	1	1	FALSE
Zfp768	0.679303	4.2282e-08	TRUE	TRUE	1	1	FALSE
Matk	0.68032	3.58087e-13	TRUE	TRUE	2	1	TRUE
Morc3	0.68186	0.000235547	TRUE	TRUE	2	2	FALSE
Sema3b	0.685973	3.71315e-11	TRUE	TRUE	1	1	FALSE
Tmem38b	0.687906	1.7273e-11	TRUE	TRUE	3	3	FALSE
Gpr83	0.691475	1.21683e-08	TRUE	TRUE	2	2	FALSE
Gramd3	0.692898	0.000155545	TRUE	TRUE	2	2	FALSE
Ptprk	0.69669	0.000410036	TRUE	TRUE	1	3	TRUE
Rapgef5	0.698722	2.22184e-12	TRUE	TRUE	1	1	FALSE
LOC626578	-0.555902	0.000176854	FALSE	FALSE	1	2	TRUE
Gbp3	-0.179103	2.46725e-05	FALSE	FALSE	1	2	TRUE
Actb	-0.154683	0.629972	FALSE	FALSE	3	1	TRUE
Gbp2	-0.0983514	1.30216e-06	FALSE	FALSE	3	2	TRUE
Timp1	0.069927	0.000243169	FALSE	FALSE	1	2	TRUE
Cxcl10	0.0950241	0.000304382	FALSE	FALSE	3	2	TRUE
Maged1	0.151449	0.258412	FALSE	FALSE	3	1	TRUE
ENSMUSG00000068790	0.155793	2.30179e-05	FALSE	FALSE	3	2	TRUE
Rgs1	0.159831	0.000269251	FALSE	FALSE	1	3	TRUE
Il21	0.209947	0.00649628	FALSE	FALSE	1	2	TRUE
Gnat1	0.238611	0.0895179	FALSE	FALSE	1	2	TRUE
Rgs10	0.255415	0.00896495	FALSE	FALSE	2	1	TRUE
Tbx21	0.269438	0.000101841	FALSE	FALSE	1	2	TRUE
Atm	0.286842	0.359385	FALSE	FALSE	1	2	TRUE
Ripk4	0.28858	0.00242078	FALSE	FALSE	3	1	TRUE
Vapb	0.312386	0.0301122	FALSE	FALSE	2	1	TRUE
Fgd2	0.315204	0.00302512	FALSE	FALSE	2	2	FALSE
Cbx8	0.33227	0.301979	FALSE	FALSE	2	1	TRUE
Dock9	0.336772	5.4069e-05	FALSE	FALSE	2	2	FALSE
Il15ra	0.346378	0.0268155	FALSE	FALSE	3	3	FALSE
Efr3a	0.349295	0.375756	FALSE	FALSE	2	2	FALSE
Ube2f	0.358605	0.0166072	FALSE	FALSE	3	3	FALSE
Sft2d2	0.363399	0.064666	FALSE	FALSE	1	1	FALSE
E330016A19Rik	0.376707	0.093048	FALSE	FALSE	1	3	TRUE
Dctn1	0.377778	0.473451	FALSE	FALSE	1	1	FALSE
Fyn	0.38615	0.0248478	FALSE	FALSE	2	2	FALSE
Tulp4	0.424244	0.000194421	FALSE	FALSE	2	1	TRUE
Sytl3	0.428652	0.161728	FALSE	FALSE	3	3	FALSE
Gucy1b3	0.438191	1.6947e-08	FALSE	FALSE	3	1	TRUE
Lgals7	0.440573	0.444413	FALSE	FALSE	3	1	TRUE
Cobll1	0.442846	0.00635956	FALSE	FALSE	1	3	TRUE
Pkib	0.444497	0.0319677	FALSE	FALSE	3	2	TRUE
Mansc1	0.475613	0.0322675	FALSE	FALSE	1	1	FALSE
Irak2	0.481523	0.000861353	FALSE	FALSE	3	1	TRUE
Il10	0.48567	0.0234857	FALSE	FALSE	3	1	TRUE
Foxn3	0.494077	0.0452228	FALSE	FALSE	2	1	TRUE
Lef1	0.49856	0.0370461	FALSE	FALSE	2	1	TRUE
Gpr18	0.498872	0.000831593	FALSE	FALSE	2	2	FALSE
Fzd5	0.501111	0.869314	FALSE	FALSE	3	3	FALSE
St8sia1	0.504843	0.00677296	FALSE	FALSE	2	2	FALSE
Cd247	0.507129	0.643249	FALSE	FALSE	2	2	FALSE
6430510M02Rik	0.512056	0.00398963	FALSE	FALSE	2	2	FALSE
Ifngr2	0.517781	0.000139934	FALSE	FALSE	2	2	FALSE
Tnfsf14	0.531341	0.0191275	FALSE	FALSE	3	3	FALSE
Pim2	0.533699	0.000762384	FALSE	FALSE	1	1	FALSE
Prpf40a	0.538825	0.10587	FALSE	FALSE	1	3	TRUE
Tdrkh	0.540611	0.0181532	FALSE	FALSE	3	1	TRUE
Malt1	0.552013	0.834813	FALSE	FALSE	3	3	FALSE
Eif4ebp2	0.55581	0.0745422	FALSE	FALSE	2	2	FALSE
Ccr8	0.562861	0.00890526	FALSE	FALSE	3	3	FALSE
Rp23-357i14	0.564795	0.0326549	FALSE	FALSE	2	2	FALSE
Neu1	0.576094	0.163286	FALSE	FALSE	2	1	TRUE
Dusp6	0.577097	0.128867	FALSE	FALSE	3	3	FALSE
2900011O08Rik	0.580486	0.000119255	FALSE	FALSE	2	2	FALSE
Psmb10	0.592931	0.0058301	FALSE	FALSE	2	2	FALSE
Hmox1	0.593719	0.000553306	FALSE	FALSE	2	1	TRUE
Enox1	0.605333	0.000472546	FALSE	FALSE	3	3	FALSE
Gab3	0.614213	6.12724e-06	FALSE	FALSE	2	2	FALSE
Cnp	0.616505	0.000269548	FALSE	FALSE	2	1	TRUE
Pkn2	0.61781	0.00238918	FALSE	FALSE	3	3	FALSE
Itga3	0.619384	3.8378e-05	FALSE	FALSE	3	1	TRUE
Lrrc1	0.623968	0.00267336	FALSE	FALSE	3	2	TRUE
Slamf7	0.635132	0.20851	FALSE	FALSE	3	3	FALSE
Jak1	0.635546	0.066152	FALSE	FALSE	2	2	FALSE
Sel1l	0.639468	0.004787	FALSE	FALSE	1	1	FALSE
Tbl1xr1	0.643978	0.00014322	FALSE	FALSE	2	1	TRUE
Spo11	0.648605	0.0261448	FALSE	FALSE	2	2	FALSE
Srebf2	0.650671	0.180534	FALSE	FALSE	1	1	FALSE
Tmem154	0.652003	0.0765734	FALSE	FALSE	1	1	FALSE
Lif	0.654425	0.0019015	FALSE	FALSE	3	1	TRUE
Rtn4rl1	0.655362	0.0491577	FALSE	FALSE	2	1	TRUE
Enc1	0.655439	0.000163031	FALSE	FALSE	2	2	FALSE
Apobec1	0.655851	3.46896e-07	FALSE	FALSE	1	1	FALSE
Aebp2	0.658211	0.620298	FALSE	FALSE	3	3	FALSE
Emb	0.659358	0.0232984	FALSE	FALSE	2	2	FALSE
Agpat3	0.65994	0.000187618	FALSE	FALSE	1	1	FALSE
Cat	0.659972	0.717747	FALSE	FALSE	2	1	TRUE
Nudt6	0.661995	0.000180855	FALSE	FALSE	2	2	FALSE
1190002H23Rik	0.66431	0.0134035	FALSE	FALSE	2	1	TRUE
Ager	0.666403	0.000793821	FALSE	FALSE	2	1	TRUE
Kbtbd7	0.666955	0.000484417	FALSE	FALSE	2	2	FALSE
Ahdc1	0.668174	0.110997	FALSE	FALSE	2	1	TRUE
Lphn1	0.67171	0.0111507	FALSE	FALSE	2	2	FALSE
Zfp148	0.673811	0.000644546	FALSE	FALSE	2	1	TRUE
Klhdc2	0.676159	0.201177	FALSE	FALSE	2	1	TRUE
Ptger2	0.680736	0.000642284	FALSE	FALSE	1	1	FALSE
Foxk1	0.682584	0.565055	FALSE	FALSE	2	2	FALSE
Ddx6	0.683665	0.000317906	FALSE	FALSE	2	1	TRUE
Ankrd17	0.684154	0.0261784	FALSE	FALSE	1	3	TRUE
Slc28a2	0.684368	0.184182	FALSE	FALSE	2	2	FALSE
Sept6	0.686453	0.111346	FALSE	FALSE	2	1	TRUE
Tpst2	0.687619	6.83429e-06	FALSE	FALSE	2	2	FALSE
Trex1	0.688199	1.74692e-05	FALSE	FALSE	3	3	FALSE
6720456H20Rik	0.68914	0.0524159	FALSE	FALSE	2	2	FALSE
Zfp710	0.689989	0.935121	FALSE	FALSE	1	1	FALSE
Pex6	0.691013	0.763612	FALSE	FALSE	2	1	TRUE
Sh3bp2	0.691994	0.614976	FALSE	FALSE	3	3	FALSE
Fmo5	0.69783	0.00174676	FALSE	FALSE	2	2	FALSE
2610024E20Rik	0.698062	0.0016423	FALSE	FALSE	2	2	FALSE
Icam1	0.698869	0.00927631	FALSE	FALSE	3	3	FALSE
Itga6	0.698906	0.00245246	FALSE	FALSE	2	2	FALSE
D3Ertd751e	0.698969	0.030703	FALSE	FALSE	1	1	FALSE
B930041F14Rik	0.701694	2.08304e-08	TRUE	FALSE	2	3	TRUE
Syngr1	0.703815	1.18407e-07	TRUE	FALSE	1	1	FALSE
Faah	0.703841	0.0350111	FALSE	FALSE	1	1	FALSE
H2-DMb1	0.704054	4.3242e-06	TRUE	FALSE	2	1	TRUE
Selenbp2	0.704656	2.1883e-09	TRUE	FALSE	1	1	FALSE
Sod1	0.70496	2.69275e-09	TRUE	FALSE	1	1	FALSE
H2-DMb2	0.705029	6.57156e-05	TRUE	FALSE	2	1	TRUE
Odf2	0.70512	4.49585e-10	TRUE	FALSE	1	1	FALSE
Cercam	0.705196	1.21052e-11	TRUE	FALSE	1	1	FALSE
Abcb1b	0.706923	3.38165e-06	FALSE	FALSE	3	2	TRUE
Tle6	0.708209	1.05975e-05	TRUE	FALSE	3	1	TRUE
Camta1	0.708278	0.607377	FALSE	FALSE	3	1	TRUE
Armc3	0.709325	0.00134734	FALSE	FALSE	2	2	FALSE
Ubash3a	0.709768	0.190699	FALSE	FALSE	2	2	FALSE
Hvcn1	0.710104	7.86615e-05	FALSE	FALSE	2	2	FALSE
1810054D07Rik	0.710727	0.000191889	FALSE	FALSE	3	3	FALSE
Evl	0.712128	0.981994	FALSE	FALSE	2	1	TRUE
Nin	0.712447	4.40244e-14	TRUE	FALSE	2	2	FALSE
Asb2	0.712605	1.98863e-11	TRUE	FALSE	1	1	FALSE
Tgfb1	0.713583	0.998545	FALSE	FALSE	3	3	FALSE
Rnf135	0.715759	0.0322762	FALSE	FALSE	1	1	FALSE
Cdc25a	0.716609	1.31773e-06	FALSE	FALSE	3	3	FALSE
BC038156	0.717772	4.73203e-07	TRUE	FALSE	2	1	TRUE
Mov10	0.720687	1.02501e-12	TRUE	FALSE	1	1	FALSE
Mllt3	0.721085	2.31296e-05	TRUE	FALSE	2	1	TRUE
Rnf208	0.721829	2.82285e-09	FALSE	FALSE	1	1	FALSE
Niban	0.721996	1.03556e-09	TRUE	FALSE	3	3	FALSE
Hist2h2be	0.722194	0.0241392	FALSE	FALSE	2	1	TRUE
Gp49a	0.72238	2.38363e-11	FALSE	FALSE	1	1	FALSE
Atg2a	0.722542	9.52824e-08	TRUE	FALSE	2	2	FALSE
H2afj	0.722707	1.78723e-07	FALSE	FALSE	2	2	FALSE
2810474O19Rik	0.724382	9.75208e-06	TRUE	FALSE	2	2	FALSE
Pkp4	0.725132	0.000145464	FALSE	FALSE	1	1	FALSE
Gm129	0.725155	0.896715	FALSE	FALSE	3	3	FALSE
R3hdm1	0.725543	3.69465e-07	TRUE	FALSE	1	1	FALSE
Art4	0.725699	0.00228504	FALSE	FALSE	2	1	TRUE
Dtx3l	0.726349	1.11223e-07	TRUE	FALSE	2	1	TRUE
Tha1	0.727407	0.000295858	TRUE	FALSE	2	1	TRUE
Rab6ip1	0.727435	3.06491e-07	TRUE	FALSE	1	1	FALSE
Dhx57	0.727763	0.000203069	FALSE	FALSE	2	1	TRUE
Hipk2	0.7283	6.35292e-06	TRUE	FALSE	2	1	TRUE
Klhdc5	0.728673	6.03681e-06	FALSE	FALSE	2	2	FALSE
Pros1	0.729206	2.55992e-13	TRUE	FALSE	1	1	FALSE
Trat1	0.729377	1.40807e-06	FALSE	FALSE	2	2	FALSE
Il1r2	0.729962	0.223673	FALSE	FALSE	3	3	FALSE
Ly9	0.730158	3.02009e-07	TRUE	FALSE	2	2	FALSE
Hsd11b1	0.730177	2.46668e-14	TRUE	FALSE	2	2	FALSE
Ddx3x	0.730931	0.00685016	FALSE	FALSE	3	3	FALSE
Fmnl3	0.730966	0.000509525	TRUE	FALSE	2	1	TRUE
Elk3	0.731539	0.000134269	FALSE	FALSE	1	1	FALSE
Polh	0.731658	2.27512e-06	FALSE	FALSE	1	1	FALSE
Rasa1	0.732126	2.58854e-09	TRUE	FALSE	2	2	FALSE
Cdkn1c	0.732156	0.0388857	FALSE	FALSE	2	1	TRUE
2310010M24Rik	0.733218	0.124363	FALSE	FALSE	2	2	FALSE
Zc3h12d	0.733598	6.91116e-06	TRUE	FALSE	3	3	FALSE
Ampd3	0.7337	0.0638147	FALSE	FALSE	2	1	TRUE
Hdc	0.733737	0.00465113	FALSE	FALSE	3	3	FALSE
Obfc2a	0.734394	0.398947	FALSE	FALSE	1	3	TRUE
Hic1	0.735176	0.679747	FALSE	FALSE	3	1	TRUE
Phkg2	0.735918	1.82896e-06	TRUE	FALSE	2	1	TRUE
Gpr65	0.736508	1.75351e-07	TRUE	FALSE	3	2	TRUE
Tnfsf9	0.736935	6.3253e-07	FALSE	FALSE	1	1	FALSE
Arsb	0.737186	2.95789e-05	FALSE	FALSE	1	1	FALSE
BC057079	0.737501	0.00118821	TRUE	FALSE	1	1	FALSE
Tgfbr1	0.737586	0.000137465	TRUE	FALSE	2	2	FALSE
Cd79b	0.737615	1.34571e-07	TRUE	FALSE	2	2	FALSE
Eya3	0.738578	0.000386423	FALSE	FALSE	3	3	FALSE
Aif1	0.740398	8.14142e-05	FALSE	FALSE	2	1	TRUE
Prm1	0.740597	1.28081e-08	TRUE	FALSE	1	1	FALSE
Afmid	0.741209	8.5858e-05	FALSE	FALSE	2	1	TRUE
A630077B13Rik	0.741438	2.84605e-07	TRUE	FALSE	2	2	FALSE
Irf1	0.741661	0.0101172	FALSE	FALSE	2	2	FALSE
D12Ertd647e	0.741721	0.000237519	FALSE	FALSE	1	1	FALSE
AI597468	0.742078	2.88569e-07	FALSE	FALSE	1	1	FALSE
Sulf2	0.742226	0.000156399	FALSE	FALSE	1	1	FALSE
Soat1	0.742821	2.43432e-13	TRUE	FALSE	1	1	FALSE
Dhx58	0.743146	1.04371e-11	TRUE	FALSE	1	1	FALSE
2210012G02Rik	0.743166	2.19247e-06	FALSE	FALSE	2	1	TRUE
Epm2aip1	0.743757	6.88121e-05	TRUE	FALSE	2	1	TRUE
Tsc22d4	0.744031	0.013437	FALSE	FALSE	2	1	TRUE
Jun	0.74426	2.12329e-05	FALSE	FALSE	2	2	FALSE
Ppm1l	0.745449	0.00594159	FALSE	FALSE	2	2	FALSE
Tnfaip8l2	0.745693	0.0289484	FALSE	FALSE	2	1	TRUE
L3mbtl3	0.745711	0.404965	FALSE	FALSE	2	2	FALSE
1200015F23Rik	0.745934	0.000128652	FALSE	FALSE	3	3	FALSE
Nkiras1	0.746744	0.0011249	FALSE	FALSE	1	3	TRUE
Fhl2	0.748048	1.06497e-07	TRUE	FALSE	1	1	FALSE
Heatr5a	0.748155	0.00984922	FALSE	FALSE	2	2	FALSE
Gucy1a3	0.748568	8.19207e-10	FALSE	FALSE	2	2	FALSE
Trafd1	0.749671	2.8481e-12	TRUE	FALSE	1	1	FALSE
Cyp2s1	0.749993	4.61866e-11	TRUE	FALSE	2	1	TRUE
Evi5	0.750064	1.99362e-07	FALSE	FALSE	3	3	FALSE
Jmjd6	0.750824	0.00263664	FALSE	FALSE	1	1	FALSE
Nat5	0.751104	9.1487e-07	TRUE	FALSE	1	3	TRUE
Ube2b	0.752259	0.000197424	FALSE	FALSE	2	1	TRUE
Plxnd1	0.752744	0.0433177	FALSE	FALSE	3	1	TRUE
Igfbp7	0.753051	4.86662e-11	TRUE	FALSE	3	1	TRUE
Asb13	0.753228	1.17147e-06	TRUE	FALSE	2	2	FALSE
Ass1	0.753358	0.0847096	FALSE	FALSE	2	2	FALSE
Zfp12	0.753701	0.0731155	FALSE	FALSE	2	2	FALSE
Alg8	0.754089	6.52929e-06	FALSE	FALSE	3	3	FALSE
Anxa9	0.754431	1.55826e-08	TRUE	FALSE	1	1	FALSE
1190005F20Rik	0.755821	0.264709	FALSE	FALSE	2	2	FALSE
Cd82	0.756052	0.121467	FALSE	FALSE	3	3	FALSE
Stra6	0.756451	2.18701e-12	TRUE	FALSE	3	1	TRUE
Pitpnm1	0.757498	0.314388	FALSE	FALSE	2	2	FALSE
Selp	0.758531	4.83726e-07	FALSE	FALSE	1	1	FALSE
Klk8	0.758567	7.46821e-07	TRUE	FALSE	2	1	TRUE
Pter	0.758876	4.89387e-12	TRUE	FALSE	1	1	FALSE
Bbs12	0.759075	4.02189e-06	TRUE	FALSE	1	3	TRUE
Id2	0.759328	9.41657e-09	TRUE	FALSE	1	1	FALSE
Apol9b	0.760377	0.0526457	FALSE	FALSE	2	2	FALSE
Sypl	0.761519	0.000184555	TRUE	FALSE	1	1	FALSE
Swap70	0.761947	0.183299	FALSE	FALSE	3	3	FALSE
Klf6	0.761987	0.0054549	FALSE	FALSE	1	1	FALSE
Batf	0.76202	4.06127e-09	TRUE	FALSE	3	1	TRUE
AI847670	0.762027	0.00233467	FALSE	FALSE	3	3	FALSE
Immt	0.762192	8.43639e-05	FALSE	FALSE	3	3	FALSE
Mrvi1	0.762691	0.0232866	FALSE	FALSE	2	2	FALSE
Scin	0.762816	0.000582312	TRUE	FALSE	3	3	FALSE
Lrrc8d	0.763526	0.0548227	FALSE	FALSE	1	3	TRUE
Vcl	0.766162	0.0101406	FALSE	FALSE	1	3	TRUE
Tnfsf8	0.766504	0.0156227	FALSE	FALSE	3	3	FALSE
6330442E10Rik	0.766962	0.0253359	FALSE	FALSE	2	1	TRUE
Mboat2	0.767044	7.09895e-07	TRUE	FALSE	1	1	FALSE
Bcl3	0.767212	0.00300098	FALSE	FALSE	1	1	FALSE
Adh1	0.767453	3.61956e-05	FALSE	FALSE	2	2	FALSE
Fcer2a	0.768245	1.59633e-06	TRUE	FALSE	3	3	FALSE
H2-Q7	0.768299	2.25978e-08	TRUE	FALSE	2	2	FALSE
Itm2a	0.768433	0.0181249	FALSE	FALSE	3	3	FALSE
Inpp4b	0.768906	9.70433e-05	TRUE	FALSE	2	1	TRUE
Adh4	0.769476	5.40512e-09	TRUE	FALSE	3	3	FALSE
Ddr1	0.769572	0.00146474	FALSE	FALSE	1	1	FALSE
Usp1	0.769655	0.0033295	FALSE	FALSE	1	3	TRUE
1700029G01Rik	0.769958	0.104011	FALSE	FALSE	1	1	FALSE
St6galnac4	0.770271	0.000185074	FALSE	FALSE	3	3	FALSE
Polr2d	0.770551	1.04666e-05	FALSE	FALSE	3	3	FALSE
Xdh	0.770588	1.88408e-12	TRUE	FALSE	1	2	TRUE
Nsmaf	0.77118	0.101718	FALSE	FALSE	1	1	FALSE
Oma1	0.771487	0.828418	FALSE	FALSE	1	1	FALSE
Fhit	0.771699	9.11866e-13	TRUE	FALSE	1	1	FALSE
Spp1	0.772069	1.21253e-09	TRUE	FALSE	1	1	FALSE
Enox2	0.772138	8.79129e-09	TRUE	FALSE	1	1	FALSE
EG667977	0.772334	0.0019875	FALSE	FALSE	2	2	FALSE
Jdp2	0.772668	2.98821e-10	TRUE	FALSE	1	1	FALSE
Seh1l	0.774144	0.000288649	FALSE	FALSE	3	3	FALSE
Traf4	0.774254	0.528469	FALSE	FALSE	3	3	FALSE
Creg1	0.774587	0.000637104	FALSE	FALSE	2	2	FALSE
Luc7l	0.775204	2.43542e-05	FALSE	FALSE	3	3	FALSE
Snai3	0.775246	5.42256e-08	TRUE	FALSE	1	1	FALSE
Adcy6	0.775322	0.56654	FALSE	FALSE	2	2	FALSE
5830415L20Rik	0.775612	0.0130259	FALSE	FALSE	1	1	FALSE
Rapsn	0.77594	7.8596e-05	TRUE	FALSE	1	1	FALSE
9530068E07Rik	0.776363	0.0161991	FALSE	FALSE	3	1	TRUE
Anp32e	0.776943	0.000139207	TRUE	FALSE	3	1	TRUE
Plk2	0.777148	0.134214	FALSE	FALSE	1	1	FALSE
Atp8b4	0.777177	5.92256e-07	TRUE	FALSE	2	2	FALSE
Syf2	0.7772	0.00019618	FALSE	FALSE	2	2	FALSE
Kcnk10	0.778794	1.87024e-05	TRUE	FALSE	3	3	FALSE
5033414D02Rik	0.780264	0.00576432	FALSE	FALSE	2	2	FALSE
Trim26	0.780288	3.63922e-10	TRUE	FALSE	2	2	FALSE
Ids	0.781103	0.564021	FALSE	FALSE	2	1	TRUE
l7Rn6	0.781259	4.13292e-05	TRUE	FALSE	1	3	TRUE
Tpp1	0.781608	0.000928868	FALSE	FALSE	2	1	TRUE
Ppp3ca	0.781649	4.5197e-11	TRUE	FALSE	2	2	FALSE
Ccrl2	0.78172	3.19719e-07	TRUE	FALSE	1	1	FALSE
BC057627	0.782212	0.220387	FALSE	FALSE	2	2	FALSE
Sdcbp2	0.782305	2.65164e-10	TRUE	FALSE	1	1	FALSE
Wnk1	0.78253	0.000485116	FALSE	FALSE	2	2	FALSE
Pde2a	0.783541	6.8466e-06	FALSE	FALSE	2	2	FALSE
Stap1	0.784095	7.6593e-05	FALSE	FALSE	3	3	FALSE
Etv4	0.784139	1.52249e-06	FALSE	FALSE	3	3	FALSE
Sema7a	0.784172	0.971421	FALSE	FALSE	3	3	FALSE
Clip1	0.784564	0.521969	FALSE	FALSE	1	1	FALSE
Gipr	0.784618	7.50839e-09	FALSE	FALSE	1	1	FALSE
Slc14a1	0.784653	0.0216904	FALSE	FALSE	2	1	TRUE
Faim	0.785058	0.00317889	FALSE	FALSE	3	3	FALSE
Btbd14b	0.785742	0.0710125	FALSE	FALSE	3	3	FALSE
Akt3	0.78587	0.000264979	FALSE	FALSE	1	3	TRUE
Arhgdib	0.785961	0.279859	FALSE	FALSE	2	1	TRUE
C030048B08Rik	0.786112	2.68429e-06	TRUE	FALSE	2	2	FALSE
Arrb1	0.786347	2.03379e-09	FALSE	FALSE	1	1	FALSE
Mrps18c	0.786652	0.00010014	FALSE	FALSE	1	3	TRUE
Cdc14b	0.78716	0.106201	FALSE	FALSE	2	2	FALSE
Dock11	0.787767	0.00461557	FALSE	FALSE	2	2	FALSE
Ttyh3	0.787827	0.218141	FALSE	FALSE	2	1	TRUE
D030074E01Rik	0.788568	6.86367e-08	TRUE	FALSE	2	2	FALSE
Ncf1	0.788602	1.03117e-10	TRUE	FALSE	1	1	FALSE
Clk2	0.789027	2.21727e-05	FALSE	FALSE	2	2	FALSE
Ece1	0.78919	0.0186347	FALSE	FALSE	3	3	FALSE
Cyp4f18	0.789268	5.19998e-09	FALSE	FALSE	2	2	FALSE
Capsl	0.789423	1.37391e-08	TRUE	FALSE	1	1	FALSE
Wdr78	0.790018	2.80644e-12	TRUE	FALSE	1	1	FALSE
Cnn2	0.790163	0.98616	FALSE	FALSE	2	1	TRUE
Myh10	0.790445	2.569e-06	FALSE	FALSE	3	1	TRUE
Rasgrp4	0.791107	0.000763466	TRUE	FALSE	2	1	TRUE
Rxra	0.791284	2.15082e-07	TRUE	FALSE	1	1	FALSE
Clcn3	0.791306	4.41351e-05	FALSE	FALSE	1	1	FALSE
Arl5c	0.791346	0.00639391	FALSE	FALSE	2	2	FALSE
Ranbp10	0.791406	0.00414625	FALSE	FALSE	2	2	FALSE
Gsdmdc1	0.791685	1.60744e-09	TRUE	FALSE	2	2	FALSE
Aqp3	0.791796	0.00033491	FALSE	FALSE	2	2	FALSE
Zbtb9	0.792372	2.38601e-08	FALSE	FALSE	2	2	FALSE
Cd55	0.7925	2.49215e-07	FALSE	FALSE	2	2	FALSE
6330416G13Rik	0.792504	0.0609556	FALSE	FALSE	2	2	FALSE
Dek	0.792507	3.78744e-06	FALSE	FALSE	1	3	TRUE
Oxr1	0.792976	0.0010475	FALSE	FALSE	2	1	TRUE
Btk	0.793104	0.000646506	TRUE	FALSE	2	2	FALSE
Jak2	0.793371	0.386608	FALSE	FALSE	3	3	FALSE
Rai14	0.794037	1.44668e-14	TRUE	FALSE	1	1	FALSE
Smtnl2	0.794116	1.69063e-10	TRUE	FALSE	1	1	FALSE
Mcoln3	0.794145	0.0483501	FALSE	FALSE	2	2	FALSE
Dusp10	0.794711	0.000498826	FALSE	FALSE	2	2	FALSE
Setd8	0.794956	0.370922	FALSE	FALSE	3	3	FALSE
Smchd1	0.795165	0.0001112	FALSE	FALSE	1	1	FALSE
Nuak2	0.795237	3.50523e-08	TRUE	FALSE	2	2	FALSE
Dnalc1	0.795359	8.84925e-17	TRUE	FALSE	1	1	FALSE
Klhl15	0.795481	0.433083	FALSE	FALSE	3	3	FALSE
Slc35d2	0.795571	0.000709445	FALSE	FALSE	1	1	FALSE
Syngr2	0.795645	0.008122	FALSE	FALSE	3	3	FALSE
Rab27a	0.795668	0.59795	FALSE	FALSE	1	1	FALSE
D16H22S680E	0.795999	0.365074	FALSE	FALSE	2	2	FALSE
Cdc34	0.796048	1.24295e-05	FALSE	FALSE	3	3	FALSE
Tgtp	0.796243	3.04169e-06	TRUE	FALSE	2	2	FALSE
Smpdl3a	0.796262	3.0118e-07	TRUE	FALSE	2	2	FALSE
Sv2a	0.796302	7.63926e-07	FALSE	FALSE	2	2	FALSE
Psip1	0.796444	0.745297	FALSE	FALSE	1	1	FALSE
Oas3	0.796521	6.75662e-14	TRUE	FALSE	1	1	FALSE
Lmo4	0.796698	0.944716	FALSE	FALSE	2	1	TRUE
Gnaz	0.796769	8.14105e-08	TRUE	FALSE	2	1	TRUE
Amigo3	0.796851	0.22387	FALSE	FALSE	3	3	FALSE
Slc16a6	0.79741	0.000197541	FALSE	FALSE	3	3	FALSE
LOC667250	0.798126	7.36554e-07	FALSE	FALSE	1	1	FALSE
Ddx5	0.798996	0.975485	FALSE	FALSE	2	2	FALSE
Ggnbp1	0.799621	0.364831	FALSE	FALSE	2	1	TRUE
Anp32a	0.799623	0.0440469	FALSE	FALSE	1	1	FALSE
Rab31	0.799956	4.16874e-07	TRUE	FALSE	1	1	FALSE
Btla	0.80017	6.1608e-11	TRUE	FALSE	3	2	TRUE
Entpd4	0.800294	6.37846e-09	TRUE	FALSE	1	1	FALSE
EG630499	0.800494	3.42131e-07	TRUE	FALSE	2	2	FALSE
Gtf2f1	0.801359	0.423012	FALSE	FALSE	3	3	FALSE
Was	0.801625	0.81759	FALSE	FALSE	2	1	TRUE
Ttc19	0.801653	0.0022386	FALSE	FALSE	3	3	FALSE
Ttc33	0.801728	0.944679	FALSE	FALSE	2	1	TRUE
Pik3cg	0.801952	4.99495e-05	TRUE	FALSE	2	1	TRUE
Fli1	0.802291	0.0291632	FALSE	FALSE	2	2	FALSE
Armcx3	0.802416	5.79498e-11	TRUE	FALSE	1	1	FALSE
Rbm43	0.802484	0.000124117	TRUE	FALSE	1	1	FALSE
Slfn2	0.802821	3.97491e-05	TRUE	FALSE	3	2	TRUE
H2-Q5	0.803084	5.92378e-09	FALSE	FALSE	2	2	FALSE
Sectm1a	0.803449	1.30885e-08	FALSE	FALSE	3	3	FALSE
2310022B05Rik	0.803535	3.80234e-06	TRUE	FALSE	1	1	FALSE
Mtmr14	0.803592	0.000157405	FALSE	FALSE	1	1	FALSE
R74862	0.803634	2.43842e-07	TRUE	FALSE	1	1	FALSE
Akap12	0.803904	0.00513899	FALSE	FALSE	2	1	TRUE
Plcxd1	0.803984	1.98904e-11	TRUE	FALSE	1	1	FALSE
Plekhm1	0.804057	2.26465e-06	FALSE	FALSE	2	2	FALSE
Twsg1	0.804082	0.00258689	FALSE	FALSE	1	1	FALSE
Bin1	0.80448	1.21567e-06	FALSE	FALSE	2	2	FALSE
Itsn2	0.805102	0.000354028	FALSE	FALSE	2	2	FALSE
Sipa1	0.805226	0.857625	FALSE	FALSE	2	1	TRUE
Gpr68	0.805276	0.000943761	FALSE	FALSE	3	3	FALSE
Pcsk4	0.805601	3.81886e-05	FALSE	FALSE	1	1	FALSE
3110056O03Rik	0.805941	0.0260172	FALSE	FALSE	2	2	FALSE
Myo5a	0.805946	9.84897e-05	FALSE	FALSE	3	3	FALSE
Lrch1	0.805986	1.69364e-05	TRUE	FALSE	2	2	FALSE
Ptrh1	0.806052	0.00271497	FALSE	FALSE	3	3	FALSE
Fnbp1	0.806783	0.00453141	FALSE	FALSE	3	3	FALSE
Ube1l	0.806783	2.46022e-10	TRUE	FALSE	2	2	FALSE
Galnt9	0.807966	1.52169e-07	FALSE	FALSE	2	1	TRUE
Il16	0.80807	0.103437	FALSE	FALSE	2	1	TRUE
Gm885	0.80807	8.06604e-11	TRUE	FALSE	1	1	FALSE
Rbpj	0.80841	6.31855e-09	TRUE	FALSE	1	1	FALSE
Lrp11	0.809163	2.28119e-06	TRUE	FALSE	1	3	TRUE
Crip2	0.809446	0.000416856	FALSE	FALSE	3	1	TRUE
Zfp318	0.809658	9.17094e-06	FALSE	FALSE	2	2	FALSE
Armcx6	0.810324	3.44215e-12	TRUE	FALSE	1	1	FALSE
Apbb1ip	0.810521	0.00126118	TRUE	FALSE	2	2	FALSE
4631427C17Rik	0.810966	1.45722e-08	TRUE	FALSE	2	1	TRUE
Dhdh	0.811194	4.11979e-10	TRUE	FALSE	1	1	FALSE
Bex4	0.811254	0.0011178	FALSE	FALSE	3	3	FALSE
Fus	0.811448	0.163789	FALSE	FALSE	3	3	FALSE
Tal2	0.81165	2.40686e-05	TRUE	FALSE	3	1	TRUE
Sorl1	0.812446	0.00150577	FALSE	FALSE	2	2	FALSE
Tmem8	0.812474	0.0484587	FALSE	FALSE	2	2	FALSE
Pdap1	0.812622	3.4588e-05	FALSE	FALSE	3	3	FALSE
P2rx7	0.813024	0.000444235	FALSE	FALSE	1	1	FALSE
Mxd4	0.813038	0.000344843	FALSE	FALSE	2	1	TRUE
Akr1b3	0.813123	3.1277e-10	TRUE	FALSE	3	2	TRUE
Man2a2	0.813139	0.0326272	FALSE	FALSE	2	2	FALSE
H2-Q8	0.8139	0.000185373	FALSE	FALSE	2	2	FALSE
Narf	0.81401	0.35685	FALSE	FALSE	2	1	TRUE
ENSMUSG00000053178	0.814123	0.269333	FALSE	FALSE	2	2	FALSE
1500019G21Rik	0.814361	4.73674e-05	TRUE	FALSE	3	3	FALSE
Prdm16	0.814583	1.89685e-09	TRUE	FALSE	1	1	FALSE
Mll1	0.814827	1.47476e-05	FALSE	FALSE	2	2	FALSE
Fgf13	0.81515	0.774413	FALSE	FALSE	2	2	FALSE
Cebpb	0.81532	0.000412069	FALSE	FALSE	1	1	FALSE
Lyrm2	0.816298	0.0440912	FALSE	FALSE	2	2	FALSE
Ppic	0.816378	0.0013205	FALSE	FALSE	2	1	TRUE
Dusp7	0.816522	0.00731441	TRUE	FALSE	2	1	TRUE
Prr18	0.816906	0.136841	FALSE	FALSE	2	2	FALSE
Atp5sl	0.816953	1.97821e-07	FALSE	FALSE	2	2	FALSE
Aldh18a1	0.817074	0.0150356	FALSE	FALSE	1	1	FALSE
Socs1	0.817183	0.0536357	FALSE	FALSE	1	3	TRUE
Sh3bgrl3	0.817421	0.999327	FALSE	FALSE	2	1	TRUE
Zzz3	0.817469	2.95731e-05	TRUE	FALSE	2	2	FALSE
Sdc3	0.81747	5.17475e-17	TRUE	FALSE	1	1	FALSE
Evi2a	0.817746	2.27123e-05	TRUE	FALSE	1	1	FALSE
BC038822	0.817925	0.634196	FALSE	FALSE	2	2	FALSE
Lgmn	0.818051	0.115754	FALSE	FALSE	2	1	TRUE
Ecm1	0.818257	6.81995e-11	TRUE	FALSE	2	1	TRUE
2700097O09Rik	0.818349	0.000219599	FALSE	FALSE	1	3	TRUE
Accs	0.818396	0.0249156	FALSE	FALSE	2	1	TRUE
Ephb6	0.818503	0.212986	FALSE	FALSE	2	1	TRUE
Trp53bp2	0.819645	7.21462e-07	TRUE	FALSE	2	2	FALSE
Wars2	0.819773	3.00654e-07	FALSE	FALSE	2	2	FALSE
Map2k6	0.819953	0.00112421	FALSE	FALSE	2	1	TRUE
Bnip3l	0.820597	4.3843e-05	FALSE	FALSE	2	1	TRUE
Ulk2	0.821297	0.0687499	FALSE	FALSE	2	2	FALSE
Folr4	0.82141	9.11042e-10	TRUE	FALSE	2	1	TRUE
Sfi1	0.82163	0.000157772	FALSE	FALSE	2	1	TRUE
Gldc	0.821639	8.49498e-10	TRUE	FALSE	1	1	FALSE
Capn2	0.821749	0.00236096	FALSE	FALSE	1	1	FALSE
Hif1a	0.821765	0.0749954	FALSE	FALSE	1	3	TRUE
Tmem45a	0.822336	2.3169e-14	TRUE	FALSE	1	1	FALSE
Vps54	0.822419	5.2315e-08	FALSE	FALSE	2	2	FALSE
Cd1d1	0.822586	2.60398e-08	TRUE	FALSE	2	2	FALSE
Stc1	0.822623	9.68334e-10	TRUE	FALSE	1	1	FALSE
Stk4	0.822904	0.00033341	FALSE	FALSE	2	2	FALSE
Rhobtb2	0.823083	0.109277	FALSE	FALSE	2	2	FALSE
Ankmy2	0.823131	0.633794	FALSE	FALSE	2	1	TRUE
Spcs3	0.823229	1.74532e-09	TRUE	FALSE	3	1	TRUE
Cd164	0.823271	1.35456e-11	TRUE	FALSE	2	2	FALSE
Sgip1	0.823287	0.927523	FALSE	FALSE	3	2	TRUE
Nab2	0.823433	0.190727	FALSE	FALSE	3	2	TRUE
Elf1	0.823666	5.39333e-05	FALSE	FALSE	2	2	FALSE
Phospho2	0.823884	0.00600814	FALSE	FALSE	2	2	FALSE
Eif4enif1	0.823886	1.64358e-05	TRUE	FALSE	3	3	FALSE
Aco2	0.824101	1.11249e-06	FALSE	FALSE	1	1	FALSE
D12Ertd551e	0.824114	0.032116	FALSE	FALSE	2	2	FALSE
5133401N09Rik	0.824114	0.00199076	FALSE	FALSE	2	2	FALSE
Sars	0.824123	0.636989	FALSE	FALSE	3	3	FALSE
Eif3k	0.824422	3.60142e-08	FALSE	FALSE	1	1	FALSE
Snx25	0.824723	8.6885e-07	FALSE	FALSE	1	1	FALSE
1600014C10Rik	0.824857	0.000152916	FALSE	FALSE	2	2	FALSE
Cd6	0.824889	1.92749e-05	TRUE	FALSE	3	2	TRUE
Rrm2b	0.825065	0.000331144	TRUE	FALSE	2	2	FALSE
Eif4e2	0.825336	4.11776e-07	FALSE	FALSE	3	1	TRUE
Sytl2	0.825801	1.29502e-10	TRUE	FALSE	2	2	FALSE
Ppp2r1b	0.82584	0.0195881	FALSE	FALSE	3	3	FALSE
Aldh4a1	0.825875	0.0901665	FALSE	FALSE	2	1	TRUE
Srp54	0.825899	0.130803	FALSE	FALSE	3	3	FALSE
Prnp	0.82592	0.0242999	FALSE	FALSE	1	1	FALSE
Rnf123	0.82601	0.0046811	FALSE	FALSE	2	2	FALSE
Mark2	0.826486	9.52025e-05	FALSE	FALSE	2	2	FALSE
Rin3	0.826574	0.004205	FALSE	FALSE	2	1	TRUE
Pou2f2	0.826698	0.0292536	FALSE	FALSE	3	3	FALSE
Cnih4	0.826831	0.0635424	FALSE	FALSE	3	3	FALSE
Ampd2	0.826959	1.49256e-05	FALSE	FALSE	3	3	FALSE
Lrrc41	0.827115	0.10586	FALSE	FALSE	3	3	FALSE
1700019H03Rik	0.827225	0.00175461	FALSE	FALSE	2	1	TRUE
Pigh	0.827293	5.9707e-07	TRUE	FALSE	3	1	TRUE
Setd1b	0.827315	2.02064e-07	FALSE	FALSE	2	2	FALSE
S100pbp	0.827348	0.675959	FALSE	FALSE	3	3	FALSE
Snn	0.827435	0.00305179	FALSE	FALSE	2	2	FALSE
Pde4a	0.82768	0.00106951	FALSE	FALSE	2	2	FALSE
Gabpb1	0.827689	0.934795	FALSE	FALSE	3	3	FALSE
Slc15a3	0.82819	0.00453649	FALSE	FALSE	1	3	TRUE
Nfatc3	0.828199	0.0804062	FALSE	FALSE	2	2	FALSE
BC067047	0.828268	0.00438577	FALSE	FALSE	2	2	FALSE
Cox5b	0.828517	3.68242e-07	TRUE	FALSE	1	3	TRUE
Rap1b	0.828662	0.000512862	TRUE	FALSE	2	2	FALSE
Sugt1	0.828664	0.00204648	FALSE	FALSE	1	1	FALSE
Add1	0.828782	0.140132	FALSE	FALSE	2	1	TRUE
Myst4	0.829154	6.08921e-09	TRUE	FALSE	2	1	TRUE
Cetn4	0.829174	3.82553e-13	TRUE	FALSE	1	1	FALSE
Pla2g4f	0.82923	1.37125e-06	TRUE	FALSE	3	2	TRUE
Irf8	0.829809	0.000106764	FALSE	FALSE	3	3	FALSE
Siglecg	0.830581	0.000125401	FALSE	FALSE	2	2	FALSE
Cish	0.830831	0.241795	FALSE	FALSE	1	3	TRUE
Kctd17	0.830866	1.6805e-08	FALSE	FALSE	1	1	FALSE
BC043098	0.830962	2.75584e-05	FALSE	FALSE	2	2	FALSE
Arl6ip5	0.831142	0.00870314	FALSE	FALSE	2	1	TRUE
Gipc1	0.831186	1.39155e-06	FALSE	FALSE	1	1	FALSE
Axud1	0.831312	0.99316	FALSE	FALSE	1	3	TRUE
Myl4	0.831389	2.23132e-12	TRUE	FALSE	1	1	FALSE
Actn2	0.831834	0.00300032	FALSE	FALSE	2	2	FALSE
Car12	0.831836	0.067385	FALSE	FALSE	1	1	FALSE
Kremen2	0.831948	1.799e-12	FALSE	FALSE	1	1	FALSE
D10Bwg1379e	0.832194	6.47838e-16	TRUE	FALSE	1	1	FALSE
Ifngr1	0.832315	2.45163e-05	FALSE	FALSE	2	2	FALSE
Tnfaip3	0.832521	0.421387	FALSE	FALSE	3	3	FALSE
Acpp	0.832684	0.00273455	FALSE	FALSE	2	2	FALSE
Stim1	0.833232	0.392472	FALSE	FALSE	2	1	TRUE
Mrps30	0.833416	0.00869877	FALSE	FALSE	3	3	FALSE
Atn1	0.833512	0.00641696	FALSE	FALSE	2	2	FALSE
Lasp1	0.83366	0.00850472	FALSE	FALSE	2	1	TRUE
Atp8a1	0.833751	0.000570874	FALSE	FALSE	2	2	FALSE
Gpx2	0.833767	2.40355e-07	FALSE	FALSE	2	2	FALSE
Dgcr6	0.833799	2.35652e-06	FALSE	FALSE	1	1	FALSE
Capn5	0.833939	1.92123e-10	FALSE	FALSE	1	1	FALSE
Klhl6	0.833948	0.00635122	FALSE	FALSE	2	1	TRUE
Rgs3	0.834185	0.0102205	FALSE	FALSE	2	2	FALSE
Fbxo33	0.834208	0.0739722	FALSE	FALSE	2	2	FALSE
Cox7b	0.834347	0.000269127	FALSE	FALSE	3	3	FALSE
Cox4nb	0.834394	2.50582e-07	TRUE	FALSE	3	3	FALSE
Prkrip1	0.834536	4.72317e-08	FALSE	FALSE	3	3	FALSE
Atg4d	0.834541	6.73979e-07	FALSE	FALSE	2	2	FALSE
Pttg1ip	0.83459	1.37829e-06	FALSE	FALSE	2	1	TRUE
Chmp4b	0.83488	0.175434	FALSE	FALSE	1	1	FALSE
D17Wsu92e	0.834894	0.0197317	FALSE	FALSE	3	3	FALSE
Zmat1	0.835099	0.000323624	FALSE	FALSE	2	1	TRUE
Ddef2	0.835103	2.01616e-10	FALSE	FALSE	1	1	FALSE
Snrk	0.835301	0.022958	FALSE	FALSE	2	2	FALSE
Atp10d	0.83574	1.45066e-07	TRUE	FALSE	2	2	FALSE
Ganc	0.835882	0.00553516	FALSE	FALSE	1	1	FALSE
Lrrc23	0.836201	0.0254107	FALSE	FALSE	2	2	FALSE
Mid1	0.836428	2.13703e-07	FALSE	FALSE	2	2	FALSE
Sla2	0.836582	0.000133934	TRUE	FALSE	2	2	FALSE
Tmc6	0.836586	0.000118639	FALSE	FALSE	2	2	FALSE
2410091C18Rik	0.836595	3.21943e-05	TRUE	FALSE	1	3	TRUE
1700020D05Rik	0.836773	0.00951165	FALSE	FALSE	2	1	TRUE
F2r	0.836821	0.000645456	FALSE	FALSE	2	1	TRUE
Amz2	0.836824	1.57634e-07	FALSE	FALSE	1	1	FALSE
Gpr171	0.83728	0.877315	FALSE	FALSE	1	3	TRUE
Iah1	0.837499	0.00501342	FALSE	FALSE	1	1	FALSE
Zfp277	0.837516	7.93582e-05	FALSE	FALSE	2	2	FALSE
Casp7	0.837664	0.669339	FALSE	FALSE	1	1	FALSE
Mknk1	0.838155	0.000883785	FALSE	FALSE	2	1	TRUE
Dhrs1	0.838203	7.41669e-07	FALSE	FALSE	1	1	FALSE
Extl2	0.838596	0.000583584	FALSE	FALSE	3	3	FALSE
Pebp1	0.83908	0.00027779	FALSE	FALSE	3	3	FALSE
Tpst1	0.839103	0.000117362	FALSE	FALSE	3	3	FALSE
Cd70	0.839127	9.4482e-09	TRUE	FALSE	3	3	FALSE
Egfl7	0.839217	4.4966e-09	FALSE	FALSE	3	3	FALSE
Gcap14	0.83977	3.98757e-07	FALSE	FALSE	2	1	TRUE
Psen2	0.840205	0.000873693	FALSE	FALSE	2	2	FALSE
Il8ra	0.84063	1.53347e-15	TRUE	FALSE	1	1	FALSE
Ccbl1	0.840773	0.919303	FALSE	FALSE	2	1	TRUE
Irak4	0.841004	0.00264143	FALSE	FALSE	2	2	FALSE
Adi1	0.841207	0.990186	FALSE	FALSE	2	1	TRUE
Wdr45	0.841464	8.33931e-06	FALSE	FALSE	2	1	TRUE
Cd44	0.84156	0.00294777	FALSE	FALSE	3	3	FALSE
Ubfd1	0.841633	5.80827e-07	FALSE	FALSE	3	3	FALSE
Pmm1	0.841695	2.74188e-06	FALSE	FALSE	3	3	FALSE
Thoc4	0.841729	1.76582e-06	FALSE	FALSE	3	3	FALSE
Nol3	0.841772	5.78407e-11	TRUE	FALSE	1	1	FALSE
Rwdd4a	0.841984	0.0298549	FALSE	FALSE	3	3	FALSE
Pcna	0.842084	1.42524e-06	FALSE	FALSE	1	3	TRUE
Elac1	0.842279	0.0343617	FALSE	FALSE	2	1	TRUE
Ubl4	0.842552	0.299712	FALSE	FALSE	3	3	FALSE
Snx5	0.842711	1.36422e-06	FALSE	FALSE	1	3	TRUE
Slc2a6	0.842981	1.69762e-05	TRUE	FALSE	3	3	FALSE
Spin2	0.843198	3.55207e-05	FALSE	FALSE	3	2	TRUE
Hsd3b2	0.843207	5.3616e-06	FALSE	FALSE	2	2	FALSE
Man2c1	0.843346	0.0958195	FALSE	FALSE	2	2	FALSE
Ehd3	0.843433	2.90525e-06	TRUE	FALSE	2	2	FALSE
Usp52	0.843522	3.64427e-05	FALSE	FALSE	2	1	TRUE
Acss1	0.84353	9.99725e-09	TRUE	FALSE	2	1	TRUE
Vps13a	0.843948	2.52356e-06	FALSE	FALSE	2	2	FALSE
Mterf	0.844222	0.0714005	FALSE	FALSE	2	2	FALSE
Kpnb1	0.84433	0.00027328	FALSE	FALSE	3	3	FALSE
1700019D03Rik	0.844482	5.30852e-06	TRUE	FALSE	3	3	FALSE
D12Ertd553e	0.844658	7.16028e-07	TRUE	FALSE	2	2	FALSE
Trim56	0.844685	9.93857e-06	FALSE	FALSE	2	2	FALSE
Cnot4	0.844869	2.21916e-06	FALSE	FALSE	2	2	FALSE
March2	0.84518	0.000107831	FALSE	FALSE	2	2	FALSE
Herpud2	0.845205	0.225749	FALSE	FALSE	2	2	FALSE
5730494M16Rik	0.845287	1.54853e-05	FALSE	FALSE	2	2	FALSE
Pak4	0.845912	0.00608847	TRUE	FALSE	1	1	FALSE
Vipr1	0.845957	0.00409719	FALSE	FALSE	2	2	FALSE
Rnf11	0.845984	0.0129967	FALSE	FALSE	3	1	TRUE
Pld3	0.846076	2.60258e-06	FALSE	FALSE	2	2	FALSE
Tcfe3	0.84626	0.00538443	FALSE	FALSE	3	3	FALSE
Sidt1	0.846312	9.89192e-05	FALSE	FALSE	2	2	FALSE
Clcnkb	0.846614	5.39557e-08	TRUE	FALSE	3	3	FALSE
Cyp4f13	0.846649	4.18311e-06	FALSE	FALSE	2	1	TRUE
Hbegf	0.846681	2.04247e-05	FALSE	FALSE	1	1	FALSE
Frmd8	0.846698	0.0116819	FALSE	FALSE	2	1	TRUE
Hsdl1	0.84677	0.00587702	FALSE	FALSE	2	1	TRUE
Anxa5	0.847031	0.0658094	FALSE	FALSE	2	1	TRUE
Hist1h1c	0.847033	0.000515812	FALSE	FALSE	2	1	TRUE
Usp53	0.847426	0.074758	FALSE	FALSE	2	2	FALSE
Tbc1d19	0.847498	7.01979e-05	FALSE	FALSE	1	1	FALSE
Bax	0.847635	0.0524845	FALSE	FALSE	3	3	FALSE
Rcbtb2	0.847636	0.228937	FALSE	FALSE	2	2	FALSE
EG433923	0.847718	5.85459e-05	TRUE	FALSE	3	3	FALSE
Slc31a1	0.847744	0.000457105	FALSE	FALSE	3	1	TRUE
Zfp518b	0.847883	4.1208e-12	TRUE	FALSE	1	1	FALSE
Afg3l2	0.847974	0.0224587	FALSE	FALSE	1	1	FALSE
Scotin	0.848108	9.53215e-08	TRUE	FALSE	2	2	FALSE
Ltb	0.848113	3.41244e-08	FALSE	FALSE	2	2	FALSE
Cmtm7	0.848214	5.23396e-10	FALSE	FALSE	1	1	FALSE
Slc39a7	0.848288	1.33744e-07	FALSE	FALSE	2	2	FALSE
Tnfrsf10b	0.848512	1.32283e-07	FALSE	FALSE	1	1	FALSE
Ssbp3	0.8486	0.967566	FALSE	FALSE	2	1	TRUE
Rps6ka5	0.848802	1.32122e-09	TRUE	FALSE	2	1	TRUE
Tmem141	0.849159	0.215705	FALSE	FALSE	2	1	TRUE
Crem	0.84933	0.999128	FALSE	FALSE	3	3	FALSE
Cebpg	0.849559	0.0297465	FALSE	FALSE	1	1	FALSE
6030408C04Rik	0.84967	2.84451e-10	FALSE	FALSE	1	1	FALSE
Polg	0.849734	3.3314e-05	FALSE	FALSE	2	2	FALSE
Sepn1	0.849775	0.00073706	FALSE	FALSE	1	1	FALSE
Ptp4a1	0.849907	0.16399	FALSE	FALSE	3	3	FALSE
Sla	0.850431	0.271324	FALSE	FALSE	3	3	FALSE
Psmb2	0.850475	0.000101763	FALSE	FALSE	3	3	FALSE
Arid5a	0.850533	8.53815e-06	FALSE	FALSE	2	2	FALSE
Cops4	0.850763	0.000261793	FALSE	FALSE	1	3	TRUE
Klhl24	0.850809	0.0347007	FALSE	FALSE	2	1	TRUE
Adamtsl4	0.851184	1.40858e-15	TRUE	FALSE	2	1	TRUE
Dcun1d5	0.851199	0.000288728	FALSE	FALSE	3	3	FALSE
Frat2	0.851352	4.99214e-06	FALSE	FALSE	2	2	FALSE
Nedd1	0.851459	1.37993e-09	TRUE	FALSE	1	1	FALSE
Blk	0.851479	1.81276e-05	FALSE	FALSE	2	2	FALSE
Scly	0.851509	1.15512e-05	TRUE	FALSE	1	1	FALSE
Fut7	0.851649	2.64479e-08	TRUE	FALSE	1	1	FALSE
Epsti1	0.85166	1.29093e-11	TRUE	FALSE	1	1	FALSE
Slc38a2	0.85179	0.481498	FALSE	FALSE	1	2	TRUE
Sdhb	0.8522	2.97823e-06	FALSE	FALSE	3	3	FALSE
AI450540	0.85253	0.000381369	FALSE	FALSE	2	1	TRUE
Zfp52	0.852776	0.0285457	FALSE	FALSE	3	3	FALSE
Madd	0.85279	0.0483885	FALSE	FALSE	2	1	TRUE
Ak2	0.852971	0.0254308	FALSE	FALSE	3	3	FALSE
Prickle1	0.853131	2.33014e-10	FALSE	FALSE	1	1	FALSE
Rnf144a	0.853959	0.0357549	FALSE	FALSE	2	2	FALSE
H2-Ab1	0.854096	5.26096e-05	FALSE	FALSE	2	2	FALSE
Luzp1	0.854336	1.4049e-07	TRUE	FALSE	1	1	FALSE
H2-M3	0.854433	3.27565e-06	TRUE	FALSE	1	1	FALSE
N6amt1	0.854501	9.55074e-06	FALSE	FALSE	2	2	FALSE
Hnrpd	0.854604	0.0227248	FALSE	FALSE	3	3	FALSE
Slc3a2	0.854624	0.625357	FALSE	FALSE	3	3	FALSE
Dhcr24	0.854787	0.00205625	FALSE	FALSE	1	3	TRUE
Cdh15	0.855226	3.91923e-08	FALSE	FALSE	3	3	FALSE
Serpina3g	0.855295	5.33177e-05	FALSE	FALSE	3	3	FALSE
Tmc8	0.855297	3.85125e-07	FALSE	FALSE	2	2	FALSE
Mdfic	0.855495	4.38307e-10	FALSE	FALSE	1	3	TRUE
Nsmce2	0.855577	7.23001e-05	FALSE	FALSE	1	3	TRUE
Pcbp1	0.855928	0.000781495	FALSE	FALSE	3	3	FALSE
Prei4	0.85605	0.108006	FALSE	FALSE	2	2	FALSE
1810015C04Rik	0.85611	8.24693e-05	FALSE	FALSE	2	2	FALSE
Srp19	0.856275	1.67355e-05	FALSE	FALSE	1	3	TRUE
Vrk1	0.85631	1.43664e-08	FALSE	FALSE	3	3	FALSE
Glb1	0.856414	0.000605413	FALSE	FALSE	1	1	FALSE
Clk1	0.856434	0.113885	FALSE	FALSE	2	1	TRUE
Pscdbp	0.856456	6.0728e-06	TRUE	FALSE	2	1	TRUE
Hist4h4	0.856592	0.00496435	FALSE	FALSE	2	1	TRUE
Arid4b	0.856846	0.0608479	FALSE	FALSE	2	2	FALSE
Slc46a3	0.85688	1.56095e-05	TRUE	FALSE	2	2	FALSE
Adarb1	0.857115	0.0236926	FALSE	FALSE	3	3	FALSE
Sfrs9	0.857138	0.000167637	FALSE	FALSE	3	3	FALSE
Taok1	0.857165	3.20736e-07	FALSE	FALSE	2	2	FALSE
Eif4a2	0.857252	0.405098	FALSE	FALSE	2	1	TRUE
Hcn2	0.857259	5.94009e-09	TRUE	FALSE	1	1	FALSE
Pank4	0.857475	1.05027e-08	TRUE	FALSE	2	2	FALSE
Mapkapk3	0.857569	0.156422	FALSE	FALSE	1	3	TRUE
Lpxn	0.857673	2.06014e-11	TRUE	FALSE	2	1	TRUE
1110007A13Rik	0.857745	0.000131016	FALSE	FALSE	2	2	FALSE
Tcf25	0.857758	2.48467e-05	FALSE	FALSE	2	1	TRUE
Abtb1	0.858238	9.45923e-13	TRUE	FALSE	2	1	TRUE
BC056923	0.858249	2.22094e-05	FALSE	FALSE	1	3	TRUE
Magee1	0.858369	0.00667654	FALSE	FALSE	1	1	FALSE
Reep1	0.858393	3.82613e-08	FALSE	FALSE	1	1	FALSE
Jmjd1a	0.858606	0.00104674	FALSE	FALSE	2	1	TRUE
Ptk2b	0.858611	1.68776e-10	TRUE	FALSE	2	2	FALSE
Pdcd4	0.858739	1.25266e-05	FALSE	FALSE	2	1	TRUE
Sept8	0.858934	3.66499e-12	TRUE	FALSE	1	1	FALSE
Hebp1	0.858993	1.77444e-05	FALSE	FALSE	2	1	TRUE
Man2a1	0.85906	0.963264	FALSE	FALSE	2	1	TRUE
Rbl2	0.859106	0.00332835	FALSE	FALSE	2	1	TRUE
Mcl1	0.859625	9.25005e-12	TRUE	FALSE	2	2	FALSE
Cbx7	0.85979	2.17969e-06	FALSE	FALSE	2	2	FALSE
Wdr92	0.860274	3.64227e-09	FALSE	FALSE	2	2	FALSE
Cndp2	0.860351	2.01531e-05	FALSE	FALSE	1	1	FALSE
Tnfrsf12a	0.860352	0.00778205	FALSE	FALSE	2	3	TRUE
Creb3l2	0.860354	0.0462998	FALSE	FALSE	1	1	FALSE
Ostm1	0.860375	0.000996338	FALSE	FALSE	2	2	FALSE
Bub3	0.860407	4.09214e-05	FALSE	FALSE	3	3	FALSE
Hap1	0.860535	3.03955e-14	FALSE	FALSE	1	1	FALSE
Ccrk	0.861061	0.0135335	FALSE	FALSE	2	2	FALSE
Ikzf1	0.861214	2.68258e-09	TRUE	FALSE	2	2	FALSE
OTTMUSG00000005491	0.86123	4.59519e-09	TRUE	FALSE	1	1	FALSE
Slc10a7	0.861253	5.55269e-06	FALSE	FALSE	1	1	FALSE
Cblb	0.861598	0.336508	FALSE	FALSE	3	3	FALSE
Rab3a	0.861683	9.3541e-05	FALSE	FALSE	2	1	TRUE
G3bp1	0.861908	0.673285	FALSE	FALSE	3	3	FALSE
P4hb	0.862027	1.75118e-05	FALSE	FALSE	1	1	FALSE
Slc41a3	0.862344	0.000757207	FALSE	FALSE	2	1	TRUE
Prkar2b	0.862672	0.0144278	FALSE	FALSE	1	1	FALSE
Pigf	0.863044	5.29209e-05	FALSE	FALSE	3	3	FALSE
Eea1	0.863357	1.46088e-08	FALSE	FALSE	3	3	FALSE
Gja1	0.863477	5.06784e-07	FALSE	FALSE	1	1	FALSE
Lmo2	0.863591	1.60882e-06	TRUE	FALSE	2	2	FALSE
Iqcb1	0.863894	0.204081	FALSE	FALSE	1	1	FALSE
Zwint	0.863923	0.000350623	FALSE	FALSE	3	1	TRUE
Taf9	0.864475	0.00556717	FALSE	FALSE	3	3	FALSE
BC043301	0.864498	0.00466919	FALSE	FALSE	2	2	FALSE
Lamp2	0.864522	7.89562e-07	FALSE	FALSE	1	1	FALSE
H2-Eb1	0.864587	5.18063e-07	FALSE	FALSE	2	2	FALSE
Pi4k2b	0.864605	4.40618e-07	FALSE	FALSE	1	1	FALSE
Glrx2	0.864629	4.89307e-05	FALSE	FALSE	2	2	FALSE
Npc1	0.864762	3.85021e-08	TRUE	FALSE	2	1	TRUE
Nasp	0.864885	2.74649e-07	FALSE	FALSE	1	3	TRUE
Coro1a	0.864895	0.176362	FALSE	FALSE	2	1	TRUE
Ncf4	0.864964	0.112723	FALSE	FALSE	1	1	FALSE
Agrn	0.864979	2.76622e-07	TRUE	FALSE	1	1	FALSE
1700025K23Rik	0.86502	6.47423e-19	TRUE	FALSE	1	1	FALSE
Ccl3	0.86505	7.44598e-10	TRUE	FALSE	3	3	FALSE
Cnr2	0.865332	0.00166723	FALSE	FALSE	2	1	TRUE
4931428F04Rik	0.865483	1.32355e-12	TRUE	FALSE	1	1	FALSE
Sept9	0.865643	0.0277137	FALSE	FALSE	2	1	TRUE
Hcst	0.865683	4.27896e-14	TRUE	FALSE	2	2	FALSE
Egln1	0.865778	3.08516e-06	FALSE	FALSE	1	1	FALSE
Myc	0.865797	0.414913	FALSE	FALSE	3	3	FALSE
2610209M04Rik	0.865886	0.0118952	FALSE	FALSE	1	3	TRUE
Ciita	0.865922	4.95684e-05	FALSE	FALSE	2	2	FALSE
Acsl4	0.866002	0.851882	FALSE	FALSE	1	3	TRUE
Traf6	0.866321	0.0538296	FALSE	FALSE	1	1	FALSE
Hlcs	0.866335	0.461851	FALSE	FALSE	2	2	FALSE
5830482F20Rik	0.866359	0.115309	FALSE	FALSE	2	1	TRUE
Slamf9	0.866468	1.08027e-08	TRUE	FALSE	3	3	FALSE
Fbln2	0.866529	2.56703e-09	FALSE	FALSE	1	1	FALSE
Fgf2	0.86653	1.25385e-07	TRUE	FALSE	3	3	FALSE
Aldh6a1	0.866538	2.146e-08	FALSE	FALSE	2	1	TRUE
Ctns	0.866639	0.0152541	FALSE	FALSE	2	1	TRUE
Prps1	0.866657	0.000161466	FALSE	FALSE	3	3	FALSE
Pbx2	0.866995	0.000293913	TRUE	FALSE	2	1	TRUE
Pde7a	0.867028	0.286552	FALSE	FALSE	1	1	FALSE
Iqgap2	0.867049	5.53166e-06	FALSE	FALSE	2	1	TRUE
Carm1	0.86707	4.01363e-06	FALSE	FALSE	3	3	FALSE
4833442J19Rik	0.86712	0.00570049	FALSE	FALSE	2	1	TRUE
Frmd6	0.867282	0.0191131	FALSE	FALSE	2	3	TRUE
2310016E02Rik	0.867305	6.71778e-15	TRUE	FALSE	1	1	FALSE
Tmem176b	0.867411	9.45667e-13	TRUE	FALSE	1	1	FALSE
2410066E13Rik	0.867686	3.75065e-06	FALSE	FALSE	2	1	TRUE
Fip1l1	0.867849	0.0010742	FALSE	FALSE	1	3	TRUE
Atp2a2	0.867992	1.35729e-06	FALSE	FALSE	3	2	TRUE
Tgfbr3	0.868154	0.0792928	FALSE	FALSE	2	2	FALSE
Hsd17b7	0.86833	0.199403	FALSE	FALSE	3	1	TRUE
Ccno	0.868336	0.499773	FALSE	FALSE	3	3	FALSE
Acrbp	0.868429	3.48868e-07	FALSE	FALSE	2	2	FALSE
Tgif1	0.868444	0.102349	FALSE	FALSE	3	3	FALSE
Adssl1	0.868475	3.32191e-06	FALSE	FALSE	1	1	FALSE
Arbp	0.868514	1.68822e-07	TRUE	FALSE	1	1	FALSE
Usmg5	0.868743	0.00156031	FALSE	FALSE	3	3	FALSE
Snupn	0.868835	3.95894e-10	FALSE	FALSE	1	1	FALSE
Nedd4l	0.868885	6.44955e-09	FALSE	FALSE	2	1	TRUE
Zc3h13	0.869024	0.000553013	FALSE	FALSE	2	2	FALSE
Lilrb4	0.86906	1.57357e-12	TRUE	FALSE	1	1	FALSE
Cbr1	0.869097	0.690203	FALSE	FALSE	2	1	TRUE
Car5b	0.869469	3.25021e-10	TRUE	FALSE	1	1	FALSE
Timp2	0.869505	0.0130814	FALSE	FALSE	2	2	FALSE
Tgfbr2	0.869538	0.000173465	FALSE	FALSE	2	2	FALSE
Kndc1	0.869582	1.43247e-10	FALSE	FALSE	1	3	TRUE
Map3k12	0.869967	0.0160023	FALSE	FALSE	2	1	TRUE
H2-Q6	0.87001	2.40704e-10	TRUE	FALSE	2	2	FALSE
Alg9	0.870132	0.00398453	FALSE	FALSE	3	3	FALSE
Rltpr	0.870228	2.3914e-06	FALSE	FALSE	2	2	FALSE
Ccnd2	0.870333	0.00224192	FALSE	FALSE	2	2	FALSE
Ebpl	0.870389	0.125971	FALSE	FALSE	1	1	FALSE
Hyou1	0.870624	0.000323481	FALSE	FALSE	3	3	FALSE
Zc3hc1	0.870641	0.00030416	FALSE	FALSE	3	3	FALSE
Avpi1	0.870996	3.19349e-08	FALSE	FALSE	1	1	FALSE
9430015G10Rik	0.871012	0.500609	FALSE	FALSE	1	1	FALSE
Rad51l3	0.871023	2.95653e-08	FALSE	FALSE	1	1	FALSE
Msto1	0.871285	0.0982731	FALSE	FALSE	3	3	FALSE
Rab34	0.871455	3.72212e-07	FALSE	FALSE	1	1	FALSE
2310040C09Rik	0.871598	0.997342	FALSE	FALSE	3	3	FALSE
AU022252	0.871647	0.0284345	FALSE	FALSE	3	3	FALSE
Sh3kbp1	0.871823	0.00385801	FALSE	FALSE	2	1	TRUE
Ifitm1	0.872117	8.24142e-18	TRUE	FALSE	1	1	FALSE
Hectd2	0.872183	0.9991	FALSE	FALSE	3	2	TRUE
Fjx1	0.872185	0.00132016	FALSE	FALSE	3	3	FALSE
Flcn	0.872268	0.00163603	FALSE	FALSE	2	2	FALSE
Abhd2	0.872406	0.025319	FALSE	FALSE	3	3	FALSE
Lgals9	0.872602	0.000935843	FALSE	FALSE	1	1	FALSE
Esco1	0.872745	0.000508427	FALSE	FALSE	2	2	FALSE
C230052I12Rik	0.87278	4.01725e-05	FALSE	FALSE	3	3	FALSE
Dapk2	0.872794	3.38957e-18	TRUE	FALSE	1	1	FALSE
Zfp429	0.872818	0.00747789	FALSE	FALSE	2	1	TRUE
Mks1	0.872868	0.288616	FALSE	FALSE	1	1	FALSE
Smc2	0.872916	1.97908e-05	FALSE	FALSE	1	1	FALSE
Piwil2	0.872996	0.0490251	FALSE	FALSE	3	3	FALSE
Thex1	0.873073	6.71908e-09	TRUE	FALSE	1	1	FALSE
Vhlh	0.873525	1.41763e-08	FALSE	FALSE	1	1	FALSE
Arl4c	0.873685	6.83352e-05	FALSE	FALSE	2	1	TRUE
Cd4	0.873707	0.0215276	FALSE	FALSE	2	1	TRUE
Mll3	0.873741	7.72155e-05	FALSE	FALSE	2	2	FALSE
Vamp3	0.873745	7.48474e-08	FALSE	FALSE	1	1	FALSE
Mtx1	0.873954	1.88229e-05	FALSE	FALSE	3	3	FALSE
Sp2	0.874033	0.00011696	FALSE	FALSE	2	2	FALSE
EG634650	0.874141	2.77454e-08	FALSE	FALSE	1	1	FALSE
Akap8l	0.87456	5.71121e-09	FALSE	FALSE	2	2	FALSE
Rad23b	0.874658	0.00646611	FALSE	FALSE	3	3	FALSE
2410022L05Rik	0.874677	0.000205642	TRUE	FALSE	1	1	FALSE
Zc3h7a	0.874802	1.01738e-07	FALSE	FALSE	2	2	FALSE
Acsl6	0.874953	2.89553e-11	TRUE	FALSE	3	1	TRUE
Trip10	0.874961	2.64499e-10	TRUE	FALSE	1	1	FALSE
Rbm38	0.875113	1.15567e-05	FALSE	FALSE	2	2	FALSE
Stk40	0.875189	0.262836	FALSE	FALSE	3	3	FALSE
Taz	0.8752	1.08217e-06	TRUE	FALSE	2	1	TRUE
Chpf	0.875354	0.0218463	FALSE	FALSE	3	3	FALSE
Tmed2	0.87548	1.62954e-05	FALSE	FALSE	3	1	TRUE
Plec1	0.875515	0.00892213	FALSE	FALSE	2	2	FALSE
Adamts10	0.87557	0.00586196	FALSE	FALSE	2	1	TRUE
4930570C03Rik	0.875581	0.000276026	TRUE	FALSE	1	1	FALSE
Nr1d2	0.875882	9.96452e-07	FALSE	FALSE	2	2	FALSE
Cldn12	0.875978	0.000724351	FALSE	FALSE	3	1	TRUE
Sh3rf1	0.875991	0.0722515	FALSE	FALSE	3	3	FALSE
Mbnl2	0.876023	0.0509976	FALSE	FALSE	2	1	TRUE
Slc12a3	0.876094	1.79628e-06	FALSE	FALSE	3	3	FALSE
Rbm5	0.876484	3.88384e-08	FALSE	FALSE	2	2	FALSE
Rhoq	0.876638	0.000309557	FALSE	FALSE	3	3	FALSE
Rfesd	0.876709	0.454961	FALSE	FALSE	2	2	FALSE
Taf9b	0.876725	0.046446	FALSE	FALSE	2	2	FALSE
D8Ertd82e	0.876882	1.89409e-10	FALSE	FALSE	2	2	FALSE
Sell	0.876975	2.34843e-09	TRUE	FALSE	2	1	TRUE
Ppa1	0.877187	0.000187843	FALSE	FALSE	3	3	FALSE
Kcnab2	0.877427	0.746122	FALSE	FALSE	1	1	FALSE
Ltbp3	0.877501	3.22508e-12	TRUE	FALSE	1	1	FALSE
Ets1	0.877562	0.000350491	FALSE	FALSE	2	1	TRUE
Bcap29	0.877686	0.00244459	FALSE	FALSE	3	3	FALSE
Cdr2	0.877762	5.21097e-09	FALSE	FALSE	3	2	TRUE
BC016495	0.877838	2.71315e-11	TRUE	FALSE	1	1	FALSE
Cotl1	0.878041	0.806269	FALSE	FALSE	2	1	TRUE
Trpc2	0.878274	0.194597	FALSE	FALSE	2	2	FALSE
Atg7	0.878314	6.62722e-07	FALSE	FALSE	2	2	FALSE
Ntan1	0.878319	0.0250954	FALSE	FALSE	1	1	FALSE
Dyrk1b	0.878527	1.26326e-15	TRUE	FALSE	2	1	TRUE
Smyd3	0.878532	0.0768681	FALSE	FALSE	2	2	FALSE
Xkr5	0.878727	3.76876e-06	FALSE	FALSE	1	1	FALSE
Nme3	0.878763	0.773718	FALSE	FALSE	2	2	FALSE
Cova1	0.878912	3.14415e-06	FALSE	FALSE	1	1	FALSE
Mrpl52	0.878919	0.000176226	FALSE	FALSE	1	3	TRUE
Tprgl	0.878953	0.000201824	FALSE	FALSE	2	2	FALSE
Csnk1d	0.878969	0.0813358	FALSE	FALSE	1	1	FALSE
Igsf9	0.879148	8.87637e-09	FALSE	FALSE	1	1	FALSE
Ncor1	0.879253	8.7191e-09	FALSE	FALSE	2	2	FALSE
Dedd2	0.879294	0.000843016	FALSE	FALSE	2	2	FALSE
Ing4	0.87944	6.91468e-11	TRUE	FALSE	2	1	TRUE
Hexb	0.879458	8.30667e-05	FALSE	FALSE	1	1	FALSE
Il27ra	0.879802	0.0199754	FALSE	FALSE	2	2	FALSE
Arid4a	0.880315	0.207082	FALSE	FALSE	2	2	FALSE
Sec61a1	0.880391	0.0243705	FALSE	FALSE	3	3	FALSE
Tbc1d2	0.880437	3.22362e-12	TRUE	FALSE	1	1	FALSE
Rbl1	0.880465	0.000768538	FALSE	FALSE	1	1	FALSE
Arhgap30	0.880468	4.2413e-05	FALSE	FALSE	2	2	FALSE
Acox3	0.880491	1.10573e-07	FALSE	FALSE	2	1	TRUE
Ppm1b	0.88052	9.15318e-08	TRUE	FALSE	2	2	FALSE
4930504E06Rik	0.88057	0.520474	FALSE	FALSE	2	1	TRUE
Nckap1	0.880662	0.00438291	FALSE	FALSE	1	1	FALSE
Rftn2	0.880826	0.0167695	FALSE	FALSE	2	2	FALSE
Hnrpu	0.880993	0.000323776	FALSE	FALSE	3	3	FALSE
Abce1	0.881003	0.00109417	FALSE	FALSE	3	3	FALSE
9630058J23Rik	0.881013	0.00123992	FALSE	FALSE	2	1	TRUE
Foxo1	0.881144	0.000285095	FALSE	FALSE	2	2	FALSE
Lonp2	0.881275	0.0301882	FALSE	FALSE	2	2	FALSE
Atxn7l1	0.881309	1.40843e-10	TRUE	FALSE	1	1	FALSE
Cldnd1	0.881345	0.00901286	FALSE	FALSE	3	3	FALSE
Inpp5d	0.881367	0.123344	FALSE	FALSE	2	2	FALSE
Arrdc4	0.8814	0.000669952	FALSE	FALSE	1	1	FALSE
Tia1	0.881445	0.673638	FALSE	FALSE	2	1	TRUE
Serpinb6a	0.881541	3.53342e-11	TRUE	FALSE	1	1	FALSE
Ubl7	0.881618	5.76134e-11	TRUE	FALSE	1	1	FALSE
Gpt2	0.881678	8.49267e-06	FALSE	FALSE	1	1	FALSE
1700066B19Rik	0.881773	4.46293e-07	FALSE	FALSE	1	1	FALSE
Asah2	0.881811	6.26552e-13	TRUE	FALSE	2	1	TRUE
Socs3	0.881978	4.17666e-08	FALSE	FALSE	2	1	TRUE
Acsbg1	0.88198	0.00511604	FALSE	FALSE	2	2	FALSE
Dmwd	0.881999	2.42015e-16	TRUE	FALSE	1	1	FALSE
St8sia4	0.882039	0.000150954	FALSE	FALSE	2	1	TRUE
4933421E11Rik	0.882143	0.148597	FALSE	FALSE	2	2	FALSE
Slc19a2	0.88222	0.00401897	TRUE	FALSE	3	1	TRUE
Pscd1	0.88229	4.34193e-05	FALSE	FALSE	2	2	FALSE
Dgat2	0.882302	0.0233322	FALSE	FALSE	3	3	FALSE
Pex1	0.882311	0.0223789	FALSE	FALSE	2	2	FALSE
Tmem59	0.882488	0.000230704	FALSE	FALSE	2	1	TRUE
Exdl2	0.882876	1.55032e-08	FALSE	FALSE	2	2	FALSE
Mrpl14	0.882892	0.000411407	FALSE	FALSE	1	1	FALSE
Metap2	0.882934	2.19276e-05	FALSE	FALSE	3	3	FALSE
Pdlim4	0.883012	0.000161184	TRUE	FALSE	2	1	TRUE
A130010J15Rik	0.883033	6.89991e-10	FALSE	FALSE	3	3	FALSE
Klf9	0.88307	0.271702	FALSE	FALSE	1	1	FALSE
Msn	0.88317	0.136085	FALSE	FALSE	2	2	FALSE
Aldh3a2	0.883186	0.0175538	FALSE	FALSE	2	1	TRUE
Qprt	0.883279	4.05608e-08	FALSE	FALSE	2	2	FALSE
Zfp219	0.883282	1.91011e-08	TRUE	FALSE	1	1	FALSE
Tox	0.883282	3.11441e-06	TRUE	FALSE	2	2	FALSE
Crlf3	0.883318	0.00030027	FALSE	FALSE	2	2	FALSE
Zfp512	0.883428	0.0433539	FALSE	FALSE	2	1	TRUE
4933430I17Rik	0.883492	2.16885e-09	FALSE	FALSE	1	1	FALSE
Skp1a	0.883984	7.15224e-07	FALSE	FALSE	3	3	FALSE
Hspa8	0.88408	0.0125887	FALSE	FALSE	3	3	FALSE
Dlk1	0.884083	7.15858e-15	TRUE	FALSE	1	1	FALSE
Carhsp1	0.884114	1.89593e-10	FALSE	FALSE	1	1	FALSE
Rdh11	0.884153	1.23542e-05	FALSE	FALSE	1	1	FALSE
Sgk1	0.884251	1.11261e-18	TRUE	FALSE	2	2	FALSE
Agl	0.884323	6.97179e-14	TRUE	FALSE	1	1	FALSE
Plaa	0.884375	4.63833e-05	FALSE	FALSE	3	3	FALSE
Prrc1	0.884398	3.93819e-07	FALSE	FALSE	1	1	FALSE
Gm347	0.884587	1.94207e-08	FALSE	FALSE	1	1	FALSE
1700021C14Rik	0.884615	0.000645601	FALSE	FALSE	2	2	FALSE
Ccdc130	0.884693	0.00551306	FALSE	FALSE	2	2	FALSE
Rpp25	0.884821	0.000289746	FALSE	FALSE	3	3	FALSE
Prlr	0.884872	5.19498e-11	TRUE	FALSE	2	1	TRUE
B3gnt5	0.884945	1.19706e-08	TRUE	FALSE	2	2	FALSE
Msi2	0.885047	0.00519109	FALSE	FALSE	3	3	FALSE
Xylt2	0.88532	0.167536	FALSE	FALSE	2	2	FALSE
Klhdc1	0.885431	0.000471849	FALSE	FALSE	2	1	TRUE
Smc6	0.885574	0.478867	FALSE	FALSE	2	2	FALSE
Pcaf	0.885586	0.0500304	FALSE	FALSE	2	1	TRUE
Parp6	0.885742	6.00719e-09	FALSE	FALSE	2	2	FALSE
LOC329575	0.885758	4.63274e-08	TRUE	FALSE	1	1	FALSE
Gm1673	0.885821	3.0141e-13	FALSE	FALSE	1	1	FALSE
Zzef1	0.885859	1.98464e-06	FALSE	FALSE	2	2	FALSE
Ppard	0.885877	0.00612797	FALSE	FALSE	1	1	FALSE
Ier5l	0.88589	5.18015e-09	TRUE	FALSE	1	1	FALSE
Slc25a30	0.885905	0.0123044	FALSE	FALSE	2	1	TRUE
Cdk6	0.886021	5.34277e-12	TRUE	FALSE	1	1	FALSE
Irf5	0.886094	1.93183e-05	FALSE	FALSE	1	1	FALSE
4933426M11Rik	0.886188	1.02358e-09	TRUE	FALSE	2	2	FALSE
Nudt18	0.886196	0.00153418	FALSE	FALSE	1	1	FALSE
AB124611	0.886207	0.0173876	FALSE	FALSE	2	1	TRUE
Gimap1	0.886241	0.00206963	FALSE	FALSE	2	2	FALSE
Serf1	0.886259	0.000161982	FALSE	FALSE	3	1	TRUE
Sfrs2	0.886382	0.00160031	FALSE	FALSE	3	3	FALSE
Atp2a3	0.88641	0.0161678	FALSE	FALSE	2	1	TRUE
Itpr2	0.886536	0.000743156	FALSE	FALSE	2	1	TRUE
Churc1	0.886544	0.141366	FALSE	FALSE	1	1	FALSE
Ccl5	0.886571	1.66714e-08	TRUE	FALSE	1	1	FALSE
Mettl4	0.886615	4.89247e-12	TRUE	FALSE	3	3	FALSE
Mbnl1	0.886737	1.91489e-10	TRUE	FALSE	2	2	FALSE
Gnb2l1	0.886867	0.00017229	FALSE	FALSE	1	1	FALSE
P2ry5	0.88687	3.24183e-07	TRUE	FALSE	2	2	FALSE
Hspbap1	0.886879	0.00114276	FALSE	FALSE	2	2	FALSE
Plscr1	0.886905	3.09037e-08	FALSE	FALSE	1	3	TRUE
Hdac5	0.886992	8.11518e-07	FALSE	FALSE	2	1	TRUE
Rasa3	0.887094	2.89698e-10	TRUE	FALSE	2	2	FALSE
D2Bwg1335e	0.887155	0.0216367	FALSE	FALSE	3	3	FALSE
Lonrf3	0.887207	0.0038846	FALSE	FALSE	1	1	FALSE
Arid1b	0.887364	0.00146675	FALSE	FALSE	2	2	FALSE
Smarce1	0.887426	2.90352e-05	FALSE	FALSE	3	2	TRUE
Cd83	0.887513	0.00512585	FALSE	FALSE	3	3	FALSE
Ramp1	0.887524	0.000231257	FALSE	FALSE	2	2	FALSE
Alg1	0.887586	1.79383e-07	FALSE	FALSE	2	2	FALSE
Flot2	0.887685	8.5498e-10	TRUE	FALSE	1	1	FALSE
Map3k3	0.8877	0.0131677	FALSE	FALSE	2	2	FALSE
Chd7	0.88772	1.13822e-05	FALSE	FALSE	2	2	FALSE
Entpd5	0.887739	0.883685	FALSE	FALSE	2	1	TRUE
1500005A01Rik	0.88786	1.04062e-07	TRUE	FALSE	2	1	TRUE
Mbd4	0.888004	9.75602e-07	FALSE	FALSE	1	1	FALSE
Il17ra	0.88818	0.000188647	TRUE	FALSE	2	2	FALSE
Ctso	0.888323	6.79487e-09	TRUE	FALSE	2	2	FALSE
Ndufa5	0.888548	1.24222e-06	FALSE	FALSE	3	3	FALSE
Acvr2b	0.88868	7.9541e-13	TRUE	FALSE	1	1	FALSE
Sqrdl	0.888763	0.00366702	FALSE	FALSE	2	1	TRUE
Ppp1cc	0.888869	0.00255724	FALSE	FALSE	1	3	TRUE
Pttg1	0.888886	4.4435e-13	FALSE	FALSE	1	1	FALSE
Il10ra	0.889103	8.43896e-10	FALSE	FALSE	1	1	FALSE
Nup50	0.889187	0.000503869	FALSE	FALSE	3	3	FALSE
Nedd9	0.889291	2.65829e-06	FALSE	FALSE	2	2	FALSE
Syce2	0.889327	2.75111e-10	TRUE	FALSE	1	1	FALSE
Rag1ap1	0.889363	0.374368	FALSE	FALSE	2	1	TRUE
Adamtsl5	0.889398	1.58531e-07	FALSE	FALSE	1	1	FALSE
Agpat4	0.88942	1.51187e-06	FALSE	FALSE	1	1	FALSE
Ethe1	0.889464	0.0272928	FALSE	FALSE	1	1	FALSE
Sdc4	0.889654	0.00040568	FALSE	FALSE	1	1	FALSE
Uba1	0.889667	5.65869e-05	FALSE	FALSE	1	1	FALSE
2310016C08Rik	0.889733	0.000419238	TRUE	FALSE	1	1	FALSE
Scp2	0.889849	0.0749536	FALSE	FALSE	2	1	TRUE
Zfp560	0.88985	0.0270256	FALSE	FALSE	2	2	FALSE
Tmem108	0.889912	2.64695e-09	TRUE	FALSE	2	1	TRUE
Snx18	0.889914	0.120702	FALSE	FALSE	1	1	FALSE
Ttll4	0.889953	2.50117e-05	FALSE	FALSE	3	3	FALSE
Lck	0.889996	1.64531e-05	FALSE	FALSE	2	2	FALSE
Hn1	0.89001	1.01826e-08	FALSE	FALSE	1	1	FALSE
Ablim1	0.890086	0.0727773	FALSE	FALSE	2	2	FALSE
Adam15	0.890132	1.19151e-05	TRUE	FALSE	1	1	FALSE
9530077C05Rik	0.890311	6.55695e-09	FALSE	FALSE	1	1	FALSE
6330500D04Rik	0.890345	0.0732018	FALSE	FALSE	2	2	FALSE
Pabpc1	0.890391	0.00096243	FALSE	FALSE	1	1	FALSE
Mapk11	0.890516	0.000153553	FALSE	FALSE	2	2	FALSE
Idua	0.890549	0.197626	FALSE	FALSE	2	2	FALSE
Psmd9	0.89065	2.05527e-07	FALSE	FALSE	3	3	FALSE
Cyp4f16	0.890656	0.00609346	FALSE	FALSE	2	1	TRUE
Icos	0.890831	0.000143263	TRUE	FALSE	1	1	FALSE
Ahi1	0.890846	0.889057	FALSE	FALSE	3	3	FALSE
Ppme1	0.890875	1.93238e-07	TRUE	FALSE	1	1	FALSE
Tax1bp3	0.890931	1.22175e-06	FALSE	FALSE	2	1	TRUE
Aplp2	0.891185	7.98175e-07	FALSE	FALSE	2	2	FALSE
Csnk1g2	0.891345	0.00051717	FALSE	FALSE	2	1	TRUE
Wbscr27	0.891521	1.29393e-06	FALSE	FALSE	2	1	TRUE
Zfp771	0.891595	0.00187309	FALSE	FALSE	3	3	FALSE
Smad5	0.89166	5.95239e-12	FALSE	FALSE	2	2	FALSE
Ap1gbp1	0.891827	0.000111772	FALSE	FALSE	2	1	TRUE
4933439C20Rik	0.891839	1.29273e-06	TRUE	FALSE	2	1	TRUE
Zcchc18	0.891844	2.82545e-08	TRUE	FALSE	2	1	TRUE
Fancl	0.891911	8.54493e-08	TRUE	FALSE	1	1	FALSE
Osbpl9	0.891986	0.000105606	FALSE	FALSE	2	2	FALSE
Nfic	0.892014	1.27264e-05	FALSE	FALSE	2	1	TRUE
Cdt1	0.89217	0.00120998	FALSE	FALSE	1	1	FALSE
Slc39a6	0.892328	0.0388186	FALSE	FALSE	1	3	TRUE
Cdk8	0.89256	3.68938e-07	FALSE	FALSE	3	3	FALSE
D15Wsu169e	0.892584	1.8765e-06	FALSE	FALSE	2	2	FALSE
Khk	0.892844	3.31134e-05	FALSE	FALSE	1	1	FALSE
Ccnh	0.892844	8.26697e-08	FALSE	FALSE	1	1	FALSE
E330018D03Rik	0.892852	0.000174461	FALSE	FALSE	2	1	TRUE
2700038C09Rik	0.892905	4.67837e-05	FALSE	FALSE	2	1	TRUE
Tob1	0.893059	0.00101865	FALSE	FALSE	2	2	FALSE
Ppm1k	0.893077	4.66922e-06	FALSE	FALSE	2	1	TRUE
1810015A11Rik	0.893097	0.000340255	FALSE	FALSE	3	3	FALSE
Arhgap27	0.893242	2.63917e-05	FALSE	FALSE	2	2	FALSE
Actl6a	0.893274	0.000154198	FALSE	FALSE	3	3	FALSE
Lta	0.893307	0.00386814	FALSE	FALSE	1	1	FALSE
Stk17b	0.893318	7.08403e-13	FALSE	FALSE	2	2	FALSE
Cnpy2	0.893372	8.55453e-06	FALSE	FALSE	1	1	FALSE
E4f1	0.893446	1.42089e-06	FALSE	FALSE	2	2	FALSE
Spnb2	0.893504	0.145304	FALSE	FALSE	2	2	FALSE
Piga	0.89351	3.47516e-10	FALSE	FALSE	1	1	FALSE
Npal1	0.893567	6.48422e-12	FALSE	FALSE	2	2	FALSE
Tlk1	0.893612	9.47622e-08	TRUE	FALSE	2	2	FALSE
Prr14	0.893648	2.33069e-09	FALSE	FALSE	2	2	FALSE
Slc25a10	0.893797	0.00336824	FALSE	FALSE	1	1	FALSE
Ralgps2	0.893811	7.93369e-06	FALSE	FALSE	2	2	FALSE
Golga1	0.893845	0.000151015	FALSE	FALSE	2	2	FALSE
Edg6	0.893845	0.000236213	FALSE	FALSE	2	2	FALSE
Irf2bp1	0.894079	9.8313e-07	FALSE	FALSE	2	2	FALSE
Rbx1	0.894118	0.0150232	FALSE	FALSE	2	2	FALSE
Tmem49	0.894127	0.761701	FALSE	FALSE	3	3	FALSE
Clic4	0.894138	8.20101e-07	FALSE	FALSE	1	1	FALSE
Dapk1	0.894281	0.000124294	FALSE	FALSE	3	2	TRUE
BC030476	0.894298	2.71407e-06	FALSE	FALSE	2	2	FALSE
Snx9	0.894556	2.26903e-10	FALSE	FALSE	3	3	FALSE
5430432M24Rik	0.894664	4.30277e-05	FALSE	FALSE	1	1	FALSE
Spint2	0.894821	2.83544e-06	TRUE	FALSE	1	1	FALSE
Mina	0.894841	6.2162e-08	FALSE	FALSE	3	3	FALSE
Pop1	0.894867	5.35988e-06	FALSE	FALSE	3	3	FALSE
Chd2	0.895067	0.00726331	FALSE	FALSE	2	1	TRUE
Rnf125	0.895233	0.00920865	FALSE	FALSE	2	1	TRUE
Ctrl	0.895272	1.20095e-06	FALSE	FALSE	2	2	FALSE
Hist1h2bc	0.895299	0.000452854	FALSE	FALSE	1	1	FALSE
Pigp	0.895332	0.00219661	FALSE	FALSE	2	2	FALSE
Arcn1	0.895334	0.000143063	FALSE	FALSE	1	1	FALSE
Pkp3	0.895382	1.19181e-05	FALSE	FALSE	2	1	TRUE
Bbs4	0.895494	0.0774511	FALSE	FALSE	2	2	FALSE
Mia3	0.895532	2.56978e-07	FALSE	FALSE	2	2	FALSE
Snx1	0.895646	0.000150566	FALSE	FALSE	1	3	TRUE
Gls2	0.89573	7.51876e-06	FALSE	FALSE	1	1	FALSE
Btbd11	0.895742	0.000148069	FALSE	FALSE	2	2	FALSE
Irs2	0.895748	0.034006	FALSE	FALSE	1	1	FALSE
Bpnt1	0.895749	0.0415926	FALSE	FALSE	2	2	FALSE
Irf4	0.895753	0.169561	FALSE	FALSE	3	3	FALSE
Crtc3	0.895762	5.01538e-06	FALSE	FALSE	2	2	FALSE
Slc6a9	0.895802	0.00209552	FALSE	FALSE	3	1	TRUE
Cd3g	0.89583	2.83457e-06	FALSE	FALSE	2	2	FALSE
Igfbp4	0.895852	0.000364844	FALSE	FALSE	2	1	TRUE
Ssr2	0.895909	2.60847e-05	FALSE	FALSE	3	3	FALSE
Kif21b	0.895917	0.00325666	FALSE	FALSE	2	1	TRUE
Zcchc6	0.895924	2.32129e-11	TRUE	FALSE	2	1	TRUE
Cyp2d22	0.895957	1.22013e-05	FALSE	FALSE	2	1	TRUE
Slc37a1	0.895987	5.85456e-07	FALSE	FALSE	2	2	FALSE
Psmb8	0.896063	1.39318e-05	FALSE	FALSE	1	1	FALSE
Mafg	0.896207	0.104539	FALSE	FALSE	3	3	FALSE
Wdr6	0.896335	0.997803	FALSE	FALSE	2	1	TRUE
Paqr7	0.896345	0.0519244	FALSE	FALSE	2	1	TRUE
Fmnl1	0.896359	0.00207383	FALSE	FALSE	2	2	FALSE
Cd84	0.896389	2.54981e-08	FALSE	FALSE	2	2	FALSE
Unc45a	0.896414	7.98451e-12	FALSE	FALSE	2	2	FALSE
Lrrc24	0.896577	0.0012803	FALSE	FALSE	2	2	FALSE
Nek8	0.896608	0.951278	FALSE	FALSE	3	2	TRUE
Clec2i	0.896789	4.47188e-06	FALSE	FALSE	2	2	FALSE
Tcf7	0.896923	5.40755e-06	FALSE	FALSE	2	2	FALSE
Fbxl11	0.896941	8.54283e-05	FALSE	FALSE	2	2	FALSE
Rab1	0.896949	0.0129328	FALSE	FALSE	1	1	FALSE
Trib3	0.896954	0.000225833	FALSE	FALSE	1	1	FALSE
Brwd1	0.896956	1.08594e-06	FALSE	FALSE	2	2	FALSE
Crabp2	0.897373	5.32458e-12	TRUE	FALSE	3	3	FALSE
Acpl2	0.897544	0.267168	FALSE	FALSE	2	1	TRUE
Gpr174	0.897611	4.22932e-06	FALSE	FALSE	3	3	FALSE
Ccdc100	0.897625	0.000279992	FALSE	FALSE	2	2	FALSE
Kcnh2	0.897814	0.12422	FALSE	FALSE	2	1	TRUE
Ddc	0.897844	1.053e-13	TRUE	FALSE	1	1	FALSE
Cxcr5	0.897853	0.000773617	FALSE	FALSE	2	2	FALSE
Zc3hav1	0.897873	5.06987e-05	FALSE	FALSE	2	2	FALSE
BC020002	0.897876	0.000495201	FALSE	FALSE	3	3	FALSE
Cog1	0.897881	3.12729e-05	FALSE	FALSE	2	2	FALSE
Yme1l1	0.897891	0.0930238	FALSE	FALSE	1	1	FALSE
Adora2b	0.897897	1.90265e-12	TRUE	FALSE	1	1	FALSE
Nrn1	0.897921	1.50224e-11	TRUE	FALSE	1	1	FALSE
Prkar1b	0.898017	2.13419e-16	TRUE	FALSE	1	1	FALSE
Art2b	0.898125	0.00261349	FALSE	FALSE	2	2	FALSE
Axin2	0.898157	6.41009e-07	FALSE	FALSE	2	2	FALSE
Gpatch2	0.89828	0.0940957	FALSE	FALSE	2	2	FALSE
Tmem11	0.898306	0.412951	FALSE	FALSE	3	3	FALSE
Mycbp	0.898338	4.77878e-05	FALSE	FALSE	3	3	FALSE
Arhgef4	0.898416	0.00171587	FALSE	FALSE	2	1	TRUE
Tmem110	0.898416	4.29784e-05	FALSE	FALSE	2	1	TRUE
Eed	0.898457	4.67954e-09	FALSE	FALSE	3	3	FALSE
Mcm2	0.898609	3.02146e-06	FALSE	FALSE	1	3	TRUE
Fktn	0.898757	4.9318e-06	FALSE	FALSE	2	2	FALSE
H2-Ob	0.898799	2.16196e-06	FALSE	FALSE	2	2	FALSE
Otx1	0.89882	7.47482e-07	TRUE	FALSE	3	3	FALSE
Akap8	0.898857	1.92428e-10	FALSE	FALSE	2	2	FALSE
Lyrm5	0.89895	7.9532e-07	TRUE	FALSE	2	2	FALSE
Rrbp1	0.89899	0.10673	FALSE	FALSE	3	3	FALSE
Krtcap3	0.899019	7.91188e-06	FALSE	FALSE	2	2	FALSE
Inhba	0.899214	0.241025	FALSE	FALSE	3	3	FALSE
Xrcc6	0.899264	3.73853e-09	FALSE	FALSE	3	3	FALSE
Rilpl2	0.899285	1.73633e-05	FALSE	FALSE	1	3	TRUE
Hras1	0.899309	6.99798e-07	FALSE	FALSE	3	3	FALSE
Tnfrsf25	0.899346	3.73508e-06	FALSE	FALSE	2	2	FALSE
Zmynd11	0.899453	1.06183e-06	TRUE	FALSE	2	1	TRUE
Ywhag	0.899516	0.0359986	FALSE	FALSE	3	3	FALSE
Akap7	0.899688	1.5312e-11	TRUE	FALSE	1	1	FALSE
Ing3	0.899697	7.22403e-09	FALSE	FALSE	2	2	FALSE
Mdm1	0.899707	0.0002589	FALSE	FALSE	1	1	FALSE
Ercc1	0.899759	1.57331e-08	FALSE	FALSE	3	3	FALSE
Alg12	0.899865	0.00374758	FALSE	FALSE	2	2	FALSE
Ccdc59	0.900018	0.0962929	FALSE	FALSE	3	3	FALSE
Srfbp1	0.900094	0.0204659	FALSE	FALSE	3	3	FALSE
Tbc1d2b	0.900158	1.07975e-10	FALSE	FALSE	2	2	FALSE
Ralb	0.900231	6.24179e-10	TRUE	FALSE	1	1	FALSE
Scrib	0.900238	9.95448e-09	FALSE	FALSE	3	2	TRUE
2310061C15Rik	0.900272	0.00011534	FALSE	FALSE	1	1	FALSE
Acsl5	0.900348	0.0130375	FALSE	FALSE	1	3	TRUE
Il10rb	0.900423	1.01136e-06	TRUE	FALSE	1	1	FALSE
Sirpa	0.900447	0.00530852	FALSE	FALSE	2	2	FALSE
Gck	0.900572	1.00822e-10	FALSE	FALSE	1	1	FALSE
Usp10	0.900732	0.000107919	FALSE	FALSE	2	2	FALSE
Rabac1	0.900771	5.04166e-08	FALSE	FALSE	2	1	TRUE
Gorasp2	0.900867	8.56181e-06	FALSE	FALSE	3	3	FALSE
Ugcg	0.900872	5.63426e-05	FALSE	FALSE	2	2	FALSE
Wdr60	0.900882	2.52123e-06	FALSE	FALSE	1	1	FALSE
Stx1a	0.900907	0.00120766	FALSE	FALSE	2	1	TRUE
Acaa2	0.900961	0.0854983	FALSE	FALSE	2	1	TRUE
Rhbdf1	0.901119	6.3436e-09	TRUE	FALSE	3	1	TRUE
Smtn	0.90119	4.4733e-11	TRUE	FALSE	1	1	FALSE
Hsp90aa1	0.901314	0.000475611	FALSE	FALSE	3	3	FALSE
Nus1	0.901476	0.0128119	FALSE	FALSE	3	3	FALSE
Adam9	0.90155	1.96435e-07	FALSE	FALSE	1	1	FALSE
Ccdc28b	0.901612	3.52262e-11	TRUE	FALSE	1	1	FALSE
Wars	0.901668	5.35739e-05	FALSE	FALSE	3	3	FALSE
Zfp281	0.901678	0.00693957	FALSE	FALSE	2	2	FALSE
Kctd2	0.901693	0.00010147	FALSE	FALSE	2	1	TRUE
Parp3	0.901727	0.0021152	FALSE	FALSE	2	2	FALSE
Rwdd1	0.901751	9.99045e-05	FALSE	FALSE	3	3	FALSE
Sort1	0.901796	0.000527278	FALSE	FALSE	2	2	FALSE
Rfx1	0.901969	0.670607	FALSE	FALSE	2	1	TRUE
Rab37	0.901983	0.10391	FALSE	FALSE	2	1	TRUE
Tomm22	0.901983	4.29865e-05	FALSE	FALSE	3	3	FALSE
Errfi1	0.902065	0.996877	FALSE	FALSE	3	3	FALSE
Ubqln4	0.902116	2.73043e-06	FALSE	FALSE	3	2	TRUE
Cd27	0.902134	4.51677e-10	TRUE	FALSE	2	2	FALSE
Idi1	0.902135	2.21864e-06	FALSE	FALSE	3	3	FALSE
Psmd7	0.90215	3.86837e-06	FALSE	FALSE	3	3	FALSE
Eps15l1	0.902242	3.32675e-07	FALSE	FALSE	2	1	TRUE
AI413582	0.902297	0.0084516	FALSE	FALSE	1	1	FALSE
Pkp2	0.902451	2.42912e-13	TRUE	FALSE	1	1	FALSE
Fhod1	0.90274	0.875129	FALSE	FALSE	2	1	TRUE
Tm4sf5	0.90299	6.24251e-11	TRUE	FALSE	3	3	FALSE
Chmp2a	0.903013	0.000394246	FALSE	FALSE	1	1	FALSE
Nomo1	0.903089	3.94144e-05	FALSE	FALSE	3	3	FALSE
Aven	0.903139	5.02252e-05	TRUE	FALSE	3	2	TRUE
Ifitm2	0.903242	2.91355e-17	TRUE	FALSE	1	1	FALSE
Ankrd11	0.903286	0.00048799	FALSE	FALSE	2	2	FALSE
Lbh	0.90332	5.21094e-06	FALSE	FALSE	2	2	FALSE
Lrba	0.903378	4.39951e-05	FALSE	FALSE	2	2	FALSE
Sfrs14	0.903457	2.08639e-06	FALSE	FALSE	2	1	TRUE
Rnpepl1	0.903477	0.000287815	FALSE	FALSE	2	2	FALSE
Fpgs	0.903483	1.76811e-09	FALSE	FALSE	3	2	TRUE
Peli1	0.903548	4.76568e-05	FALSE	FALSE	2	2	FALSE
Zhx1	0.903825	7.78155e-08	TRUE	FALSE	1	1	FALSE
Arsa	0.904156	0.000192946	FALSE	FALSE	2	1	TRUE
2510002D24Rik	0.904191	0.0141733	FALSE	FALSE	2	2	FALSE
Mppe1	0.904289	0.547136	FALSE	FALSE	2	2	FALSE
Yif1b	0.904325	0.000215553	FALSE	FALSE	3	1	TRUE
Pcmtd1	0.904388	2.781e-09	FALSE	FALSE	2	2	FALSE
Pml	0.904443	2.24915e-08	TRUE	FALSE	1	1	FALSE
Slc1a4	0.904552	9.35884e-06	FALSE	FALSE	3	3	FALSE
Igf1r	0.904578	0.0241195	FALSE	FALSE	3	2	TRUE
Spns1	0.90459	0.0308763	FALSE	FALSE	2	2	FALSE
Eif5a	0.90465	0.584071	FALSE	FALSE	3	3	FALSE
Casp3	0.904713	1.38834e-05	TRUE	FALSE	1	1	FALSE
Wiz	0.904749	0.00368291	FALSE	FALSE	3	3	FALSE
Ap3m2	0.904854	0.000374701	FALSE	FALSE	2	2	FALSE
Pla1a	0.904962	2.64123e-07	TRUE	FALSE	3	3	FALSE
Ccm2	0.90501	0.0552339	FALSE	FALSE	2	2	FALSE
Tspan31	0.905023	6.18296e-07	FALSE	FALSE	1	1	FALSE
Zfp592	0.905194	3.65171e-08	FALSE	FALSE	2	2	FALSE
Zdhhc6	0.90534	7.61792e-07	TRUE	FALSE	3	3	FALSE
Mllt1	0.905356	1.57022e-05	FALSE	FALSE	3	3	FALSE
Scamp1	0.905387	3.04686e-05	FALSE	FALSE	3	1	TRUE
Rabif	0.905418	2.36988e-06	FALSE	FALSE	2	2	FALSE
Ints7	0.905449	0.000253734	FALSE	FALSE	3	3	FALSE
Vkorc1	0.90545	0.494754	FALSE	FALSE	1	1	FALSE
Ctse	0.905521	3.61427e-10	FALSE	FALSE	2	2	FALSE
Sp140	0.905555	5.46456e-08	FALSE	FALSE	1	1	FALSE
Trmu	0.905744	6.88844e-05	FALSE	FALSE	2	2	FALSE
Cap1	0.905779	5.74389e-06	FALSE	FALSE	2	2	FALSE
Nsd1	0.905827	0.00236876	FALSE	FALSE	2	2	FALSE
2310047D13Rik	0.905842	2.97234e-10	FALSE	FALSE	1	1	FALSE
Git2	0.905865	4.27641e-05	FALSE	FALSE	2	2	FALSE
1110005A23Rik	0.906092	0.00478201	FALSE	FALSE	1	3	TRUE
1700047I17Rik1	0.906108	6.13809e-05	FALSE	FALSE	1	1	FALSE
Ankrd13b	0.906112	0.00029111	FALSE	FALSE	3	3	FALSE
Fryl	0.906203	0.000102603	FALSE	FALSE	2	2	FALSE
Il3ra	0.906316	9.77703e-11	FALSE	FALSE	1	1	FALSE
Ggt7	0.906389	4.46473e-10	TRUE	FALSE	1	1	FALSE
Slc39a8	0.906454	9.61294e-09	FALSE	FALSE	1	1	FALSE
Cant1	0.906532	0.000762313	FALSE	FALSE	2	1	TRUE
Rhbdl2	0.906566	3.94804e-06	FALSE	FALSE	2	2	FALSE
Pde6d	0.906677	7.62957e-05	FALSE	FALSE	1	1	FALSE
Cdo1	0.906681	1.31844e-05	FALSE	FALSE	2	2	FALSE
Cyb5r1	0.906745	7.3102e-06	FALSE	FALSE	3	3	FALSE
Pparg	0.906746	2.26606e-17	TRUE	FALSE	1	1	FALSE
Gnaq	0.906911	8.9275e-10	TRUE	FALSE	1	1	FALSE
Krba1	0.906974	7.13715e-06	FALSE	FALSE	2	2	FALSE
Pet112l	0.906978	2.97547e-07	FALSE	FALSE	1	1	FALSE
Mbd5	0.907002	0.672735	FALSE	FALSE	2	1	TRUE
Mylc2b	0.907054	0.00191714	FALSE	FALSE	2	1	TRUE
Lmnb2	0.907061	0.100338	FALSE	FALSE	3	3	FALSE
Rgs14	0.907061	0.0615034	FALSE	FALSE	2	2	FALSE
Apip	0.90713	2.68047e-05	FALSE	FALSE	1	1	FALSE
Arl1	0.907134	0.0247006	FALSE	FALSE	3	3	FALSE
Foxred2	0.907145	0.37333	FALSE	FALSE	3	3	FALSE
St6gal1	0.907174	3.64625e-10	FALSE	FALSE	2	1	TRUE
Tnfrsf9	0.907275	0.463704	FALSE	FALSE	3	1	TRUE
Nfrkb	0.907277	4.42966e-09	FALSE	FALSE	2	2	FALSE
Ift80	0.907304	0.000767095	FALSE	FALSE	2	2	FALSE
Akr1c12	0.907354	0.000189064	FALSE	FALSE	1	1	FALSE
C330023M02Rik	0.907437	6.21215e-06	FALSE	FALSE	3	3	FALSE
Optn	0.90747	6.32647e-09	FALSE	FALSE	1	1	FALSE
Ctdsp2	0.907501	2.90515e-08	FALSE	FALSE	2	1	TRUE
Hnrpll	0.90771	1.39912e-05	FALSE	FALSE	3	3	FALSE
Golt1b	0.907797	0.000121076	FALSE	FALSE	1	1	FALSE
C230021P08Rik	0.907817	5.42782e-08	FALSE	FALSE	2	2	FALSE
Josd1	0.907833	6.20343e-07	FALSE	FALSE	3	3	FALSE
Ythdf2	0.907875	0.00525799	FALSE	FALSE	3	3	FALSE
H2-DMa	0.907895	3.64992e-09	TRUE	FALSE	1	1	FALSE
B230339M05Rik	0.907934	3.24991e-10	FALSE	FALSE	2	2	FALSE
2310035C23Rik	0.907947	0.27671	FALSE	FALSE	2	2	FALSE
Siah2	0.908094	0.0974138	FALSE	FALSE	3	3	FALSE
Cep72	0.908294	1.90479e-10	TRUE	FALSE	1	1	FALSE
Gprc5b	0.908302	0.000235802	FALSE	FALSE	2	2	FALSE
Ndrg3	0.908444	0.00271424	FALSE	FALSE	2	2	FALSE
Mat2b	0.908475	0.0203994	FALSE	FALSE	2	2	FALSE
Slc12a7	0.908495	4.51496e-05	FALSE	FALSE	2	2	FALSE
Mtap9	0.908525	8.07376e-10	FALSE	FALSE	1	1	FALSE
Poldip2	0.908611	0.00276246	FALSE	FALSE	3	3	FALSE
Ttc5	0.908906	0.000386414	FALSE	FALSE	2	1	TRUE
Mrpl45	0.908971	1.72612e-08	FALSE	FALSE	3	3	FALSE
Gemin5	0.90898	1.32962e-07	FALSE	FALSE	3	3	FALSE
Myd116	0.908991	0.000587336	FALSE	FALSE	2	2	FALSE
Specc1l	0.909006	2.18775e-09	TRUE	FALSE	2	2	FALSE
Cdc42ep3	0.909031	0.00768878	FALSE	FALSE	2	2	FALSE
Kif3a	0.909106	1.1904e-14	TRUE	FALSE	1	1	FALSE
Gramd1a	0.909237	0.0496817	FALSE	FALSE	2	2	FALSE
Rrp1b	0.909262	0.0510871	FALSE	FALSE	3	3	FALSE
Helb	0.909276	2.11619e-05	FALSE	FALSE	1	1	FALSE
Rabggtb	0.909283	0.000964227	FALSE	FALSE	3	3	FALSE
Elovl1	0.909429	0.49252	FALSE	FALSE	3	3	FALSE
Col23a1	0.909451	0.0837837	FALSE	FALSE	2	2	FALSE
Osgin1	0.909512	8.97698e-06	FALSE	FALSE	2	2	FALSE
5730593F17Rik	0.909571	0.000586552	FALSE	FALSE	2	1	TRUE
Ptprcap	0.909574	0.00644345	FALSE	FALSE	2	2	FALSE
Rcan3	0.909597	9.89708e-09	FALSE	FALSE	2	1	TRUE
Ddhd1	0.909769	3.87161e-06	FALSE	FALSE	2	2	FALSE
Dnajc3a	0.909775	0.00217184	FALSE	FALSE	2	2	FALSE
Psg23	0.909826	4.71568e-07	FALSE	FALSE	2	2	FALSE
Fbxl12	0.909832	2.41091e-05	FALSE	FALSE	2	1	TRUE
Tmem50a	0.90993	0.00108751	FALSE	FALSE	2	1	TRUE
M6pr	0.909985	0.0889854	FALSE	FALSE	3	3	FALSE
Slc39a3	0.910123	1.26104e-05	FALSE	FALSE	2	2	FALSE
Srpk3	0.910153	0.00319154	FALSE	FALSE	2	2	FALSE
Ywhae	0.910236	8.84442e-05	FALSE	FALSE	3	3	FALSE
Tmem120b	0.910254	0.000367577	FALSE	FALSE	3	3	FALSE
Fermt3	0.910269	0.0042059	FALSE	FALSE	1	1	FALSE
Tpcn2	0.910536	1.40049e-09	TRUE	FALSE	2	2	FALSE
Stk10	0.910766	0.48907	FALSE	FALSE	2	1	TRUE
Emd	0.910862	0.0103448	FALSE	FALSE	3	3	FALSE
LOC241593	0.911016	2.01263e-08	FALSE	FALSE	3	3	FALSE
Zfand6	0.911032	0.000265736	FALSE	FALSE	2	1	TRUE
Ttc7	0.911076	0.523132	FALSE	FALSE	2	1	TRUE
Bag4	0.911102	3.03027e-05	FALSE	FALSE	3	3	FALSE
Pip4k2b	0.911126	0.999561	FALSE	FALSE	1	1	FALSE
Zfp597	0.911559	3.18125e-10	TRUE	FALSE	2	2	FALSE
Lancl1	0.911568	0.000954987	FALSE	FALSE	2	1	TRUE
Frrs1	0.911657	8.96316e-07	FALSE	FALSE	3	3	FALSE
Dicer1	0.911691	1.53991e-05	FALSE	FALSE	2	2	FALSE
Pdk1	0.911693	2.72271e-07	FALSE	FALSE	1	1	FALSE
6430527G18Rik	0.911712	0.191194	FALSE	FALSE	2	1	TRUE
Pelp1	0.911811	6.27637e-05	FALSE	FALSE	3	3	FALSE
Mtap7	0.911967	1.63535e-09	TRUE	FALSE	1	1	FALSE
H2-D1	0.912056	7.72549e-11	TRUE	FALSE	2	2	FALSE
Zfp593	0.91228	0.000967752	FALSE	FALSE	3	2	TRUE
Pccb	0.91228	0.772888	FALSE	FALSE	2	2	FALSE
Ccdc58	0.912359	7.1303e-07	FALSE	FALSE	1	1	FALSE
Plp1	0.912359	6.32786e-05	FALSE	FALSE	2	2	FALSE
Ric8b	0.912369	5.3353e-05	FALSE	FALSE	2	2	FALSE
Tbcel	0.912415	0.000953238	FALSE	FALSE	2	1	TRUE
Snx14	0.912509	0.244559	FALSE	FALSE	2	1	TRUE
Rshl2a	0.912537	0.00154278	FALSE	FALSE	1	1	FALSE
Cryz	0.91259	5.02766e-14	TRUE	FALSE	1	1	FALSE
Atp9a	0.912627	2.50824e-06	FALSE	FALSE	2	2	FALSE
Uap1	0.91266	0.249045	FALSE	FALSE	3	3	FALSE
Cacybp	0.912668	2.6757e-07	FALSE	FALSE	3	3	FALSE
Adrm1	0.912724	1.90343e-05	FALSE	FALSE	3	3	FALSE
Atf3	0.912725	0.268353	FALSE	FALSE	3	3	FALSE
2410019A14Rik	0.912736	0.00511775	FALSE	FALSE	3	3	FALSE
Slc7a3	0.912748	1.51326e-06	FALSE	FALSE	1	3	TRUE
Cnnm3	0.912761	0.000166965	FALSE	FALSE	2	2	FALSE
Traf2	0.912807	1.42172e-09	FALSE	FALSE	2	2	FALSE
Fbxo32	0.912893	0.000183008	FALSE	FALSE	2	2	FALSE
Hbp1	0.912985	1.19543e-09	FALSE	FALSE	2	2	FALSE
Homer1	0.91306	9.67849e-05	FALSE	FALSE	3	2	TRUE
Alg3	0.913142	1.40447e-07	FALSE	FALSE	3	2	TRUE
Slc25a3	0.913288	2.43699e-08	FALSE	FALSE	3	3	FALSE
Uck2	0.913339	0.00296057	FALSE	FALSE	3	3	FALSE
Ube2e1	0.913363	0.00172045	FALSE	FALSE	3	3	FALSE
Hspa4	0.913388	4.50866e-05	FALSE	FALSE	3	3	FALSE
Ncdn	0.913458	5.16455e-09	FALSE	FALSE	3	2	TRUE
Tymp	0.913467	1.91046e-06	FALSE	FALSE	3	3	FALSE
Tmem16k	0.913493	0.000205351	FALSE	FALSE	1	1	FALSE
Pmpcb	0.913637	3.21274e-07	FALSE	FALSE	1	3	TRUE
Eif2ak2	0.91367	7.18576e-10	TRUE	FALSE	1	1	FALSE
Eif3s10	0.913677	1.13638e-05	FALSE	FALSE	3	3	FALSE
Pacsin1	0.913725	5.21592e-07	FALSE	FALSE	2	2	FALSE
Sppl3	0.913731	7.8569e-09	FALSE	FALSE	2	2	FALSE
Nkrf	0.913744	7.67293e-06	FALSE	FALSE	3	3	FALSE
Ccs	0.913755	2.23495e-05	FALSE	FALSE	2	1	TRUE
Ddx19a	0.913887	0.00192556	FALSE	FALSE	3	3	FALSE
Atxn1	0.913969	0.00216788	FALSE	FALSE	1	3	TRUE
Rapgef6	0.913996	1.93142e-05	FALSE	FALSE	2	1	TRUE
Rpa1	0.914062	0.61714	FALSE	FALSE	1	1	FALSE
Vps29	0.914086	2.3476e-05	FALSE	FALSE	1	3	TRUE
BC085271	0.914089	4.99865e-08	FALSE	FALSE	3	3	FALSE
Oxsr1	0.914108	0.0924769	FALSE	FALSE	3	3	FALSE
Rnps1	0.914137	0.00112763	FALSE	FALSE	3	3	FALSE
Kifc2	0.914194	0.000717822	FALSE	FALSE	2	1	TRUE
Abcd3	0.91422	7.65155e-05	FALSE	FALSE	3	3	FALSE
Gas2l3	0.91423	1.07035e-12	TRUE	FALSE	1	1	FALSE
Fbxl10	0.914255	0.586187	FALSE	FALSE	3	3	FALSE
Tmie	0.914292	0.000256443	FALSE	FALSE	2	2	FALSE
Zcchc3	0.914322	6.65902e-09	FALSE	FALSE	1	1	FALSE
Cacnb3	0.914327	0.00066241	FALSE	FALSE	1	1	FALSE
Fkbp1a	0.914449	2.49956e-09	FALSE	FALSE	1	1	FALSE
D11Wsu99e	0.914465	0.00015712	FALSE	FALSE	2	2	FALSE
Sfmbt1	0.914471	0.000570948	FALSE	FALSE	3	3	FALSE
Snx3	0.914514	7.27499e-06	FALSE	FALSE	1	1	FALSE
Hnrpab	0.914525	1.46184e-08	TRUE	FALSE	3	3	FALSE
Psmb5	0.914534	2.92169e-05	FALSE	FALSE	3	3	FALSE
Pgls	0.914674	1.30489e-05	FALSE	FALSE	1	1	FALSE
Prkcz	0.914712	0.000712888	FALSE	FALSE	2	2	FALSE
Hk1	0.914734	1.58317e-06	FALSE	FALSE	1	1	FALSE
Vbp1	0.914776	0.00445552	FALSE	FALSE	1	3	TRUE
Stra13	0.914853	6.57418e-05	FALSE	FALSE	1	1	FALSE
Dhcr7	0.91491	0.000278416	FALSE	FALSE	1	1	FALSE
Edem2	0.914934	3.56971e-07	TRUE	FALSE	1	1	FALSE
Magohb	0.914951	1.39028e-05	FALSE	FALSE	3	3	FALSE
Ccdc109b	0.915106	1.25112e-10	FALSE	FALSE	1	1	FALSE
Trip6	0.915187	0.0418753	FALSE	FALSE	2	2	FALSE
Pim1	0.915212	0.0744719	FALSE	FALSE	1	1	FALSE
Prmt5	0.915251	0.038062	FALSE	FALSE	3	3	FALSE
Psmd12	0.915271	0.000296705	FALSE	FALSE	3	3	FALSE
2210021J22Rik	0.915338	0.000394419	FALSE	FALSE	2	2	FALSE
Slmo2	0.915431	6.31873e-06	FALSE	FALSE	3	3	FALSE
Gusb	0.915452	0.00126592	FALSE	FALSE	3	3	FALSE
Usp39	0.915487	6.95494e-08	FALSE	FALSE	3	3	FALSE
1110059E24Rik	0.915561	1.17341e-09	TRUE	FALSE	1	1	FALSE
Hps3	0.915626	3.11216e-06	FALSE	FALSE	2	2	FALSE
Psmd8	0.91565	8.041e-07	FALSE	FALSE	3	3	FALSE
Vkorc1l1	0.915676	0.000611874	FALSE	FALSE	3	3	FALSE
Vps37b	0.915693	0.00282069	FALSE	FALSE	2	2	FALSE
Paics	0.915753	1.20175e-08	FALSE	FALSE	1	3	TRUE
Dpagt1	0.915765	0.160323	FALSE	FALSE	3	3	FALSE
Slc35c1	0.915798	0.808842	FALSE	FALSE	2	2	FALSE
Mlstd2	0.915806	0.000237095	FALSE	FALSE	3	3	FALSE
Ets2	0.915815	0.0001578	FALSE	FALSE	2	2	FALSE
Rfc2	0.915857	0.00362062	FALSE	FALSE	1	1	FALSE
Tmsb10	0.915867	6.65749e-05	FALSE	FALSE	2	1	TRUE
Kcnmb4	0.915868	0.000684457	FALSE	FALSE	2	2	FALSE
Cpne2	0.915873	6.26192e-08	FALSE	FALSE	1	1	FALSE
Mbtps1	0.915903	4.54477e-10	FALSE	FALSE	2	2	FALSE
Aldh1l2	0.91591	1.79473e-07	FALSE	FALSE	1	3	TRUE
Mapk1ip1	0.915942	1.23721e-05	FALSE	FALSE	2	1	TRUE
Gde1	0.915968	1.11014e-07	FALSE	FALSE	1	1	FALSE
Ppp1r1b	0.916086	2.76677e-06	TRUE	FALSE	3	3	FALSE
1110007L15Rik	0.916088	1.78165e-06	FALSE	FALSE	3	3	FALSE
Rora	0.916164	0.0633174	FALSE	FALSE	2	2	FALSE
BC021381	0.916182	2.44784e-07	FALSE	FALSE	2	2	FALSE
Glipr1	0.916188	0.0835824	FALSE	FALSE	2	2	FALSE
Relb	0.916214	0.0242073	FALSE	FALSE	3	3	FALSE
Osbpl3	0.916295	1.13485e-07	FALSE	FALSE	1	1	FALSE
Whsc1l1	0.916313	8.65222e-08	FALSE	FALSE	2	1	TRUE
Zfp106	0.916314	0.0121474	FALSE	FALSE	3	3	FALSE
Dyrk2	0.91635	4.66083e-12	FALSE	FALSE	2	2	FALSE
Gemin6	0.916369	7.5785e-09	TRUE	FALSE	3	3	FALSE
D430039N05Rik	0.916387	0.000912132	FALSE	FALSE	1	1	FALSE
2900010M23Rik	0.916536	0.00243007	FALSE	FALSE	3	3	FALSE
Mphosph6	0.91655	8.86407e-06	FALSE	FALSE	3	1	TRUE
Snx21	0.916569	1.87196e-15	TRUE	FALSE	1	1	FALSE
Wnt5b	0.916616	0.0641057	FALSE	FALSE	2	2	FALSE
Selplg	0.916683	3.98093e-05	FALSE	FALSE	2	1	TRUE
Plekhf1	0.916873	1.07452e-14	TRUE	FALSE	1	1	FALSE
Zfp313	0.91692	1.92242e-06	FALSE	FALSE	1	1	FALSE
Fut4	0.916938	1.19447e-17	TRUE	FALSE	1	1	FALSE
Trpv2	0.916979	0.006252	FALSE	FALSE	1	1	FALSE
Cd22	0.91699	0.0358202	FALSE	FALSE	2	2	FALSE
Arid3b	0.917026	0.000164793	FALSE	FALSE	2	2	FALSE
Nol5a	0.917026	1.36628e-05	FALSE	FALSE	3	3	FALSE
Ctla4	0.917099	0.00309623	FALSE	FALSE	1	1	FALSE
Smpd1	0.917119	0.000105387	FALSE	FALSE	1	1	FALSE
Mmp14	0.91713	2.64176e-07	FALSE	FALSE	2	2	FALSE
2810021J22Rik	0.917192	0.000453415	FALSE	FALSE	2	2	FALSE
6230416J20Rik	0.917288	8.02531e-08	FALSE	FALSE	1	3	TRUE
Crebbp	0.917345	0.000268855	FALSE	FALSE	2	2	FALSE
Casp4	0.917355	8.27281e-09	TRUE	FALSE	1	1	FALSE
Kpna3	0.917387	9.78597e-06	FALSE	FALSE	1	3	TRUE
Rpl22	0.917397	1.23922e-06	FALSE	FALSE	1	1	FALSE
Spag9	0.917411	0.999377	FALSE	FALSE	3	3	FALSE
Rras	0.917416	7.29831e-08	TRUE	FALSE	1	1	FALSE
Exosc8	0.917484	3.39246e-07	TRUE	FALSE	1	1	FALSE
Rbms2	0.917497	1.29404e-08	TRUE	FALSE	2	2	FALSE
Rnf32	0.917599	0.0102792	FALSE	FALSE	2	2	FALSE
Papss1	0.917674	9.549e-06	FALSE	FALSE	1	1	FALSE
Lrdd	0.917694	4.42331e-06	FALSE	FALSE	1	3	TRUE
Grpel1	0.917791	0.00396269	FALSE	FALSE	3	3	FALSE
Arglu1	0.917828	4.88996e-11	FALSE	FALSE	2	2	FALSE
Zfyve21	0.917843	2.06862e-07	TRUE	FALSE	3	1	TRUE
Samsn1	0.918065	0.0501165	FALSE	FALSE	1	1	FALSE
Creb3	0.918065	0.256295	FALSE	FALSE	2	1	TRUE
Tmem53	0.918155	2.1558e-14	TRUE	FALSE	1	1	FALSE
Mum1	0.918159	0.764164	FALSE	FALSE	2	1	TRUE
Pex11c	0.918258	2.88931e-11	FALSE	FALSE	1	3	TRUE
Commd8	0.918332	0.0154275	FALSE	FALSE	2	2	FALSE
Ifi27	0.91847	1.01897e-11	TRUE	FALSE	1	1	FALSE
Mapkapk2	0.918505	0.0678015	FALSE	FALSE	1	1	FALSE
Cd52	0.918524	0.99999	FALSE	FALSE	2	1	TRUE
Bmpr1a	0.918536	1.9456e-09	TRUE	FALSE	1	1	FALSE
Gprasp1	0.918625	2.80711e-05	FALSE	FALSE	2	2	FALSE
Gloxd1	0.918657	1.78253e-06	FALSE	FALSE	3	3	FALSE
Tmem71	0.918685	3.49605e-10	TRUE	FALSE	2	2	FALSE
Ran	0.91877	0.0293467	FALSE	FALSE	3	3	FALSE
Ddb2	0.918876	0.0305943	FALSE	FALSE	2	1	TRUE
Ehd4	0.918907	1.05571e-11	FALSE	FALSE	3	3	FALSE
Eps8	0.91892	1.77497e-10	TRUE	FALSE	1	1	FALSE
Ctsh	0.918929	7.98911e-07	FALSE	FALSE	2	2	FALSE
2210412D01Rik	0.919163	1.40091e-09	FALSE	FALSE	1	3	TRUE
Pfkfb2	0.919392	0.498307	FALSE	FALSE	2	2	FALSE
Mrps15	0.91952	0.000595357	FALSE	FALSE	1	3	TRUE
Rad50	0.919555	2.76165e-11	TRUE	FALSE	1	1	FALSE
Tnfrsf26	0.919597	6.64349e-10	FALSE	FALSE	2	2	FALSE
Tegt	0.919615	7.66367e-08	FALSE	FALSE	2	2	FALSE
Nagk	0.919674	3.72867e-08	TRUE	FALSE	2	1	TRUE
LOC56628	0.91968	1.1949e-05	TRUE	FALSE	2	2	FALSE
Mecp2	0.919811	0.0180762	FALSE	FALSE	2	1	TRUE
Tacc1	0.91984	2.53972e-12	TRUE	FALSE	2	2	FALSE
Limk2	0.919902	0.728562	FALSE	FALSE	2	2	FALSE
Herc3	0.919937	0.000584698	FALSE	FALSE	2	1	TRUE
Tlr6	0.919969	3.03926e-07	FALSE	FALSE	2	1	TRUE
Creb1	0.919997	5.70992e-06	FALSE	FALSE	2	2	FALSE
5830434P21Rik	0.920018	2.64541e-09	FALSE	FALSE	2	1	TRUE
Cd96	0.920099	5.17465e-05	FALSE	FALSE	2	2	FALSE
Rcsd1	0.920103	0.00151208	FALSE	FALSE	2	1	TRUE
Lrig1	0.920127	0.0012413	FALSE	FALSE	3	2	TRUE
Prkcbp1	0.920178	0.0483194	FALSE	FALSE	2	1	TRUE
Cox17	0.920212	5.82401e-09	TRUE	FALSE	1	3	TRUE
Cutc	0.920303	0.00210116	FALSE	FALSE	2	2	FALSE
Nusap1	0.920307	1.04511e-10	TRUE	FALSE	1	1	FALSE
Dlgap4	0.920319	8.108e-06	FALSE	FALSE	2	2	FALSE
St6galnac6	0.920489	0.0537459	FALSE	FALSE	3	3	FALSE
Il2rb	0.920498	2.92481e-14	TRUE	FALSE	1	1	FALSE
Gga3	0.920542	2.92107e-09	FALSE	FALSE	2	2	FALSE
Ppt1	0.920558	7.16161e-06	TRUE	FALSE	1	1	FALSE
Ephx1	0.92062	9.46603e-06	FALSE	FALSE	2	2	FALSE
Hmg20a	0.92064	0.0260588	FALSE	FALSE	2	1	TRUE
Atp5e	0.920687	1.93636e-05	FALSE	FALSE	1	3	TRUE
Dnajc2	0.920847	9.89722e-08	FALSE	FALSE	3	3	FALSE
1110018J18Rik	0.920869	5.01732e-06	FALSE	FALSE	1	1	FALSE
Uchl3	0.9209	8.59753e-08	FALSE	FALSE	3	3	FALSE
Ube2c	0.920957	7.3269e-09	FALSE	FALSE	1	1	FALSE
7530404M11Rik	0.920968	6.15597e-10	FALSE	FALSE	1	1	FALSE
Ppapdc2	0.921052	9.8623e-09	FALSE	FALSE	2	2	FALSE
Trub2	0.921063	2.54858e-09	FALSE	FALSE	3	2	TRUE
Pik3cd	0.921091	0.0193443	FALSE	FALSE	2	1	TRUE
Pign	0.921104	1.74764e-10	FALSE	FALSE	3	3	FALSE
Chka	0.921174	4.12331e-07	FALSE	FALSE	2	2	FALSE
Rem2	0.921265	3.22819e-07	FALSE	FALSE	1	1	FALSE
Lcp2	0.921439	0.0554644	FALSE	FALSE	3	3	FALSE
Nmd3	0.921518	0.000841582	FALSE	FALSE	3	3	FALSE
Nup107	0.921632	1.54361e-07	TRUE	FALSE	3	3	FALSE
Plekha8	0.92164	5.08545e-11	TRUE	FALSE	1	1	FALSE
Slc9a3r1	0.921717	0.053308	FALSE	FALSE	2	1	TRUE
Abhd14a	0.921736	8.60001e-06	FALSE	FALSE	3	3	FALSE
Zscan12	0.92186	8.64962e-13	TRUE	FALSE	1	1	FALSE
Tram1	0.9219	0.260308	FALSE	FALSE	1	1	FALSE
March1	0.921922	0.0168447	FALSE	FALSE	2	2	FALSE
Slc2a9	0.921923	0.0178304	FALSE	FALSE	2	1	TRUE
Dnajc15	0.921967	6.68073e-10	FALSE	FALSE	3	3	FALSE
Il6ra	0.922105	1.2583e-07	FALSE	FALSE	2	2	FALSE
AI316807	0.922208	0.0799644	FALSE	FALSE	2	2	FALSE
Vdac1	0.922323	4.80992e-10	FALSE	FALSE	1	1	FALSE
Hyal2	0.922328	9.8434e-06	FALSE	FALSE	3	3	FALSE
Amd2	0.922363	2.9039e-06	FALSE	FALSE	3	3	FALSE
Memo1	0.922401	0.000116419	FALSE	FALSE	3	3	FALSE
Mrpl30	0.922417	0.000672542	FALSE	FALSE	1	3	TRUE
Rnf181	0.922473	2.5054e-07	FALSE	FALSE	1	1	FALSE
Mrpl13	0.922548	1.1149e-07	FALSE	FALSE	1	3	TRUE
Narg1	0.922557	1.38109e-05	FALSE	FALSE	3	3	FALSE
Jakmip1	0.922559	5.54485e-05	FALSE	FALSE	2	1	TRUE
Rab8b	0.922616	0.0740079	FALSE	FALSE	3	3	FALSE
Spna2	0.922673	3.31423e-09	FALSE	FALSE	2	2	FALSE
Tbc1d7	0.922719	3.45858e-11	TRUE	FALSE	1	3	TRUE
Jmjd3	0.922759	0.100991	FALSE	FALSE	2	2	FALSE
Arl2	0.922767	1.06513e-06	FALSE	FALSE	1	3	TRUE
P2ry1	0.922769	8.16666e-07	TRUE	FALSE	3	3	FALSE
Pecam1	0.922778	2.58253e-06	FALSE	FALSE	2	2	FALSE
Pxmp2	0.922812	3.58619e-07	FALSE	FALSE	1	1	FALSE
Il24	0.922812	1.00405e-18	TRUE	FALSE	1	1	FALSE
P4ha2	0.922914	5.81028e-12	TRUE	FALSE	1	1	FALSE
Slc39a4	0.923019	1.10917e-06	TRUE	FALSE	1	1	FALSE
D6Wsu176e	0.923035	0.000803665	FALSE	FALSE	2	2	FALSE
Sepp1	0.923092	0.000866708	FALSE	FALSE	2	1	TRUE
Slc25a39	0.923146	0.000329724	FALSE	FALSE	3	3	FALSE
Ccna2	0.923224	7.50106e-09	FALSE	FALSE	1	1	FALSE
Cd97	0.923282	1.19261e-07	FALSE	FALSE	2	2	FALSE
Alg10b	0.923302	0.00743707	FALSE	FALSE	3	3	FALSE
Mapk6	0.923427	0.231025	FALSE	FALSE	3	3	FALSE
Ctdsp1	0.923445	0.00611535	FALSE	FALSE	2	1	TRUE
Trpc4ap	0.92349	0.000111839	FALSE	FALSE	1	1	FALSE
Gigyf1	0.923514	5.02577e-08	FALSE	FALSE	2	2	FALSE
Ccng1	0.923536	1.40802e-05	FALSE	FALSE	1	1	FALSE
St13	0.923573	3.49054e-06	FALSE	FALSE	1	3	TRUE
Bola3	0.923703	1.65094e-06	FALSE	FALSE	3	3	FALSE
Ikbke	0.923902	9.91868e-05	FALSE	FALSE	2	2	FALSE
Ezh2	0.923905	4.99762e-06	FALSE	FALSE	1	1	FALSE
Jak3	0.923944	5.9503e-06	FALSE	FALSE	1	1	FALSE
Plaur	0.923992	0.430394	FALSE	FALSE	3	2	TRUE
Ccdc116	0.924002	0.00318644	FALSE	FALSE	3	3	FALSE
Pfkm	0.924031	3.5221e-09	FALSE	FALSE	1	1	FALSE
Ptpn22	0.924053	0.00792142	FALSE	FALSE	2	2	FALSE
Il4i1	0.924077	0.0511962	FALSE	FALSE	2	3	TRUE
Kif1b	0.9241	0.00302785	FALSE	FALSE	2	2	FALSE
Zfp41	0.924154	6.47756e-06	FALSE	FALSE	1	1	FALSE
Eprs	0.92416	0.000384548	FALSE	FALSE	3	3	FALSE
Cd2	0.924171	5.58513e-07	FALSE	FALSE	2	2	FALSE
Dscr2	0.924176	1.89353e-05	FALSE	FALSE	3	3	FALSE
Leo1	0.924245	0.000231197	FALSE	FALSE	3	3	FALSE
Fkbp11	0.924257	0.00144858	FALSE	FALSE	3	3	FALSE
Msh5	0.924317	3.39648e-13	TRUE	FALSE	1	1	FALSE
Zdhhc14	0.924353	2.12118e-09	FALSE	FALSE	2	2	FALSE
Leng9	0.9244	2.00114e-12	TRUE	FALSE	2	2	FALSE
Itpkb	0.924407	0.00111813	FALSE	FALSE	2	2	FALSE
Armcx2	0.924448	3.59246e-05	FALSE	FALSE	2	1	TRUE
Ep300	0.924547	5.13136e-07	FALSE	FALSE	2	1	TRUE
Bcas3	0.924647	1.45642e-05	FALSE	FALSE	2	1	TRUE
Ehd1	0.924649	0.282199	FALSE	FALSE	3	3	FALSE
Pou2af1	0.924665	1.93993e-08	FALSE	FALSE	3	2	TRUE
AA467197	0.924684	5.89588e-11	TRUE	FALSE	1	1	FALSE
Ddt	0.924746	0.000928814	FALSE	FALSE	1	3	TRUE
Tgfbi	0.924802	0.0297444	FALSE	FALSE	2	2	FALSE
Dcun1d4	0.924816	2.40125e-06	FALSE	FALSE	2	2	FALSE
Snx15	0.924875	0.0419147	FALSE	FALSE	2	2	FALSE
Rpo1-4	0.924913	1.79236e-07	FALSE	FALSE	3	2	TRUE
Arhgap1	0.924964	3.26286e-09	FALSE	FALSE	2	2	FALSE
Ccdc95	0.925019	5.52327e-07	FALSE	FALSE	3	3	FALSE
Itga7	0.925041	7.03705e-15	TRUE	FALSE	1	1	FALSE
H1fx	0.925046	1.57803e-13	TRUE	FALSE	1	1	FALSE
Nisch	0.925084	0.000319615	FALSE	FALSE	2	1	TRUE
Tmed1	0.925122	0.022018	FALSE	FALSE	2	2	FALSE
Tm6sf1	0.925131	8.51598e-11	TRUE	FALSE	1	1	FALSE
Smox	0.92516	0.000728213	FALSE	FALSE	1	1	FALSE
Rapgef4	0.925164	3.1403e-05	FALSE	FALSE	2	2	FALSE
Myst1	0.925175	0.00199836	FALSE	FALSE	2	2	FALSE
Atpbd1b	0.925188	1.15094e-11	FALSE	FALSE	3	3	FALSE
Chst2	0.925231	0.000337037	FALSE	FALSE	3	3	FALSE
Zfp238	0.925314	0.00105293	FALSE	FALSE	2	2	FALSE
9930104L06Rik	0.925322	2.67216e-09	TRUE	FALSE	2	2	FALSE
A230046K03Rik	0.925397	2.89677e-10	FALSE	FALSE	2	1	TRUE
Ppp3cc	0.925407	3.29582e-08	TRUE	FALSE	1	1	FALSE
Atic	0.925431	1.64678e-05	FALSE	FALSE	3	3	FALSE
Smarcc1	0.925434	0.0021098	FALSE	FALSE	3	3	FALSE
Ext1	0.92546	1.15625e-06	FALSE	FALSE	3	2	TRUE
Mrpl22	0.925522	5.72984e-06	FALSE	FALSE	3	3	FALSE
Dscr1l2	0.925558	8.68296e-09	FALSE	FALSE	2	1	TRUE
Alcam	0.925613	0.00131484	FALSE	FALSE	3	3	FALSE
Ankrd37	0.925797	6.19705e-13	TRUE	FALSE	1	1	FALSE
Epn2	0.925804	2.2728e-07	FALSE	FALSE	1	1	FALSE
Ctsa	0.925872	0.195134	FALSE	FALSE	2	1	TRUE
Gars	0.925885	0.00234785	FALSE	FALSE	3	3	FALSE
Per2	0.925924	0.0705052	FALSE	FALSE	3	3	FALSE
Crebl2	0.925952	8.97332e-06	FALSE	FALSE	2	1	TRUE
Wdr54	0.925962	1.77136e-10	TRUE	FALSE	1	1	FALSE
Abhd8	0.925974	0.0741076	FALSE	FALSE	2	1	TRUE
Cd3e	0.925989	5.87619e-07	FALSE	FALSE	2	2	FALSE
Mpp1	0.926046	0.000133637	TRUE	FALSE	1	1	FALSE
B4galt1	0.92606	1.22273e-06	FALSE	FALSE	2	1	TRUE
Bsg	0.926109	9.82779e-16	FALSE	FALSE	1	1	FALSE
Psmc4	0.926197	9.1169e-06	FALSE	FALSE	3	3	FALSE
Prickle4	0.926217	7.87563e-07	FALSE	FALSE	3	3	FALSE
Slc12a2	0.926333	0.000132787	FALSE	FALSE	3	3	FALSE
Odc1	0.926441	0.0643658	FALSE	FALSE	3	3	FALSE
Brca1	0.926492	7.08549e-07	FALSE	FALSE	1	1	FALSE
Mrpl18	0.926528	3.33265e-05	FALSE	FALSE	1	1	FALSE
Nhsl1	0.926529	0.0649627	FALSE	FALSE	2	2	FALSE
Cct5	0.926601	0.00183642	FALSE	FALSE	3	3	FALSE
Dgkz	0.926649	0.00348492	FALSE	FALSE	2	2	FALSE
A930008G19Rik	0.926654	0.0568711	FALSE	FALSE	2	2	FALSE
5730596K20Rik	0.926675	0.00335186	FALSE	FALSE	3	3	FALSE
1110014J01Rik	0.926676	9.57552e-08	FALSE	FALSE	2	2	FALSE
Usp28	0.926766	1.71546e-05	FALSE	FALSE	2	2	FALSE
Oxct1	0.926841	0.184777	FALSE	FALSE	1	1	FALSE
Alkbh4	0.926902	3.51042e-06	FALSE	FALSE	2	2	FALSE
Pigu	0.927067	7.14728e-05	FALSE	FALSE	3	3	FALSE
Tnfrsf8	0.927084	4.14386e-08	TRUE	FALSE	1	1	FALSE
Dhrs7	0.927143	0.00752538	FALSE	FALSE	1	1	FALSE
Dusp11	0.927258	9.36732e-05	FALSE	FALSE	2	1	TRUE
Sftpd	0.927274	7.3154e-07	FALSE	FALSE	2	2	FALSE
Fndc3b	0.92738	0.0925301	FALSE	FALSE	3	3	FALSE
Suv39h1	0.927472	7.23319e-07	FALSE	FALSE	1	1	FALSE
Ramp3	0.92749	0.131268	FALSE	FALSE	2	2	FALSE
Nudt1	0.927625	1.52954e-05	FALSE	FALSE	1	3	TRUE
Ankrd47	0.927631	2.58076e-05	FALSE	FALSE	1	1	FALSE
Rmnd1	0.927649	0.827213	FALSE	FALSE	2	1	TRUE
1700012G19Rik	0.927739	2.77539e-07	FALSE	FALSE	1	1	FALSE
Fem1b	0.927758	6.88676e-08	FALSE	FALSE	3	1	TRUE
Grcc10	0.927825	0.0530455	FALSE	FALSE	2	1	TRUE
2610027L16Rik	0.927945	0.000215521	FALSE	FALSE	3	3	FALSE
Armc7	0.92798	0.0030925	FALSE	FALSE	2	2	FALSE
Dstn	0.928	1.91114e-07	FALSE	FALSE	1	1	FALSE
Clcf1	0.928107	1.38087e-06	FALSE	FALSE	2	2	FALSE
Ccl4	0.928325	4.64233e-09	FALSE	FALSE	3	3	FALSE
Akna	0.928327	0.0134492	FALSE	FALSE	2	2	FALSE
AI662250	0.928382	0.000261487	FALSE	FALSE	2	2	FALSE
EG245297	0.928464	0.00317179	FALSE	FALSE	1	1	FALSE
Rfx2	0.928473	0.00888999	FALSE	FALSE	2	1	TRUE
Myo1g	0.928785	2.11093e-05	FALSE	FALSE	1	1	FALSE
Acaa1a	0.92888	0.362663	FALSE	FALSE	1	1	FALSE
Dusp16	0.9289	0.0537191	FALSE	FALSE	1	1	FALSE
Creld2	0.928903	0.000115313	FALSE	FALSE	3	3	FALSE
Polr3d	0.928938	2.39598e-05	FALSE	FALSE	3	2	TRUE
Gabpa	0.92905	0.00284649	FALSE	FALSE	3	3	FALSE
Ars2	0.929057	0.0301686	FALSE	FALSE	2	2	FALSE
Bcl2	0.929061	8.65209e-06	FALSE	FALSE	2	2	FALSE
Cd8b1	0.929148	0.0184457	FALSE	FALSE	2	1	TRUE
Wwc2	0.929176	2.62727e-06	FALSE	FALSE	2	2	FALSE
Rb1	0.929194	0.0456375	FALSE	FALSE	1	1	FALSE
Gpsm2	0.929212	3.47344e-11	TRUE	FALSE	1	1	FALSE
Arhgap29	0.929247	2.25614e-05	FALSE	FALSE	2	2	FALSE
Ndufb5	0.929286	3.30154e-07	FALSE	FALSE	1	1	FALSE
Akap1	0.929341	3.17787e-05	FALSE	FALSE	3	3	FALSE
Slc25a36	0.929465	9.40909e-06	FALSE	FALSE	2	1	TRUE
Foxk2	0.929535	1.00035e-05	FALSE	FALSE	3	3	FALSE
Dusp23	0.929581	3.10455e-05	FALSE	FALSE	2	2	FALSE
Dph3	0.929584	1.81359e-12	TRUE	FALSE	3	3	FALSE
Cd7	0.929607	0.000532147	FALSE	FALSE	2	2	FALSE
Klhl17	0.929618	0.001706	FALSE	FALSE	2	1	TRUE
Tmem106c	0.929693	0.000114443	FALSE	FALSE	1	1	FALSE
0610037L13Rik	0.929721	9.18231e-10	FALSE	FALSE	3	2	TRUE
Tmem101	0.929741	1.8019e-08	FALSE	FALSE	1	1	FALSE
Pols	0.929789	0.757396	FALSE	FALSE	3	3	FALSE
Cox5a	0.929802	2.12666e-05	FALSE	FALSE	3	3	FALSE
Rbms1	0.929803	1.76039e-07	FALSE	FALSE	2	2	FALSE
Stk39	0.929811	6.78862e-09	FALSE	FALSE	1	1	FALSE
Sesn1	0.929848	2.20588e-05	FALSE	FALSE	2	2	FALSE
Nucb1	0.92986	2.46271e-08	TRUE	FALSE	1	1	FALSE
Amigo2	0.92986	0.000735557	TRUE	FALSE	2	2	FALSE
B230342M21Rik	0.929919	4.97383e-12	TRUE	FALSE	2	1	TRUE
Foxj2	0.929919	2.75017e-09	FALSE	FALSE	2	2	FALSE
Kdelr2	0.929958	0.00649228	FALSE	FALSE	3	1	TRUE
Utp15	0.92996	5.09399e-06	FALSE	FALSE	3	3	FALSE
Csrp2	0.930067	5.97998e-07	FALSE	FALSE	1	1	FALSE
Phf6	0.930148	0.484424	FALSE	FALSE	3	3	FALSE
Tbxa2r	0.930159	0.0100707	FALSE	FALSE	2	1	TRUE
Tmem70	0.930175	2.46741e-10	TRUE	FALSE	3	3	FALSE
Plek	0.930246	6.82624e-05	TRUE	FALSE	3	3	FALSE
Zswim4	0.930287	0.54819	FALSE	FALSE	3	2	TRUE
Hist1h4m	0.930387	0.00158309	FALSE	FALSE	1	1	FALSE
Csk	0.930417	2.91748e-05	FALSE	FALSE	2	1	TRUE
Gabarapl1	0.930476	3.11727e-09	FALSE	FALSE	1	1	FALSE
Vdac2	0.930489	3.15815e-12	FALSE	FALSE	1	1	FALSE
Add3	0.930516	1.07838e-05	FALSE	FALSE	2	2	FALSE
Mical1	0.930518	0.000216887	FALSE	FALSE	2	2	FALSE
Acn9	0.930537	5.68884e-06	FALSE	FALSE	1	3	TRUE
Mad2l2	0.930711	0.000254839	FALSE	FALSE	3	3	FALSE
Idi2	0.930725	0.000271651	FALSE	FALSE	3	2	TRUE
Itpr3	0.93078	0.00233141	FALSE	FALSE	2	1	TRUE
Zfp75	0.930879	0.00228488	FALSE	FALSE	2	2	FALSE
Mrpl48	0.930946	1.3076e-05	FALSE	FALSE	1	3	TRUE
2010005J08Rik	0.93099	2.79365e-08	FALSE	FALSE	2	2	FALSE
Cd72	0.930993	3.11391e-05	FALSE	FALSE	2	2	FALSE
Krtcap2	0.931003	1.64138e-07	FALSE	FALSE	1	1	FALSE
Ear2	0.931033	0.0119565	FALSE	FALSE	2	2	FALSE
Ggta1	0.931086	7.38179e-07	FALSE	FALSE	1	1	FALSE
A730008H23Rik	0.931097	7.28437e-07	FALSE	FALSE	1	1	FALSE
Chchd6	0.931105	3.43896e-10	FALSE	FALSE	1	1	FALSE
Tpcn1	0.931139	0.0207978	FALSE	FALSE	2	1	TRUE
Bcl6	0.931168	0.000117655	FALSE	FALSE	2	2	FALSE
Rpia	0.931201	0.000196119	FALSE	FALSE	3	3	FALSE
Dbi	0.931274	4.27573e-09	FALSE	FALSE	1	1	FALSE
Tubb2c	0.931304	0.00104148	FALSE	FALSE	3	3	FALSE
Tars	0.931365	0.0711048	FALSE	FALSE	3	3	FALSE
Cox6c	0.931365	0.0382991	FALSE	FALSE	1	3	TRUE
ORF28	0.931396	0.000277567	FALSE	FALSE	2	2	FALSE
Lrrc33	0.931564	1.24833e-05	FALSE	FALSE	2	2	FALSE
Tspan14	0.931565	4.50824e-06	FALSE	FALSE	2	1	TRUE
Renbp	0.931579	4.03727e-16	TRUE	FALSE	1	1	FALSE
Myo18a	0.931604	0.00426533	FALSE	FALSE	1	1	FALSE
Il7r	0.931735	1.67111e-09	FALSE	FALSE	2	2	FALSE
Hes5	0.931737	0.00620025	FALSE	FALSE	2	2	FALSE
Pdss1	0.931777	4.7741e-07	FALSE	FALSE	3	3	FALSE
2410127L17Rik	0.931845	8.0509e-09	FALSE	FALSE	3	3	FALSE
Mtap1s	0.931881	0.00126692	FALSE	FALSE	3	2	TRUE
Insig1	0.931938	1.69339e-05	FALSE	FALSE	1	1	FALSE
Sox12	0.931949	8.99435e-05	FALSE	FALSE	3	3	FALSE
Gmip	0.931961	4.91079e-07	FALSE	FALSE	2	2	FALSE
Ddx39	0.931983	2.44468e-06	FALSE	FALSE	3	3	FALSE
Nudcd3	0.932006	0.00055519	FALSE	FALSE	3	3	FALSE
Qrsl1	0.932043	2.69954e-10	FALSE	FALSE	2	2	FALSE
Psmd14	0.932174	0.000106565	FALSE	FALSE	3	3	FALSE
Smyd2	0.932197	0.000790021	FALSE	FALSE	3	3	FALSE
Gprk6	0.932219	0.7591	FALSE	FALSE	2	1	TRUE
Acadsb	0.932302	1.7966e-08	FALSE	FALSE	1	1	FALSE
Gtf3c5	0.932336	1.00404e-05	FALSE	FALSE	1	3	TRUE
9530058B02Rik	0.932361	3.22633e-08	FALSE	FALSE	3	3	FALSE
Pik3r3	0.932384	0.00154391	FALSE	FALSE	2	2	FALSE
Inoc1	0.932555	3.50027e-07	FALSE	FALSE	3	2	TRUE
Mark3	0.932619	6.93582e-10	FALSE	FALSE	3	2	TRUE
4930455F23Rik	0.932705	0.000162558	FALSE	FALSE	1	1	FALSE
Ccdc92	0.93274	1.87098e-06	FALSE	FALSE	1	1	FALSE
Adfp	0.932769	3.84896e-10	FALSE	FALSE	1	1	FALSE
Hmgn3	0.932769	3.7876e-13	TRUE	FALSE	1	1	FALSE
Abr	0.932825	0.000500956	FALSE	FALSE	2	1	TRUE
Btbd6	0.93297	3.39147e-06	FALSE	FALSE	2	2	FALSE
Rpa3	0.932999	0.00088517	FALSE	FALSE	1	1	FALSE
Itm2b	0.933016	4.38232e-11	FALSE	FALSE	2	2	FALSE
Wdsof1	0.933157	4.245e-06	FALSE	FALSE	3	3	FALSE
Klf16	0.933174	0.386038	FALSE	FALSE	3	3	FALSE
2900064A13Rik	0.933233	0.000217935	FALSE	FALSE	1	3	TRUE
Slc25a1	0.933234	2.22298e-09	FALSE	FALSE	1	1	FALSE
Hspa5	0.933297	0.00523611	FALSE	FALSE	3	3	FALSE
Fars2	0.933323	8.66888e-05	TRUE	FALSE	1	1	FALSE
Wisp1	0.933453	1.20846e-06	FALSE	FALSE	3	3	FALSE
Casp8	0.933503	2.08022e-06	FALSE	FALSE	2	1	TRUE
Gfi1	0.933519	0.580826	FALSE	FALSE	3	3	FALSE
H2-K1	0.933757	1.50029e-07	TRUE	FALSE	2	2	FALSE
Acy1	0.93382	3.40932e-08	FALSE	FALSE	3	3	FALSE
Tagap1	0.933877	0.000434197	FALSE	FALSE	3	2	TRUE
Cyp11a1	0.93392	1.08018e-10	TRUE	FALSE	1	1	FALSE
Mrps11	0.933924	1.00134e-07	FALSE	FALSE	3	3	FALSE
Marcksl1	0.934034	0.000193895	FALSE	FALSE	3	3	FALSE
A130092J06Rik	0.934074	0.0678429	FALSE	FALSE	2	1	TRUE
Pnpla7	0.934079	1.27221e-13	FALSE	FALSE	2	2	FALSE
Card11	0.934085	0.00151212	FALSE	FALSE	2	1	TRUE
Gimap9	0.934195	0.0104608	FALSE	FALSE	2	2	FALSE
Ctps2	0.934206	0.0106869	FALSE	FALSE	2	1	TRUE
Yipf2	0.934257	7.50298e-06	FALSE	FALSE	3	3	FALSE
Cd200	0.934294	4.69737e-05	FALSE	FALSE	3	3	FALSE
Csrp1	0.9343	8.88534e-06	FALSE	FALSE	1	1	FALSE
Scamp4	0.934345	3.25769e-06	FALSE	FALSE	3	2	TRUE
Pts	0.93436	0.994578	FALSE	FALSE	1	1	FALSE
Epb4	0.934371	0.000160954	FALSE	FALSE	2	2	FALSE
Sap30	0.934387	8.71222e-06	FALSE	FALSE	1	1	FALSE
Ddx21	0.934423	7.29681e-08	FALSE	FALSE	3	3	FALSE
Arfgap3	0.934427	1.50014e-07	FALSE	FALSE	1	1	FALSE
Arhgef3	0.934448	0.000326565	FALSE	FALSE	2	2	FALSE
Cacna2d4	0.934453	0.0390247	FALSE	FALSE	2	2	FALSE
Retsat	0.934541	6.4834e-09	TRUE	FALSE	1	1	FALSE
Rassf2	0.934569	0.389524	FALSE	FALSE	2	2	FALSE
Dctn6	0.934632	0.0128136	FALSE	FALSE	2	1	TRUE
Rufy1	0.934661	0.129904	FALSE	FALSE	2	2	FALSE
Gadd45g	0.934742	0.000534743	FALSE	FALSE	1	1	FALSE
Galnt11	0.934786	7.36703e-10	TRUE	FALSE	2	2	FALSE
Cycs	0.935078	2.87182e-07	FALSE	FALSE	3	3	FALSE
Slc25a45	0.935113	0.000324318	FALSE	FALSE	2	1	TRUE
Glipr2	0.935158	1.57675e-07	FALSE	FALSE	1	1	FALSE
Ng23	0.93522	3.2007e-07	FALSE	FALSE	2	1	TRUE
Aars	0.935228	0.00653242	FALSE	FALSE	1	3	TRUE
Chkb	0.935331	6.00537e-13	TRUE	FALSE	2	2	FALSE
Zkscan14	0.935334	0.000496353	FALSE	FALSE	2	1	TRUE
Paip2	0.935361	0.000934833	FALSE	FALSE	1	1	FALSE
Psmc2	0.935396	3.43047e-12	FALSE	FALSE	3	3	FALSE
Ndrg2	0.935399	6.8199e-11	FALSE	FALSE	1	1	FALSE
Aacs	0.9354	0.175325	FALSE	FALSE	3	3	FALSE
Myo1f	0.935437	7.99167e-12	TRUE	FALSE	2	1	TRUE
Cuzd1	0.935496	3.03497e-20	TRUE	FALSE	1	1	FALSE
Tmem63a	0.935587	5.07449e-05	FALSE	FALSE	2	2	FALSE
Zfp810	0.93561	0.000191564	FALSE	FALSE	2	1	TRUE
Centb5	0.935614	6.51533e-06	FALSE	FALSE	2	2	FALSE
Map3k14	0.935645	0.0001329	FALSE	FALSE	2	2	FALSE
Rsc1a1	0.935669	2.38361e-06	FALSE	FALSE	3	3	FALSE
[truncated: 1,946 more rows]

## Sheet: Th1vsTh12
SUPPLEMENTARY TABLE2: Summary of qualitative and quantitative differentially expressed genes for different comparisons
gene	correlation	pvalue_anova	quant_deg	qual_deg	clust_A	clust_B	switch
Efna5	-0.755424	6.1869e-12	TRUE	TRUE	2	1	TRUE
Nkg7	-0.577468	6.01122e-08	TRUE	TRUE	1	2	TRUE
AI451617	-0.548573	9.89797e-11	TRUE	TRUE	1	3	TRUE
Tlr7	-0.454458	3.13764e-09	TRUE	TRUE	1	2	TRUE
Atp10a	-0.386359	0.000119153	TRUE	TRUE	1	2	TRUE
Sln	-0.385904	3.92042e-21	TRUE	TRUE	3	1	TRUE
Oas1g	-0.358386	8.2484e-17	TRUE	TRUE	1	1	FALSE
Rtp4	-0.35572	4.92962e-09	TRUE	TRUE	1	2	TRUE
Ifit2	-0.355395	7.33934e-06	TRUE	TRUE	1	2	TRUE
Parp12	-0.349921	7.21962e-12	TRUE	TRUE	1	2	TRUE
Gata3	-0.328607	3.551e-10	TRUE	TRUE	2	1	TRUE
Ms4a6d	-0.306642	7.30875e-08	TRUE	TRUE	1	2	TRUE
Clpx	-0.261102	3.68653e-07	TRUE	TRUE	2	1	TRUE
Rsad2	-0.260355	1.82165e-09	TRUE	TRUE	1	2	TRUE
Zbp1	-0.234289	1.14196e-10	TRUE	TRUE	1	2	TRUE
H28	-0.229038	2.06649e-12	TRUE	TRUE	1	3	TRUE
Timd2	-0.13761	3.09637e-11	TRUE	TRUE	1	1	FALSE
Ifit3	-0.125371	1.72631e-15	TRUE	TRUE	1	2	TRUE
Oasl2	-0.102403	1.0696e-17	TRUE	TRUE	1	3	TRUE
Ddx60	-0.0707679	3.5947e-12	TRUE	TRUE	1	2	TRUE
Ifi35	-0.0528087	1.18416e-06	TRUE	TRUE	1	2	TRUE
Ltbp1	-0.0512514	2.61848e-12	TRUE	TRUE	2	1	TRUE
Oas2	-0.0380314	2.29436e-10	TRUE	TRUE	1	2	TRUE
D330045A20Rik	-0.036701	6.05918e-15	TRUE	TRUE	2	1	TRUE
Emr1	-0.0280405	2.9481e-14	TRUE	TRUE	2	2	FALSE
Nts	0.036601	8.51244e-13	TRUE	TRUE	3	1	TRUE
BC094916	0.0430241	8.93552e-10	TRUE	TRUE	2	2	FALSE
Znfx1	0.0612979	2.40435e-10	TRUE	TRUE	2	2	FALSE
Lgals3bp	0.0653213	1.99442e-07	TRUE	TRUE	1	2	TRUE
9930111J21Rik	0.0896979	9.3873e-08	TRUE	TRUE	1	2	TRUE
Nqo2	0.0960678	1.00864e-05	TRUE	TRUE	1	2	TRUE
Sema4b	0.0964644	1.9473e-05	TRUE	TRUE	2	2	FALSE
Smpdl3b	0.132854	2.45174e-10	TRUE	TRUE	1	1	FALSE
Klrk1	0.140221	9.28115e-12	TRUE	TRUE	1	2	TRUE
St3gal1	0.143605	3.72945e-09	TRUE	TRUE	3	1	TRUE
Fcrls	0.155421	1.88364e-10	TRUE	TRUE	1	1	FALSE
Nrp1	0.168341	7.86891e-10	TRUE	TRUE	1	2	TRUE
Snx10	0.178499	2.1965e-07	TRUE	TRUE	1	1	FALSE
Ube2l6	0.200873	1.69282e-08	TRUE	TRUE	1	3	TRUE
Ifih1	0.204909	7.42975e-05	TRUE	TRUE	1	3	TRUE
Prickle1	0.210317	2.33014e-10	TRUE	TRUE	1	2	TRUE
Mtap6	0.217799	1.65725e-15	TRUE	TRUE	1	1	FALSE
Tiam1	0.219881	2.91945e-09	TRUE	TRUE	3	1	TRUE
Gbp6	0.225901	2.01864e-06	TRUE	TRUE	2	2	FALSE
Dusp14	0.246363	3.71269e-05	TRUE	TRUE	3	1	TRUE
Clec2e	0.247703	0.00183876	TRUE	TRUE	1	1	FALSE
Rnf213	0.260157	6.09325e-05	TRUE	TRUE	1	2	TRUE
Irf7	0.262465	3.82331e-11	TRUE	TRUE	1	2	TRUE
C730027P07Rik	0.265283	2.61319e-14	TRUE	TRUE	1	1	FALSE
Eomes	0.277071	1.69721e-07	TRUE	TRUE	1	1	FALSE
Fscn1	0.281471	0.000153004	TRUE	TRUE	1	3	TRUE
Ifi203	0.282644	4.80117e-08	TRUE	TRUE	1	2	TRUE
P2ry14	0.300039	1.45301e-05	TRUE	TRUE	2	2	FALSE
BC006779	0.308962	1.28991e-06	TRUE	TRUE	1	2	TRUE
Msr2	0.318845	2.9271e-11	TRUE	TRUE	1	1	FALSE
Tal2	0.338798	2.40686e-05	TRUE	TRUE	3	2	TRUE
Marcks	0.347747	2.18712e-06	TRUE	TRUE	3	3	FALSE
Rexo2	0.36462	3.6668e-05	TRUE	TRUE	3	3	FALSE
Mitd1	0.373664	3.94286e-07	TRUE	TRUE	1	2	TRUE
Gbp1	0.379015	7.80443e-07	TRUE	TRUE	1	3	TRUE
2010001M09Rik	0.402235	1.79359e-05	TRUE	TRUE	2	2	FALSE
Hsh2d	0.405071	4.94847e-07	TRUE	TRUE	1	2	TRUE
Muc13	0.412517	1.58571e-09	TRUE	TRUE	1	1	FALSE
Akr1c18	0.420034	1.04338e-05	TRUE	TRUE	1	1	FALSE
Adar	0.424759	1.95165e-06	TRUE	TRUE	1	1	FALSE
Tspan6	0.430104	1.9293e-07	TRUE	TRUE	3	1	TRUE
Slfn1	0.436786	9.82049e-11	TRUE	TRUE	2	2	FALSE
Gvin1	0.442534	2.95935e-11	TRUE	TRUE	1	2	TRUE
Amica1	0.448226	4.77666e-12	TRUE	TRUE	1	1	FALSE
Pip5k1b	0.448698	3.87138e-12	TRUE	TRUE	3	1	TRUE
Cd86	0.455552	2.538e-09	TRUE	TRUE	2	2	FALSE
Tarbp2	0.464711	1.3053e-09	TRUE	TRUE	3	1	TRUE
Trim34	0.466094	1.5747e-07	TRUE	TRUE	1	2	TRUE
Igfbp7	0.485556	4.86662e-11	TRUE	TRUE	3	2	TRUE
Adora3	0.48817	3.23543e-11	TRUE	TRUE	1	1	FALSE
Tmem38b	0.489203	1.7273e-11	TRUE	TRUE	3	3	FALSE
Flcn	0.496841	0.00163603	TRUE	TRUE	2	2	FALSE
Itga3	0.498697	3.8378e-05	TRUE	TRUE	3	1	TRUE
Hopx	0.501833	2.28835e-12	TRUE	TRUE	1	2	TRUE
Bst2	0.503586	8.02996e-08	TRUE	TRUE	1	1	FALSE
1110067D22Rik	0.506633	0.00028031	TRUE	TRUE	1	3	TRUE
Ube2q2	0.507342	0.000836461	TRUE	TRUE	3	1	TRUE
Il18r1	0.511607	1.8518e-12	TRUE	TRUE	2	2	FALSE
D14Ertd668e	0.513435	2.49107e-06	TRUE	TRUE	1	2	TRUE
Gldc	0.514128	8.49498e-10	TRUE	TRUE	1	3	TRUE
5730469M10Rik	0.516746	9.73847e-10	TRUE	TRUE	1	1	FALSE
Csprs	0.519478	5.40618e-10	TRUE	TRUE	1	2	TRUE
Slfn2	0.519576	3.97491e-05	TRUE	TRUE	3	2	TRUE
Mx1	0.523689	3.65353e-13	TRUE	TRUE	1	1	FALSE
Il18rap	0.537654	8.80997e-13	TRUE	TRUE	1	1	FALSE
Stambpl1	0.545959	0.000609298	TRUE	TRUE	2	2	FALSE
Endod1	0.548085	8.92501e-08	TRUE	TRUE	1	2	TRUE
Oas1b	0.553177	3.08314e-07	TRUE	TRUE	1	2	TRUE
Apbb1ip	0.555657	0.00126118	TRUE	TRUE	2	2	FALSE
Gypc	0.556702	9.7823e-08	TRUE	TRUE	3	3	FALSE
Irf9	0.556846	1.19304e-06	TRUE	TRUE	2	2	FALSE
Ntrk3	0.564536	4.00696e-09	TRUE	TRUE	2	2	FALSE
Shh	0.572979	2.54996e-14	TRUE	TRUE	1	1	FALSE
Suhw2	0.576334	4.80127e-07	TRUE	TRUE	1	1	FALSE
Il4ra	0.579121	9.70189e-06	TRUE	TRUE	2	1	TRUE
Mgll	0.581433	5.24749e-10	TRUE	TRUE	1	1	FALSE
Ifng	0.585868	2.00822e-08	TRUE	TRUE	3	3	FALSE
Ms4a6b	0.587141	1.9952e-07	TRUE	TRUE	1	2	TRUE
Evi2a	0.594016	2.27123e-05	TRUE	TRUE	1	2	TRUE
Usp18	0.59406	1.806e-08	TRUE	TRUE	1	1	FALSE
Nod1	0.595022	7.91857e-08	TRUE	TRUE	2	2	FALSE
Inpp5a	0.597811	0.000749954	TRUE	TRUE	2	1	TRUE
Foxq1	0.598998	1.14662e-11	TRUE	TRUE	1	1	FALSE
Kndc1	0.600314	1.43247e-10	TRUE	TRUE	1	1	FALSE
Ptpn12	0.600672	1.32996e-05	TRUE	TRUE	2	2	FALSE
Cd80	0.601718	1.26516e-05	TRUE	TRUE	1	1	FALSE
Cdc42se1	0.617033	1.51549e-06	TRUE	TRUE	2	2	FALSE
Mef2c	0.618412	3.63149e-09	TRUE	TRUE	2	3	TRUE
Morc3	0.621998	0.000235547	TRUE	TRUE	2	2	FALSE
Rapgef5	0.625002	2.22184e-12	TRUE	TRUE	1	1	FALSE
Serpina3f	0.628726	1.26182e-05	TRUE	TRUE	1	1	FALSE
Prr15	0.630493	1.56031e-08	TRUE	TRUE	1	1	FALSE
Id1	0.631973	0.000116372	TRUE	TRUE	3	3	FALSE
Fgl2	0.63402	8.57402e-08	TRUE	TRUE	1	1	FALSE
Dbndd2	0.634921	5.81067e-10	TRUE	TRUE	2	2	FALSE
2310004I24Rik	0.635026	1.41794e-08	TRUE	TRUE	1	1	FALSE
Il4	0.639901	2.46012e-09	TRUE	TRUE	1	1	FALSE
Ldhd	0.640421	0.00462507	TRUE	TRUE	2	2	FALSE
Mxra8	0.640935	3.72601e-08	TRUE	TRUE	2	2	FALSE
Pros1	0.643123	2.55992e-13	TRUE	TRUE	1	1	FALSE
Batf	0.643809	4.06127e-09	TRUE	TRUE	3	1	TRUE
Ripk3	0.644955	1.49644e-05	TRUE	TRUE	1	1	FALSE
Trim21	0.647362	2.14059e-07	TRUE	TRUE	2	2	FALSE
Pla2g4f	0.651493	1.37125e-06	TRUE	TRUE	3	2	TRUE
Casp6	0.653676	1.33188e-07	TRUE	TRUE	1	1	FALSE
Snupn	0.65413	3.95894e-10	TRUE	TRUE	1	1	FALSE
Apobec1	0.654453	3.46896e-07	TRUE	TRUE	1	2	TRUE
Spsb1	0.655643	1.08287e-05	TRUE	TRUE	2	2	FALSE
Uba1	0.65615	5.65869e-05	TRUE	TRUE	1	1	FALSE
Gnpda1	0.657566	1.35969e-08	TRUE	TRUE	1	1	FALSE
Edn1	0.658281	2.60506e-08	TRUE	TRUE	3	1	TRUE
Asb2	0.659583	1.98863e-11	TRUE	TRUE	1	1	FALSE
Sgk3	0.661568	0.00116737	TRUE	TRUE	2	2	FALSE
Sp100	0.6626	0.000196765	TRUE	TRUE	1	2	TRUE
Irgm	0.666892	1.76034e-06	TRUE	TRUE	2	3	TRUE
2510009E07Rik	0.667006	9.70602e-05	TRUE	TRUE	2	2	FALSE
Pld4	0.672087	1.66619e-05	TRUE	TRUE	2	2	FALSE
Klrd1	0.676484	1.15559e-06	TRUE	TRUE	2	2	FALSE
Cox7a1	0.676898	1.59098e-08	TRUE	TRUE	1	1	FALSE
Slc16a6	0.679319	0.000197541	TRUE	TRUE	3	1	TRUE
Il17ra	0.684624	0.000188647	TRUE	TRUE	2	2	FALSE
1200015F23Rik	0.686471	0.000128652	TRUE	TRUE	3	3	FALSE
Scin	0.68699	0.000582312	TRUE	TRUE	3	3	FALSE
Atg2a	0.687736	9.52824e-08	TRUE	TRUE	2	2	FALSE
Wdr92	0.690185	3.64227e-09	TRUE	TRUE	2	2	FALSE
Rab6ip1	0.693334	3.06491e-07	TRUE	TRUE	1	1	FALSE
Nrn1	0.698899	1.50224e-11	TRUE	TRUE	1	1	FALSE
Ociad2	0.699146	1.98391e-07	TRUE	TRUE	1	1	FALSE
Actb	-0.259026	0.629972	FALSE	FALSE	3	1	TRUE
G3bp1	-0.206096	0.673285	FALSE	FALSE	3	3	FALSE
Eif5a	0.0371674	0.584071	FALSE	FALSE	3	3	FALSE
Ripk4	0.0627368	0.00242078	FALSE	FALSE	3	1	TRUE
Parp14	0.0631501	9.04846e-06	FALSE	FALSE	1	2	TRUE
Elovl1	0.12388	0.49252	FALSE	FALSE	3	3	FALSE
Gbp2	0.169465	1.30216e-06	FALSE	FALSE	3	3	FALSE
Prmt5	0.178019	0.038062	FALSE	FALSE	3	3	FALSE
Cxcl10	0.202553	0.000304382	FALSE	FALSE	3	3	FALSE
Emd	0.22431	0.0103448	FALSE	FALSE	3	3	FALSE
Gucy1b3	0.23543	1.6947e-08	FALSE	FALSE	3	2	TRUE
Fyn	0.248232	0.0248478	FALSE	FALSE	2	2	FALSE
Cd247	0.264076	0.643249	FALSE	FALSE	2	2	FALSE
Malt1	0.265855	0.834813	FALSE	FALSE	3	1	TRUE
Itm2a	0.289794	0.0181249	FALSE	FALSE	3	1	TRUE
Sft2d2	0.301418	0.064666	FALSE	FALSE	1	1	FALSE
Rgs10	0.31544	0.00896495	FALSE	FALSE	2	2	FALSE
Ankrd17	0.332618	0.0261784	FALSE	FALSE	1	1	FALSE
Abcf2	0.355407	0.0235926	FALSE	FALSE	3	3	FALSE
Pkib	0.376635	0.0319677	FALSE	FALSE	3	3	FALSE
Tap1	0.389106	1.49048e-05	FALSE	FALSE	1	2	TRUE
Gpr18	0.396151	0.000831593	FALSE	FALSE	2	2	FALSE
Dock9	0.396451	5.4069e-05	FALSE	FALSE	2	2	FALSE
Sulf2	0.399429	0.000156399	FALSE	FALSE	1	1	FALSE
Msto1	0.409513	0.0982731	FALSE	FALSE	3	1	TRUE
Gbp3	0.412137	2.46725e-05	FALSE	FALSE	1	3	TRUE
Ppp1ca	0.413264	0.549131	FALSE	FALSE	1	2	TRUE
Cd44	0.430916	0.00294777	FALSE	FALSE	3	3	FALSE
Rbbp7	0.434248	0.620437	FALSE	FALSE	3	3	FALSE
Nsun5	0.456682	0.0035016	FALSE	FALSE	3	3	FALSE
Irak2	0.459597	0.000861353	FALSE	FALSE	3	1	TRUE
Mrpl3	0.464409	0.00215759	FALSE	FALSE	3	3	FALSE
Maged1	0.472095	0.258412	FALSE	FALSE	3	1	TRUE
Vapb	0.477362	0.0301122	FALSE	FALSE	2	2	FALSE
Atm	0.485626	0.359385	FALSE	FALSE	1	2	TRUE
Pitpnm1	0.490099	0.314388	FALSE	FALSE	2	2	FALSE
Foxk1	0.491099	0.565055	FALSE	FALSE	2	2	FALSE
Gcn5l2	0.493603	0.124473	FALSE	FALSE	2	2	FALSE
2900064A13Rik	0.495897	0.000217935	FALSE	FALSE	1	1	FALSE
Trpc4ap	0.499645	0.000111839	FALSE	FALSE	1	2	TRUE
Sfrs5	0.507644	0.0346166	FALSE	FALSE	2	2	FALSE
Dctn1	0.507649	0.473451	FALSE	FALSE	1	2	TRUE
Fus	0.510358	0.163789	FALSE	FALSE	3	3	FALSE
Abcd3	0.513235	7.65155e-05	FALSE	FALSE	3	1	TRUE
Slc38a2	0.520835	0.481498	FALSE	FALSE	1	1	FALSE
Lef1	0.525002	0.0370461	FALSE	FALSE	2	2	FALSE
LOC626578	0.527657	0.000176854	FALSE	FALSE	1	3	TRUE
Elk3	0.52897	0.000134269	FALSE	FALSE	1	2	TRUE
Acsl5	0.531339	0.0130375	FALSE	FALSE	1	3	TRUE
Aebp2	0.533871	0.620298	FALSE	FALSE	3	3	FALSE
Mark2	0.534745	9.52025e-05	FALSE	FALSE	2	2	FALSE
Nuak2	0.534909	3.50523e-08	FALSE	FALSE	2	2	FALSE
Msn	0.535222	0.136085	FALSE	FALSE	2	2	FALSE
Fgf13	0.537296	0.774413	FALSE	FALSE	2	2	FALSE
Ppp1cc	0.537464	0.00255724	FALSE	FALSE	1	1	FALSE
Tprgl	0.538815	0.000201824	FALSE	FALSE	2	2	FALSE
Foxn3	0.543387	0.0452228	FALSE	FALSE	2	2	FALSE
Rbm13	0.544465	0.000310599	FALSE	FALSE	3	3	FALSE
Selp	0.545136	4.83726e-07	FALSE	FALSE	1	1	FALSE
Snx1	0.547143	0.000150566	FALSE	FALSE	1	1	FALSE
Igtp	0.550058	4.39469e-06	FALSE	FALSE	1	1	FALSE
Itga6	0.551083	0.00245246	FALSE	FALSE	2	2	FALSE
Efr3a	0.551386	0.375756	FALSE	FALSE	2	2	FALSE
2310037I24Rik	0.554043	0.00208011	FALSE	FALSE	2	3	TRUE
Tpst2	0.557208	6.83429e-06	FALSE	FALSE	2	2	FALSE
Jak1	0.563445	0.066152	FALSE	FALSE	2	2	FALSE
Tulp4	0.56531	0.000194421	FALSE	FALSE	2	2	FALSE
Mtmr14	0.565336	0.000157405	FALSE	FALSE	1	1	FALSE
Bcl2l1	0.565732	0.000367035	FALSE	FALSE	3	3	FALSE
Nkiras1	0.568988	0.0011249	FALSE	FALSE	1	1	FALSE
Tap2	0.572776	4.51988e-05	FALSE	FALSE	1	2	TRUE
Vps29	0.573107	2.3476e-05	FALSE	FALSE	1	1	FALSE
Usmg5	0.574167	0.00156031	FALSE	FALSE	3	1	TRUE
Syngr2	0.575046	0.008122	FALSE	FALSE	3	3	FALSE
2510002D24Rik	0.577505	0.0141733	FALSE	FALSE	2	2	FALSE
Socs1	0.580113	0.0536357	FALSE	FALSE	1	3	TRUE
Eif4a2	0.581185	0.405098	FALSE	FALSE	2	2	FALSE
Sel1l	0.584452	0.004787	FALSE	FALSE	1	1	FALSE
Ddx19a	0.584924	0.00192556	FALSE	FALSE	3	1	TRUE
Rwdd4a	0.585696	0.0298549	FALSE	FALSE	3	1	TRUE
Cops4	0.586519	0.000261793	FALSE	FALSE	1	1	FALSE
Eef2	0.588041	0.0991343	FALSE	FALSE	1	2	TRUE
Neu1	0.589991	0.163286	FALSE	FALSE	2	2	FALSE
Tdg	0.594307	0.000167811	FALSE	FALSE	3	3	FALSE
Eif3b	0.595026	0.00402294	FALSE	FALSE	3	3	FALSE
2410019A14Rik	0.597656	0.00511775	FALSE	FALSE	3	3	FALSE
EG667977	0.601259	0.0019875	FALSE	FALSE	2	2	FALSE
Ak2	0.601686	0.0254308	FALSE	FALSE	3	3	FALSE
Lgmn	0.603479	0.115754	FALSE	FALSE	2	2	FALSE
Samsn1	0.603802	0.0501165	FALSE	FALSE	1	3	TRUE
Agpat3	0.604169	0.000187618	FALSE	FALSE	1	1	FALSE
Ppp5c	0.604715	4.27591e-05	FALSE	FALSE	3	3	FALSE
Ttc27	0.606015	2.83504e-05	FALSE	FALSE	3	1	TRUE
Tdrkh	0.607008	0.0181532	FALSE	FALSE	3	3	FALSE
Ube2e1	0.610744	0.00172045	FALSE	FALSE	3	3	FALSE
Iigp2	0.612368	8.10604e-06	FALSE	FALSE	2	2	FALSE
Ccndbp1	0.613511	0.0934043	FALSE	FALSE	2	2	FALSE
Map2k1	0.613541	2.44036e-05	FALSE	FALSE	1	1	FALSE
Phgdh	0.614744	0.00224636	FALSE	FALSE	1	1	FALSE
Kbtbd7	0.617631	0.000484417	FALSE	FALSE	2	2	FALSE
Drg1	0.618543	0.00480088	FALSE	FALSE	1	3	TRUE
Ablim1	0.623754	0.0727773	FALSE	FALSE	2	2	FALSE
Myc	0.624241	0.414913	FALSE	FALSE	3	3	FALSE
Nelf	0.626449	1.60346e-06	FALSE	FALSE	3	1	TRUE
Il10	0.628043	0.0234857	FALSE	FALSE	3	1	TRUE
Apip	0.63044	2.68047e-05	FALSE	FALSE	1	1	FALSE
Emb	0.630474	0.0232984	FALSE	FALSE	2	2	FALSE
Pabpc1	0.630951	0.00096243	FALSE	FALSE	1	1	FALSE
Ttc33	0.632223	0.944679	FALSE	FALSE	2	2	FALSE
Fzd5	0.632774	0.869314	FALSE	FALSE	3	3	FALSE
Traf4	0.63454	0.528469	FALSE	FALSE	3	3	FALSE
Snx5	0.637523	1.36422e-06	FALSE	FALSE	1	1	FALSE
Nudc	0.638137	0.000167161	FALSE	FALSE	3	3	FALSE
Eya3	0.64041	0.000386423	FALSE	FALSE	3	3	FALSE
ENSMUSG00000068790	0.641114	2.30179e-05	FALSE	FALSE	3	2	TRUE
Exosc6	0.643529	0.00294164	FALSE	FALSE	3	3	FALSE
Sp2	0.64381	0.00011696	FALSE	FALSE	2	2	FALSE
Adcy6	0.646649	0.56654	FALSE	FALSE	2	2	FALSE
Gnat1	0.647751	0.0895179	FALSE	FALSE	1	1	FALSE
AI451557	0.649231	1.61007e-07	FALSE	FALSE	2	2	FALSE
Wdr4	0.649441	3.70726e-05	FALSE	FALSE	3	3	FALSE
Srp54	0.65443	0.130803	FALSE	FALSE	3	1	TRUE
Ass1	0.654661	0.0847096	FALSE	FALSE	2	2	FALSE
Rgs1	0.657339	0.000269251	FALSE	FALSE	1	1	FALSE
Dek	0.657395	3.78744e-06	FALSE	FALSE	1	1	FALSE
Hmox1	0.66048	0.000553306	FALSE	FALSE	2	2	FALSE
Gnb2l1	0.660621	0.00017229	FALSE	FALSE	1	1	FALSE
Il15ra	0.663022	0.0268155	FALSE	FALSE	3	3	FALSE
Polh	0.663237	2.27512e-06	FALSE	FALSE	1	1	FALSE
Trex1	0.663581	1.74692e-05	FALSE	FALSE	3	3	FALSE
Gbp5	0.664289	1.53185e-06	FALSE	FALSE	1	3	TRUE
Srebf2	0.664617	0.180534	FALSE	FALSE	1	1	FALSE
Cnp	0.664797	0.000269548	FALSE	FALSE	2	2	FALSE
Anapc5	0.665018	0.0173661	FALSE	FALSE	1	1	FALSE
Pmpcb	0.665218	3.21274e-07	FALSE	FALSE	1	1	FALSE
Adh1	0.665738	3.61956e-05	FALSE	FALSE	2	2	FALSE
Lrpprc	0.666169	0.000214424	FALSE	FALSE	3	3	FALSE
Sars	0.667121	0.636989	FALSE	FALSE	3	3	FALSE
Enox1	0.670844	0.000472546	FALSE	FALSE	3	3	FALSE
Setd8	0.672673	0.370922	FALSE	FALSE	3	3	FALSE
Ywhae	0.673561	8.84442e-05	FALSE	FALSE	3	1	TRUE
Insig1	0.673674	1.69339e-05	FALSE	FALSE	1	1	FALSE
Adi1	0.675119	0.990186	FALSE	FALSE	2	2	FALSE
Eif4e2	0.67548	4.11776e-07	FALSE	FALSE	3	1	TRUE
Eif4ebp2	0.67654	0.0745422	FALSE	FALSE	2	2	FALSE
Vbp1	0.677478	0.00445552	FALSE	FALSE	1	1	FALSE
Sqle	0.677834	0.00484169	FALSE	FALSE	1	1	FALSE
Nudt6	0.679818	0.000180855	FALSE	FALSE	2	2	FALSE
2310040C09Rik	0.680931	0.997342	FALSE	FALSE	3	1	TRUE
Cbx8	0.681376	0.301979	FALSE	FALSE	2	2	FALSE
Phldb1	0.683354	3.5803e-06	FALSE	FALSE	3	1	TRUE
Seh1l	0.683571	0.000288649	FALSE	FALSE	3	3	FALSE
BC038822	0.684635	0.634196	FALSE	FALSE	2	2	FALSE
Pom121	0.684846	0.00014797	FALSE	FALSE	3	1	TRUE
Ranbp10	0.685035	0.00414625	FALSE	FALSE	2	2	FALSE
Abcb1b	0.685558	3.38165e-06	FALSE	FALSE	3	3	FALSE
Chmp5	0.68585	0.00160236	FALSE	FALSE	1	1	FALSE
Tgif1	0.686392	0.102349	FALSE	FALSE	3	3	FALSE
Jmjd6	0.686414	0.00263664	FALSE	FALSE	1	1	FALSE
Madd	0.686431	0.0483885	FALSE	FALSE	2	2	FALSE
Igf1r	0.687617	0.0241195	FALSE	FALSE	3	3	FALSE
Piwil2	0.687644	0.0490251	FALSE	FALSE	3	1	TRUE
Tbrg4	0.687781	0.0036967	FALSE	FALSE	3	3	FALSE
Psen2	0.689798	0.000873693	FALSE	FALSE	2	2	FALSE
Chpf	0.693073	0.0218463	FALSE	FALSE	3	3	FALSE
2410002F23Rik	0.694153	0.00258973	FALSE	FALSE	3	2	TRUE
9530068E07Rik	0.694255	0.0161991	FALSE	FALSE	3	1	TRUE
Sectm1a	0.694297	1.30885e-08	FALSE	FALSE	3	1	TRUE
Chmp2a	0.695097	0.000394246	FALSE	FALSE	1	1	FALSE
Eprs	0.695469	0.000384548	FALSE	FALSE	3	1	TRUE
Mia3	0.697297	2.56978e-07	FALSE	FALSE	2	2	FALSE
Klf16	0.69859	0.386038	FALSE	FALSE	3	3	FALSE
Smarca5	0.698987	0.000283943	FALSE	FALSE	3	1	TRUE
Trpc2	0.699135	0.194597	FALSE	FALSE	2	2	FALSE
Ddx49	0.701687	0.00200478	FALSE	FALSE	3	3	FALSE
Ctsa	0.70317	0.195134	FALSE	FALSE	2	2	FALSE
Klf6	0.704982	0.0054549	FALSE	FALSE	1	2	TRUE
Dusp6	0.70525	0.128867	FALSE	FALSE	3	3	FALSE
Ifrd1	0.70545	0.0266957	FALSE	FALSE	3	3	FALSE
Pde2a	0.705657	6.8466e-06	FALSE	FALSE	2	2	FALSE
St8sia1	0.705894	0.00677296	FALSE	FALSE	2	2	FALSE
Irf1	0.706782	0.0101172	FALSE	FALSE	2	2	FALSE
Enpp4	0.706955	2.56922e-06	TRUE	FALSE	2	2	FALSE
2410003P15Rik	0.706994	1.47091e-05	FALSE	FALSE	3	3	FALSE
Niban	0.707742	1.03556e-09	TRUE	FALSE	3	3	FALSE
Rai12	0.707949	0.000422068	FALSE	FALSE	3	3	FALSE
2610209M04Rik	0.708085	0.0118952	FALSE	FALSE	1	1	FALSE
Atn1	0.708159	0.00641696	FALSE	FALSE	2	2	FALSE
1700047I17Rik1	0.708424	6.13809e-05	FALSE	FALSE	1	1	FALSE
Hn1	0.709117	1.01826e-08	FALSE	FALSE	1	1	FALSE
Oasl1	0.710168	1.53433e-07	TRUE	FALSE	1	1	FALSE
Tnfaip8l2	0.710288	0.0289484	FALSE	FALSE	2	2	FALSE
Ghitm	0.710897	0.0258244	FALSE	FALSE	1	1	FALSE
Tcfe3	0.711034	0.00538443	FALSE	FALSE	3	3	FALSE
BC057079	0.711166	0.00118821	TRUE	FALSE	1	1	FALSE
Hif1a	0.711379	0.0749954	FALSE	FALSE	1	1	FALSE
Hipk2	0.711485	6.35292e-06	TRUE	FALSE	2	1	TRUE
Psmb10	0.712107	0.0058301	FALSE	FALSE	2	2	FALSE
3110056O03Rik	0.712534	0.0260172	FALSE	FALSE	2	2	FALSE
Slc25a30	0.713537	0.0123044	FALSE	FALSE	2	2	FALSE
Arl5c	0.713551	0.00639391	FALSE	FALSE	2	2	FALSE
Dazap1	0.713646	3.85115e-05	FALSE	FALSE	1	1	FALSE
Tgfbr1	0.713795	0.000137465	TRUE	FALSE	2	2	FALSE
Spo11	0.713925	0.0261448	FALSE	FALSE	2	2	FALSE
Rhobtb2	0.714968	0.109277	FALSE	FALSE	2	2	FALSE
Acsl4	0.715329	0.851882	FALSE	FALSE	1	3	TRUE
Pigu	0.716483	7.14728e-05	FALSE	FALSE	3	3	FALSE
Ager	0.71725	0.000793821	FALSE	FALSE	2	2	FALSE
Ahdc1	0.717281	0.110997	FALSE	FALSE	2	2	FALSE
Taf9	0.718135	0.00556717	FALSE	FALSE	3	1	TRUE
BC057627	0.718439	0.220387	FALSE	FALSE	2	2	FALSE
Cd82	0.719525	0.121467	FALSE	FALSE	3	3	FALSE
Mov10	0.719557	1.02501e-12	TRUE	FALSE	1	1	FALSE
Cnn2	0.720301	0.98616	FALSE	FALSE	2	2	FALSE
Tnfsf8	0.721353	0.0156227	FALSE	FALSE	3	3	FALSE
Prdx5	0.722218	2.8693e-05	TRUE	FALSE	1	1	FALSE
Hist2h2be	0.722596	0.0241392	FALSE	FALSE	2	2	FALSE
Apol9b	0.722826	0.0526457	FALSE	FALSE	2	2	FALSE
Slc1a5	0.72381	0.18243	FALSE	FALSE	3	3	FALSE
Ilf3	0.724251	0.00172614	FALSE	FALSE	3	3	FALSE
Wipi2	0.724911	4.15877e-07	FALSE	FALSE	2	2	FALSE
R74862	0.725442	2.43842e-07	TRUE	FALSE	1	1	FALSE
Sepn1	0.725554	0.00073706	FALSE	FALSE	1	1	FALSE
Akr1b3	0.725664	3.1277e-10	TRUE	FALSE	3	2	TRUE
Mcoln3	0.725695	0.0483501	FALSE	FALSE	2	2	FALSE
Cox6c	0.725803	0.0382991	FALSE	FALSE	1	1	FALSE
Atp5e	0.725862	1.93636e-05	FALSE	FALSE	1	1	FALSE
Sumo1	0.725976	1.58415e-05	FALSE	FALSE	1	1	FALSE
Gprk6	0.726092	0.7591	FALSE	FALSE	2	2	FALSE
Hnrpd	0.726213	0.0227248	FALSE	FALSE	3	1	TRUE
Ptger2	0.726558	0.000642284	FALSE	FALSE	1	1	FALSE
Aco2	0.726573	1.11249e-06	FALSE	FALSE	1	1	FALSE
Cbr1	0.726918	0.690203	FALSE	FALSE	2	2	FALSE
Tec	0.726986	2.9082e-09	TRUE	FALSE	2	2	FALSE
Prpf40a	0.727126	0.10587	FALSE	FALSE	1	3	TRUE
Pon2	0.727158	2.70669e-07	TRUE	FALSE	2	2	FALSE
Unc119b	0.727422	3.15888e-05	FALSE	FALSE	1	1	FALSE
Selenbp2	0.727468	2.1883e-09	TRUE	FALSE	1	1	FALSE
Mtap9	0.727485	8.07376e-10	FALSE	FALSE	1	1	FALSE
Pim2	0.727528	0.000762384	FALSE	FALSE	1	1	FALSE
1190002H23Rik	0.729102	0.0134035	FALSE	FALSE	2	2	FALSE
Magohb	0.729287	1.39028e-05	FALSE	FALSE	3	3	FALSE
Sdcbp	0.729673	0.000545184	FALSE	FALSE	2	2	FALSE
Jun	0.729738	2.12329e-05	FALSE	FALSE	2	2	FALSE
Tsc22d4	0.729771	0.013437	FALSE	FALSE	2	2	FALSE
Pet112l	0.730029	2.97547e-07	TRUE	FALSE	1	1	FALSE
Lonrf3	0.730732	0.0038846	FALSE	FALSE	1	3	TRUE
Vapa	0.731541	8.93861e-06	FALSE	FALSE	1	1	FALSE
Nsmaf	0.73172	0.101718	FALSE	FALSE	1	2	TRUE
Pkn2	0.73287	0.00238918	FALSE	FALSE	3	3	FALSE
Kpna3	0.73297	9.78597e-06	FALSE	FALSE	1	1	FALSE
Hic1	0.733167	0.679747	FALSE	FALSE	3	1	TRUE
Ric8b	0.733455	5.3353e-05	FALSE	FALSE	2	2	FALSE
Gpr65	0.733878	1.75351e-07	TRUE	FALSE	3	2	TRUE
Myo6	0.734036	8.98587e-09	TRUE	FALSE	2	1	TRUE
Dld	0.734185	0.00017983	FALSE	FALSE	3	1	TRUE
BC043098	0.734291	2.75584e-05	FALSE	FALSE	2	2	FALSE
Sco1	0.734315	4.75705e-06	TRUE	FALSE	1	1	FALSE
Mrpl13	0.73529	1.1149e-07	FALSE	FALSE	1	1	FALSE
Kpnb1	0.736536	0.00027328	FALSE	FALSE	3	1	TRUE
Cox11	0.738197	6.58277e-06	FALSE	FALSE	3	1	TRUE
Ccno	0.738215	0.499773	FALSE	FALSE	3	3	FALSE
Btbd14b	0.738234	0.0710125	FALSE	FALSE	3	3	FALSE
Sipa1	0.73859	0.857625	FALSE	FALSE	2	2	FALSE
Clcn3	0.738619	4.41351e-05	FALSE	FALSE	1	1	FALSE
Gtl3	0.738967	9.28363e-06	FALSE	FALSE	1	1	FALSE
Las1l	0.739052	3.05761e-07	FALSE	FALSE	3	3	FALSE
Zc3h13	0.739139	0.000553013	FALSE	FALSE	2	2	FALSE
Rab33a	0.739207	5.24025e-12	TRUE	FALSE	1	1	FALSE
Mrps18c	0.739296	0.00010014	FALSE	FALSE	1	3	TRUE
Gab3	0.739368	6.12724e-06	FALSE	FALSE	2	2	FALSE
Aldh18a1	0.739421	0.0150356	FALSE	FALSE	1	3	TRUE
Zfyve27	0.739529	2.34202e-08	FALSE	FALSE	2	2	FALSE
Ticam2	0.739598	8.46348e-11	TRUE	FALSE	3	1	TRUE
Pitpnc1	0.739622	0.0231936	FALSE	FALSE	2	2	FALSE
2810474O19Rik	0.740135	9.75208e-06	FALSE	FALSE	2	2	FALSE
Gusb	0.740331	0.00126592	FALSE	FALSE	3	3	FALSE
Srp19	0.740448	1.67355e-05	FALSE	FALSE	1	1	FALSE
Afg3l1	0.740455	1.76741e-07	FALSE	FALSE	3	3	FALSE
Dusp10	0.741538	0.000498826	FALSE	FALSE	2	2	FALSE
Gipr	0.741876	7.50839e-09	TRUE	FALSE	1	1	FALSE
Tle6	0.742072	1.05975e-05	TRUE	FALSE	3	1	TRUE
Sugt1	0.742548	0.00204648	FALSE	FALSE	1	1	FALSE
Gm129	0.742557	0.896715	FALSE	FALSE	3	3	FALSE
Serpinb6a	0.742791	3.53342e-11	TRUE	FALSE	1	2	TRUE
6720456H20Rik	0.743778	0.0524159	FALSE	FALSE	2	2	FALSE
E330016A19Rik	0.744152	0.093048	FALSE	FALSE	1	3	TRUE
Enc1	0.74521	0.000163031	FALSE	FALSE	2	2	FALSE
2310061C15Rik	0.745275	0.00011534	FALSE	FALSE	1	1	FALSE
Ifi202b	0.745553	1.01323e-12	TRUE	FALSE	1	1	FALSE
Ddx5	0.74586	0.975485	FALSE	FALSE	2	2	FALSE
Smarcc1	0.746833	0.0021098	FALSE	FALSE	3	3	FALSE
Ccm2	0.746897	0.0552339	FALSE	FALSE	2	2	FALSE
Etv6	0.747578	2.13968e-07	FALSE	FALSE	1	1	FALSE
Paics	0.747915	1.20175e-08	FALSE	FALSE	1	1	FALSE
Nampt	0.748444	1.15351e-05	FALSE	FALSE	1	1	FALSE
Spcs3	0.748846	1.74532e-09	TRUE	FALSE	3	1	TRUE
Dhdh	0.749138	4.11979e-10	TRUE	FALSE	1	1	FALSE
Zc3h12d	0.749402	6.91116e-06	FALSE	FALSE	3	3	FALSE
Isg20	0.749618	3.60373e-14	TRUE	FALSE	1	1	FALSE
Heatr5a	0.750604	0.00984922	FALSE	FALSE	2	2	FALSE
Rasa1	0.751214	2.58854e-09	TRUE	FALSE	2	2	FALSE
Cercam	0.751216	1.21052e-11	TRUE	FALSE	1	1	FALSE
Hsdl1	0.751591	0.00587702	FALSE	FALSE	2	2	FALSE
Zc3hav1	0.752145	5.06987e-05	FALSE	FALSE	2	2	FALSE
Gnas	0.752158	5.04638e-06	TRUE	FALSE	1	1	FALSE
Narf	0.75255	0.35685	FALSE	FALSE	2	2	FALSE
Mapre2	0.75272	0.000411576	TRUE	FALSE	3	3	FALSE
Tomm22	0.752814	4.29865e-05	FALSE	FALSE	3	1	TRUE
Ttyh3	0.753635	0.218141	FALSE	FALSE	2	2	FALSE
Cish	0.753847	0.241795	FALSE	FALSE	1	3	TRUE
Sfrs2	0.753978	0.00160031	FALSE	FALSE	3	3	FALSE
Fbxl12	0.754037	2.41091e-05	FALSE	FALSE	2	2	FALSE
Tmem65	0.754721	0.00772444	TRUE	FALSE	3	2	TRUE
6330416G13Rik	0.754847	0.0609556	FALSE	FALSE	2	2	FALSE
Lgals3	0.755157	4.41452e-08	TRUE	FALSE	1	2	TRUE
Slc28a2	0.755677	0.184182	FALSE	FALSE	2	2	FALSE
Pik3cd	0.755742	0.0193443	FALSE	FALSE	2	2	FALSE
Gsdmdc1	0.755752	1.60744e-09	FALSE	FALSE	2	2	FALSE
Mrps15	0.755913	0.000595357	FALSE	FALSE	1	1	FALSE
Csnk1g2	0.756728	0.00051717	FALSE	FALSE	2	2	FALSE
Polr2d	0.756834	1.04666e-05	FALSE	FALSE	3	3	FALSE
Furin	0.756906	8.78195e-06	FALSE	FALSE	1	1	FALSE
1700019H03Rik	0.757177	0.00175461	FALSE	FALSE	2	2	FALSE
Slc2a6	0.75749	1.69762e-05	TRUE	FALSE	3	3	FALSE
Fhl2	0.757971	1.06497e-07	TRUE	FALSE	1	1	FALSE
D10Bwg1379e	0.758368	6.47838e-16	TRUE	FALSE	1	1	FALSE
Ccrn4l	0.758619	0.00444685	FALSE	FALSE	1	1	FALSE
Aifm1	0.758757	1.34634e-07	FALSE	FALSE	1	1	FALSE
Mllt3	0.759392	2.31296e-05	FALSE	FALSE	2	2	FALSE
Idi2	0.759775	0.000271651	FALSE	FALSE	3	2	TRUE
Casp1	0.759888	1.08402e-12	TRUE	FALSE	1	2	TRUE
Odf2	0.760588	4.49585e-10	TRUE	FALSE	1	1	FALSE
Ddx58	0.760654	5.90669e-08	TRUE	FALSE	1	2	TRUE
Atp5sl	0.761332	1.97821e-07	FALSE	FALSE	2	2	FALSE
Ets1	0.761871	0.000350491	FALSE	FALSE	2	2	FALSE
Actl6a	0.76217	0.000154198	FALSE	FALSE	3	1	TRUE
Ccdc28b	0.762363	3.52262e-11	FALSE	FALSE	1	1	FALSE
Rbms1	0.762492	1.76039e-07	TRUE	FALSE	2	2	FALSE
Nckap1	0.763355	0.00438291	FALSE	FALSE	1	1	FALSE
Pebp1	0.763567	0.00027779	FALSE	FALSE	3	1	TRUE
Tmem154	0.763743	0.0765734	FALSE	FALSE	1	2	TRUE
Il1r2	0.763927	0.223673	FALSE	FALSE	3	3	FALSE
Sepw1	0.764168	1.43667e-08	FALSE	FALSE	2	2	FALSE
LOC625360	0.76504	4.32556e-05	TRUE	FALSE	1	2	TRUE
Magee1	0.765264	0.00667654	FALSE	FALSE	1	1	FALSE
Loh11cr2a	0.765503	2.09989e-14	TRUE	FALSE	1	2	TRUE
5830482F20Rik	0.765929	0.115309	FALSE	FALSE	2	2	FALSE
Fhit	0.766149	9.11866e-13	TRUE	FALSE	1	1	FALSE
Usp1	0.766851	0.0033295	FALSE	FALSE	1	1	FALSE
Psmd6	0.766852	0.0040639	FALSE	FALSE	3	1	TRUE
LOC547323	0.767087	8.77669e-07	FALSE	FALSE	2	2	FALSE
Ggnbp1	0.767208	0.364831	FALSE	FALSE	2	2	FALSE
AK122525	0.767527	0.00642508	FALSE	FALSE	3	3	FALSE
Sfi1	0.767589	0.000157772	FALSE	FALSE	2	2	FALSE
Adh4	0.768017	5.40512e-09	TRUE	FALSE	3	1	TRUE
Zfp560	0.768201	0.0270256	FALSE	FALSE	2	2	FALSE
Adam9	0.768208	1.96435e-07	FALSE	FALSE	1	1	FALSE
Id2	0.768483	9.41657e-09	TRUE	FALSE	1	1	FALSE
Ndufs4	0.76851	2.26085e-05	FALSE	FALSE	1	1	FALSE
Rbm14	0.76871	1.66728e-05	FALSE	FALSE	1	1	FALSE
Lrrc41	0.76874	0.10586	FALSE	FALSE	3	3	FALSE
Igf2r	0.769379	8.52577e-05	FALSE	FALSE	2	2	FALSE
EG433923	0.76979	5.85459e-05	FALSE	FALSE	3	3	FALSE
Ccr8	0.770028	0.00890526	FALSE	FALSE	3	3	FALSE
Klhdc2	0.770118	0.201177	FALSE	FALSE	2	2	FALSE
Ifngr2	0.770899	0.000139934	FALSE	FALSE	2	2	FALSE
Slamf7	0.771256	0.20851	FALSE	FALSE	3	3	FALSE
Ddx3x	0.771271	0.00685016	FALSE	FALSE	3	3	FALSE
1110005A23Rik	0.771346	0.00478201	FALSE	FALSE	1	1	FALSE
5830415L20Rik	0.771784	0.0130259	FALSE	FALSE	1	1	FALSE
Sypl	0.773142	0.000184555	TRUE	FALSE	1	1	FALSE
Evl	0.773475	0.981994	FALSE	FALSE	2	2	FALSE
Phf11	0.77369	2.51505e-10	TRUE	FALSE	1	2	TRUE
Il16	0.773692	0.103437	FALSE	FALSE	2	2	FALSE
BC085271	0.774361	4.99865e-08	FALSE	FALSE	3	3	FALSE
Frrs1	0.774699	8.96316e-07	FALSE	FALSE	3	3	FALSE
Zfp313	0.775023	1.92242e-06	FALSE	FALSE	1	1	FALSE
Alg8	0.775753	6.52929e-06	FALSE	FALSE	3	3	FALSE
Lcp2	0.776419	0.0554644	FALSE	FALSE	3	3	FALSE
Akt3	0.776862	0.000264979	FALSE	FALSE	1	1	FALSE
Tia1	0.776967	0.673638	FALSE	FALSE	2	2	FALSE
Slc39a7	0.777834	1.33744e-07	FALSE	FALSE	2	2	FALSE
H2-Q8	0.777879	0.000185373	FALSE	FALSE	2	2	FALSE
Alg9	0.778028	0.00398453	FALSE	FALSE	3	3	FALSE
Sod1	0.778077	2.69275e-09	TRUE	FALSE	1	1	FALSE
Gpr174	0.77826	4.22932e-06	FALSE	FALSE	3	3	FALSE
Nin	0.778335	4.40244e-14	TRUE	FALSE	2	2	FALSE
Traf1	0.779692	0.0473089	FALSE	FALSE	3	3	FALSE
Antxr2	0.779982	4.99416e-07	FALSE	FALSE	2	2	FALSE
Psmd12	0.780251	0.000296705	FALSE	FALSE	3	1	TRUE
Pigh	0.780251	5.9707e-07	FALSE	FALSE	3	1	TRUE
Nol5a	0.780533	1.36628e-05	FALSE	FALSE	3	3	FALSE
Extl2	0.781088	0.000583584	FALSE	FALSE	3	3	FALSE
Eea1	0.781436	1.46088e-08	FALSE	FALSE	3	3	FALSE
Zfp148	0.781554	0.000644546	FALSE	FALSE	2	2	FALSE
Cobll1	0.781686	0.00635956	FALSE	FALSE	1	1	FALSE
Dedd2	0.781713	0.000843016	FALSE	FALSE	2	2	FALSE
Mll3	0.781759	7.72155e-05	FALSE	FALSE	2	2	FALSE
Zfp318	0.781923	9.17094e-06	FALSE	FALSE	2	2	FALSE
Ly9	0.782393	3.02009e-07	TRUE	FALSE	2	2	FALSE
Lrrc23	0.783827	0.0254107	FALSE	FALSE	2	2	FALSE
Matk	0.784364	3.58087e-13	TRUE	FALSE	2	2	FALSE
Phkg2	0.784368	1.82896e-06	FALSE	FALSE	2	2	FALSE
Il11ra1	0.785094	6.49385e-06	TRUE	FALSE	2	2	FALSE
Soat1	0.785125	2.43432e-13	TRUE	FALSE	1	1	FALSE
Stap1	0.785147	7.6593e-05	FALSE	FALSE	3	3	FALSE
Mrps18b	0.785471	2.34024e-07	FALSE	FALSE	3	3	FALSE
Plekhm1	0.785584	2.26465e-06	FALSE	FALSE	2	2	FALSE
Usp12	0.785863	0.0065037	FALSE	FALSE	2	2	FALSE
Rbm38	0.78588	1.15567e-05	FALSE	FALSE	2	2	FALSE
Plxnd1	0.785892	0.0433177	FALSE	FALSE	3	1	TRUE
Mrpl45	0.785911	1.72612e-08	FALSE	FALSE	3	1	TRUE
Btla	0.786216	6.1608e-11	TRUE	FALSE	3	3	FALSE
Car12	0.786447	0.067385	FALSE	FALSE	1	1	FALSE
Lyrm2	0.786639	0.0440912	FALSE	FALSE	2	2	FALSE
Camta1	0.786664	0.607377	FALSE	FALSE	3	1	TRUE
Vhlh	0.786727	1.41763e-08	FALSE	FALSE	1	1	FALSE
Ltb	0.787346	3.41244e-08	TRUE	FALSE	2	2	FALSE
Zfp710	0.787625	0.935121	FALSE	FALSE	1	2	TRUE
Arcn1	0.787646	0.000143063	FALSE	FALSE	1	1	FALSE
Cyp4f18	0.78786	5.19998e-09	FALSE	FALSE	2	2	FALSE
LOC435565	0.787955	7.85246e-12	TRUE	FALSE	1	1	FALSE
Abce1	0.788017	0.00109417	FALSE	FALSE	3	3	FALSE
Hnrph1	0.788108	0.00802984	FALSE	FALSE	3	1	TRUE
Myo5a	0.788711	9.84897e-05	FALSE	FALSE	3	3	FALSE
Gemin5	0.788826	1.32962e-07	FALSE	FALSE	3	3	FALSE
Srfbp1	0.788912	0.0204659	FALSE	FALSE	3	3	FALSE
Mboat2	0.789188	7.09895e-07	TRUE	FALSE	1	1	FALSE
Fryl	0.789269	0.000102603	FALSE	FALSE	2	2	FALSE
6030408C04Rik	0.789389	2.84451e-10	FALSE	FALSE	1	1	FALSE
Cdo1	0.789436	1.31844e-05	FALSE	FALSE	2	2	FALSE
Lmo4	0.790821	0.944716	FALSE	FALSE	2	2	FALSE
Katnb1	0.791406	0.000234735	FALSE	FALSE	1	1	FALSE
Atp5a1	0.791604	2.72829e-06	FALSE	FALSE	1	1	FALSE
Serpina3g	0.791622	5.33177e-05	TRUE	FALSE	3	1	TRUE
Stk4	0.791637	0.00033341	FALSE	FALSE	2	2	FALSE
Fancl	0.791987	8.54493e-08	FALSE	FALSE	1	1	FALSE
Faim	0.79202	0.00317889	FALSE	FALSE	3	3	FALSE
Rapsn	0.792628	7.8596e-05	TRUE	FALSE	1	1	FALSE
2210012G02Rik	0.792694	2.19247e-06	FALSE	FALSE	2	2	FALSE
Aldh4a1	0.792995	0.0901665	FALSE	FALSE	2	2	FALSE
Ctsw	0.793316	8.5797e-08	TRUE	FALSE	2	2	FALSE
Kif1b	0.793401	0.00302785	FALSE	FALSE	2	2	FALSE
Rtn4rl1	0.79361	0.0491577	FALSE	FALSE	2	2	FALSE
Tmem8	0.794002	0.0484587	FALSE	FALSE	2	2	FALSE
Ecm1	0.794347	6.81995e-11	TRUE	FALSE	2	1	TRUE
Inpp4b	0.795025	9.70433e-05	FALSE	FALSE	2	2	FALSE
Zc3h15	0.79509	0.00339645	FALSE	FALSE	3	1	TRUE
Spnb2	0.79552	0.145304	FALSE	FALSE	2	2	FALSE
Nasp	0.795527	2.74649e-07	FALSE	FALSE	1	1	FALSE
Phospho2	0.795999	0.00600814	FALSE	FALSE	2	2	FALSE
LOC667250	0.796266	7.36554e-07	FALSE	FALSE	1	1	FALSE
H2-T23	0.796672	4.8176e-07	FALSE	FALSE	2	2	FALSE
Herpud2	0.796697	0.225749	FALSE	FALSE	2	2	FALSE
Mrpl52	0.797071	0.000176226	FALSE	FALSE	1	1	FALSE
D3Ertd751e	0.797096	0.030703	FALSE	FALSE	1	2	TRUE
L3mbtl3	0.797435	0.404965	FALSE	FALSE	2	2	FALSE
2700097O09Rik	0.797663	0.000219599	FALSE	FALSE	1	1	FALSE
Klhl24	0.797745	0.0347007	FALSE	FALSE	2	2	FALSE
Rad23b	0.797891	0.00646611	FALSE	FALSE	3	1	TRUE
Dhx57	0.798308	0.000203069	FALSE	FALSE	2	2	FALSE
Lgals7	0.798655	0.444413	FALSE	FALSE	3	3	FALSE
Mansc1	0.798656	0.0322675	FALSE	FALSE	1	2	TRUE
Plcl2	0.799005	3.68273e-06	TRUE	FALSE	2	2	FALSE
Oxr1	0.799072	0.0010475	FALSE	FALSE	2	2	FALSE
l7Rn6	0.79948	4.13292e-05	TRUE	FALSE	1	1	FALSE
Afmid	0.799544	8.5858e-05	FALSE	FALSE	2	2	FALSE
R3hdm1	0.799584	3.69465e-07	TRUE	FALSE	1	1	FALSE
Paip2	0.799613	0.000934833	FALSE	FALSE	1	1	FALSE
Lsm12	0.800111	0.0347283	FALSE	FALSE	3	1	TRUE
Glrx3	0.800452	7.20597e-06	FALSE	FALSE	1	1	FALSE
Snrk	0.800496	0.022958	FALSE	FALSE	2	2	FALSE
Snai3	0.800751	5.42256e-08	TRUE	FALSE	1	1	FALSE
Nat5	0.800911	9.1487e-07	TRUE	FALSE	1	1	FALSE
Casp3	0.801172	1.38834e-05	FALSE	FALSE	1	1	FALSE
Evi5	0.801267	1.99362e-07	FALSE	FALSE	3	1	TRUE
Tnfrsf10b	0.801783	1.32283e-07	FALSE	FALSE	1	1	FALSE
Rfesd	0.801863	0.454961	FALSE	FALSE	2	2	FALSE
Tbc1d19	0.802306	7.01979e-05	FALSE	FALSE	1	1	FALSE
Ccdc88c	0.802457	0.000442024	FALSE	FALSE	2	2	FALSE
Pik3ap1	0.803608	3.29916e-10	TRUE	FALSE	1	1	FALSE
Entpd4	0.803616	6.37846e-09	TRUE	FALSE	1	1	FALSE
Rrn3	0.803711	0.000290783	FALSE	FALSE	3	3	FALSE
Zbtb32	0.803774	4.3979e-10	TRUE	FALSE	3	1	TRUE
Pcsk4	0.803986	3.81886e-05	FALSE	FALSE	1	1	FALSE
Sgip1	0.804188	0.927523	FALSE	FALSE	3	3	FALSE
Ube1l	0.804359	2.46022e-10	FALSE	FALSE	2	2	FALSE
2310035C23Rik	0.804461	0.27671	FALSE	FALSE	2	2	FALSE
Tdrd7	0.804531	2.14924e-10	TRUE	FALSE	1	2	TRUE
Smpd4	0.805152	3.8189e-07	FALSE	FALSE	3	1	TRUE
Gramd3	0.805533	0.000155545	TRUE	FALSE	2	2	FALSE
D030074E01Rik	0.805549	6.86367e-08	TRUE	FALSE	2	2	FALSE
Ccdc109b	0.806144	1.25112e-10	TRUE	FALSE	1	1	FALSE
Tapbpl	0.806255	9.86095e-07	FALSE	FALSE	3	2	TRUE
Jdp2	0.806455	2.98821e-10	TRUE	FALSE	1	1	FALSE
EG630499	0.806666	3.42131e-07	FALSE	FALSE	2	2	FALSE
Vps11	0.806867	4.31874e-09	FALSE	FALSE	2	2	FALSE
Cnnm3	0.807009	0.000166965	FALSE	FALSE	2	2	FALSE
Tbl1xr1	0.807342	0.00014322	FALSE	FALSE	2	2	FALSE
Aqp9	0.807415	1.37994e-12	TRUE	FALSE	1	1	FALSE
1190005P17Rik	0.807424	1.43994e-06	FALSE	FALSE	3	1	TRUE
Ddx6	0.807471	0.000317906	FALSE	FALSE	2	2	FALSE
Zfp768	0.807971	4.2282e-08	TRUE	FALSE	1	1	FALSE
Ddr1	0.808125	0.00146474	FALSE	FALSE	1	1	FALSE
Actr3b	0.808328	2.54839e-08	FALSE	FALSE	1	1	FALSE
2310010M24Rik	0.808359	0.124363	FALSE	FALSE	2	2	FALSE
Fbxo33	0.808628	0.0739722	FALSE	FALSE	2	2	FALSE
Lrrc59	0.809058	8.99235e-10	FALSE	FALSE	3	1	TRUE
Lrch1	0.809677	1.69364e-05	TRUE	FALSE	2	2	FALSE
Gdi1	0.809874	0.058517	FALSE	FALSE	2	2	FALSE
Tmsb10	0.809895	6.65749e-05	FALSE	FALSE	2	2	FALSE
6330442E10Rik	0.810193	0.0253359	FALSE	FALSE	2	2	FALSE
Acaa2	0.810368	0.0854983	FALSE	FALSE	2	2	FALSE
Itsn2	0.810407	0.000354028	FALSE	FALSE	2	2	FALSE
Stat2	0.810417	5.54795e-08	FALSE	FALSE	1	1	FALSE
Ythdf2	0.810592	0.00525799	FALSE	FALSE	3	1	TRUE
Tspan3	0.81076	2.99357e-07	FALSE	FALSE	1	1	FALSE
Klk8	0.810883	7.46821e-07	TRUE	FALSE	2	2	FALSE
Arid4b	0.810887	0.0608479	FALSE	FALSE	2	2	FALSE
Cd6	0.811092	1.92749e-05	TRUE	FALSE	3	2	TRUE
Yme1l1	0.811168	0.0930238	FALSE	FALSE	1	1	FALSE
Lrrc24	0.811347	0.0012803	FALSE	FALSE	2	2	FALSE
Cuedc1	0.811374	4.74529e-08	FALSE	FALSE	1	1	FALSE
H2afj	0.811525	1.78723e-07	FALSE	FALSE	2	2	FALSE
Stra13	0.81168	6.57418e-05	FALSE	FALSE	1	1	FALSE
Fkbp1a	0.811929	2.49956e-09	FALSE	FALSE	1	1	FALSE
Rpl29	0.81199	4.26002e-06	FALSE	FALSE	3	3	FALSE
Sh3bp2	0.812145	0.614976	FALSE	FALSE	3	3	FALSE
Wars	0.812158	5.35739e-05	FALSE	FALSE	3	3	FALSE
Frat2	0.812181	4.99214e-06	FALSE	FALSE	2	2	FALSE
Fip1l1	0.812217	0.0010742	FALSE	FALSE	1	1	FALSE
Mrpl1	0.812262	4.57721e-06	FALSE	FALSE	1	1	FALSE
Il21	0.812306	0.00649628	FALSE	FALSE	1	1	FALSE
Twsg1	0.812422	0.00258689	FALSE	FALSE	1	1	FALSE
H2-T10	0.812962	1.85835e-05	TRUE	FALSE	1	2	TRUE
Hdgf	0.813026	0.000184072	FALSE	FALSE	3	3	FALSE
Rasgrp4	0.813069	0.000763466	TRUE	FALSE	2	2	FALSE
Sdcbp2	0.813102	2.65164e-10	TRUE	FALSE	1	2	TRUE
Zhx1	0.813693	7.78155e-08	FALSE	FALSE	1	1	FALSE
Ndufa5	0.813722	1.24222e-06	FALSE	FALSE	3	3	FALSE
Ddef2	0.814094	2.01616e-10	FALSE	FALSE	1	1	FALSE
Pkmyt1	0.814102	5.62631e-06	FALSE	FALSE	1	1	FALSE
Ampd3	0.814213	0.0638147	FALSE	FALSE	2	2	FALSE
Sytl3	0.81459	0.161728	FALSE	FALSE	3	1	TRUE
Nol3	0.814656	5.78407e-11	TRUE	FALSE	1	1	FALSE
Zfp12	0.814831	0.0731155	FALSE	FALSE	2	2	FALSE
Usp53	0.814976	0.074758	FALSE	FALSE	2	2	FALSE
Rassf2	0.815512	0.389524	FALSE	FALSE	2	2	FALSE
Sept6	0.815703	0.111346	FALSE	FALSE	2	2	FALSE
Bbs4	0.815959	0.0774511	FALSE	FALSE	2	2	FALSE
Fmo5	0.81607	0.00174676	FALSE	FALSE	2	2	FALSE
Add1	0.816114	0.140132	FALSE	FALSE	2	2	FALSE
Nsmce2	0.816268	7.23001e-05	FALSE	FALSE	1	1	FALSE
Sept1	0.816768	0.111951	FALSE	FALSE	2	2	FALSE
Slc17a6	0.816812	4.53868e-07	TRUE	FALSE	1	1	FALSE
Ext1	0.817057	1.15625e-06	TRUE	FALSE	3	2	TRUE
Rp23-357i14	0.817579	0.0326549	FALSE	FALSE	2	2	FALSE
2310022B05Rik	0.818162	3.80234e-06	TRUE	FALSE	1	1	FALSE
Zfp277	0.818379	7.93582e-05	FALSE	FALSE	2	2	FALSE
Nt5e	0.818424	5.58254e-11	TRUE	FALSE	2	2	FALSE
Cdkn1c	0.818603	0.0388857	FALSE	FALSE	2	1	TRUE
Wnk1	0.818606	0.000485116	FALSE	FALSE	2	2	FALSE
2610024E20Rik	0.819121	0.0016423	FALSE	FALSE	2	2	FALSE
Cdk6	0.819488	5.34277e-12	TRUE	FALSE	1	1	FALSE
1190005F20Rik	0.819544	0.264709	FALSE	FALSE	2	2	FALSE
9130404D14Rik	0.819566	0.000121376	TRUE	FALSE	1	1	FALSE
Wisp1	0.819853	1.20846e-06	FALSE	FALSE	3	3	FALSE
Tmed1	0.819935	0.022018	FALSE	FALSE	2	2	FALSE
9130404D08Rik	0.819991	1.9153e-05	FALSE	FALSE	2	2	FALSE
Pdcd4	0.820209	1.25266e-05	FALSE	FALSE	2	2	FALSE
Tspan31	0.820701	6.18296e-07	TRUE	FALSE	1	1	FALSE
Ubap2l	0.820849	0.00866164	FALSE	FALSE	3	3	FALSE
C030048B08Rik	0.82094	2.68429e-06	TRUE	FALSE	2	2	FALSE
Hist1h2bc	0.821128	0.000452854	FALSE	FALSE	1	2	TRUE
St13	0.821458	3.49054e-06	FALSE	FALSE	1	1	FALSE
Cdc2l1	0.821535	3.98055e-06	FALSE	FALSE	3	2	TRUE
Exosc8	0.821769	3.39246e-07	TRUE	FALSE	1	1	FALSE
Tnfrsf12a	0.82189	0.00778205	FALSE	FALSE	2	3	TRUE
Armcx3	0.82194	5.79498e-11	TRUE	FALSE	1	1	FALSE
Gm885	0.82198	8.06604e-11	TRUE	FALSE	1	1	FALSE
Mtmr9	0.82216	1.23669e-06	FALSE	FALSE	3	1	TRUE
Casp4	0.822167	8.27281e-09	TRUE	FALSE	1	1	FALSE
Galnt9	0.822412	1.52169e-07	FALSE	FALSE	2	2	FALSE
Trmt6	0.822413	6.54022e-07	FALSE	FALSE	3	3	FALSE
Sepp1	0.822472	0.000866708	FALSE	FALSE	2	2	FALSE
Ssbp3	0.822683	0.967566	FALSE	FALSE	2	2	FALSE
Fos	0.822756	0.000143224	FALSE	FALSE	2	2	FALSE
Obfc2a	0.822853	0.398947	FALSE	FALSE	1	1	FALSE
Bcl11b	0.822891	0.0147384	FALSE	FALSE	2	2	FALSE
Smc3	0.823094	2.43467e-08	FALSE	FALSE	1	1	FALSE
Gpatch2	0.823159	0.0940957	FALSE	FALSE	2	2	FALSE
Srgn	0.82317	0.877361	FALSE	FALSE	3	3	FALSE
Plk2	0.823581	0.134214	FALSE	FALSE	1	1	FALSE
Rbm43	0.823781	0.000124117	FALSE	FALSE	1	2	TRUE
Sdhd	0.824233	1.39302e-06	FALSE	FALSE	1	1	FALSE
5830427D03Rik	0.824253	0.000169841	FALSE	FALSE	2	2	FALSE
Pccb	0.824305	0.772888	FALSE	FALSE	2	2	FALSE
Cd2	0.824824	5.58513e-07	FALSE	FALSE	2	2	FALSE
Spag9	0.824919	0.999377	FALSE	FALSE	3	3	FALSE
Tomm70a	0.824971	4.09021e-07	FALSE	FALSE	3	1	TRUE
Ccbl1	0.825698	0.919303	FALSE	FALSE	2	2	FALSE
Bub3	0.82583	4.09214e-05	FALSE	FALSE	3	3	FALSE
Egln1	0.825947	3.08516e-06	FALSE	FALSE	1	1	FALSE
Arid4a	0.8261	0.207082	FALSE	FALSE	2	2	FALSE
Ndufb9	0.826283	6.42469e-06	FALSE	FALSE	1	1	FALSE
Rxra	0.826461	2.15082e-07	FALSE	FALSE	1	1	FALSE
C230052I12Rik	0.826463	4.01725e-05	FALSE	FALSE	3	1	TRUE
Idi1	0.826912	2.21864e-06	FALSE	FALSE	3	1	TRUE
Glb1	0.82703	0.000605413	FALSE	FALSE	1	1	FALSE
Anxa9	0.827041	1.55826e-08	TRUE	FALSE	1	1	FALSE
Zfp429	0.827162	0.00747789	FALSE	FALSE	2	2	FALSE
Cox7b	0.827193	0.000269127	FALSE	FALSE	3	1	TRUE
H1fx	0.827203	1.57803e-13	TRUE	FALSE	1	1	FALSE
Samhd1	0.827689	2.69196e-08	FALSE	FALSE	1	2	TRUE
Akap12	0.827703	0.00513899	FALSE	FALSE	2	2	FALSE
Slc25a3	0.827782	2.43699e-08	FALSE	FALSE	3	3	FALSE
Gtf2f1	0.827785	0.423012	FALSE	FALSE	3	3	FALSE
Golt1b	0.827978	0.000121076	FALSE	FALSE	1	1	FALSE
Ndufb5	0.828005	3.30154e-07	FALSE	FALSE	1	1	FALSE
Srpk3	0.828261	0.00319154	FALSE	FALSE	2	2	FALSE
1810054D07Rik	0.828677	0.000191889	FALSE	FALSE	3	3	FALSE
Mapkapk3	0.828768	0.156422	FALSE	FALSE	1	3	TRUE
Ids	0.829189	0.564021	FALSE	FALSE	2	2	FALSE
Dusp7	0.829306	0.00731441	TRUE	FALSE	2	2	FALSE
1700021C14Rik	0.829664	0.000645601	FALSE	FALSE	2	2	FALSE
Rhobtb1	0.830069	2.40721e-08	FALSE	FALSE	1	1	FALSE
Utp15	0.830367	5.09399e-06	FALSE	FALSE	3	3	FALSE
Mcl1	0.830393	9.25005e-12	TRUE	FALSE	2	2	FALSE
Cmtm7	0.830423	5.23396e-10	FALSE	FALSE	1	1	FALSE
Ndufab1	0.830483	1.63555e-06	FALSE	FALSE	3	1	TRUE
Setd4	0.830781	0.000154024	FALSE	FALSE	2	2	FALSE
Mdfic	0.831092	4.38307e-10	FALSE	FALSE	1	1	FALSE
Smtnl2	0.831533	1.69063e-10	TRUE	FALSE	1	1	FALSE
D15Ertd682e	0.831601	0.000349627	FALSE	FALSE	3	1	TRUE
Dapk1	0.831965	0.000124294	FALSE	FALSE	3	2	TRUE
1810015C04Rik	0.831979	8.24693e-05	FALSE	FALSE	2	2	FALSE
Thoc4	0.832193	1.76582e-06	FALSE	FALSE	3	3	FALSE
Slc15a3	0.832215	0.00453649	FALSE	FALSE	1	1	FALSE
Hbegf	0.832348	2.04247e-05	FALSE	FALSE	1	1	FALSE
Man2a2	0.832606	0.0326272	FALSE	FALSE	2	2	FALSE
Atp8b4	0.832614	5.92256e-07	TRUE	FALSE	2	2	FALSE
Dis3	0.832686	9.71501e-05	FALSE	FALSE	3	3	FALSE
Cd164	0.83278	1.35456e-11	TRUE	FALSE	2	2	FALSE
Aqp3	0.832824	0.00033491	FALSE	FALSE	2	2	FALSE
Bpnt1	0.832973	0.0415926	FALSE	FALSE	2	2	FALSE
Acrbp	0.833015	3.48868e-07	FALSE	FALSE	2	2	FALSE
Uros	0.833158	0.187861	FALSE	FALSE	2	2	FALSE
Sh3bgrl	0.833248	6.04321e-06	FALSE	FALSE	1	1	FALSE
Chmp4b	0.83335	0.175434	FALSE	FALSE	1	1	FALSE
Ptk2b	0.833363	1.68776e-10	FALSE	FALSE	2	2	FALSE
Ulk2	0.833655	0.0687499	FALSE	FALSE	2	2	FALSE
Clk2	0.833822	2.21727e-05	FALSE	FALSE	2	2	FALSE
Arrb1	0.833935	2.03379e-09	FALSE	FALSE	1	2	TRUE
Sept9	0.834138	0.0277137	FALSE	FALSE	2	2	FALSE
Copg2	0.834857	0.000170779	FALSE	FALSE	1	1	FALSE
Trip6	0.83562	0.0418753	FALSE	FALSE	2	2	FALSE
Fmnl3	0.835737	0.000509525	TRUE	FALSE	2	2	FALSE
Siglecg	0.836063	0.000125401	FALSE	FALSE	2	2	FALSE
Cldnd1	0.836076	0.00901286	FALSE	FALSE	3	3	FALSE
Fgf2	0.836313	1.25385e-07	FALSE	FALSE	3	3	FALSE
Zbtb9	0.836596	2.38601e-08	FALSE	FALSE	2	2	FALSE
Wdr60	0.836868	2.52123e-06	FALSE	FALSE	1	1	FALSE
Mknk1	0.836949	0.000883785	FALSE	FALSE	2	2	FALSE
Mdm1	0.837111	0.0002589	FALSE	FALSE	1	1	FALSE
Ezh2	0.837135	4.99762e-06	FALSE	FALSE	1	1	FALSE
H2-DMb2	0.837397	6.57156e-05	FALSE	FALSE	2	2	FALSE
Pex6	0.837688	0.763612	FALSE	FALSE	2	2	FALSE
Spna2	0.838357	3.31423e-09	FALSE	FALSE	2	2	FALSE
Ctrl	0.838383	1.20095e-06	FALSE	FALSE	2	2	FALSE
Rfc2	0.838663	0.00362062	FALSE	FALSE	1	1	FALSE
Gorasp2	0.838686	8.56181e-06	FALSE	FALSE	3	3	FALSE
Ddc	0.838924	1.053e-13	TRUE	FALSE	1	1	FALSE
Spint2	0.839195	2.83544e-06	TRUE	FALSE	1	1	FALSE
Pex14	0.839373	1.85518e-06	FALSE	FALSE	3	3	FALSE
Aif1	0.839759	8.14142e-05	FALSE	FALSE	2	2	FALSE
Cyb5r1	0.839864	7.3102e-06	FALSE	FALSE	3	1	TRUE
Psmb9	0.83991	1.12476e-09	TRUE	FALSE	1	1	FALSE
Cd55	0.839962	2.49215e-07	FALSE	FALSE	2	2	FALSE
1810033M07Rik	0.839993	4.61338e-07	FALSE	FALSE	2	2	FALSE
Zfp52	0.839994	0.0285457	FALSE	FALSE	3	3	FALSE
Rnf11	0.8402	0.0129967	FALSE	FALSE	3	1	TRUE
Tmed2	0.840275	1.62954e-05	FALSE	FALSE	3	1	TRUE
Asb13	0.840669	1.17147e-06	TRUE	FALSE	2	2	FALSE
Ola1	0.840681	3.80819e-06	FALSE	FALSE	3	1	TRUE
Il10rb	0.840695	1.01136e-06	TRUE	FALSE	1	1	FALSE
1700029G01Rik	0.840844	0.104011	FALSE	FALSE	1	1	FALSE
Pmm1	0.840977	2.74188e-06	FALSE	FALSE	3	1	TRUE
Creg1	0.841262	0.000637104	FALSE	FALSE	2	2	FALSE
Lif	0.841268	0.0019015	FALSE	FALSE	3	1	TRUE
Bbs12	0.841382	4.02189e-06	FALSE	FALSE	1	1	FALSE
Frmd8	0.841548	0.0116819	FALSE	FALSE	2	2	FALSE
Fnbp1	0.841573	0.00453141	FALSE	FALSE	3	3	FALSE
F2r	0.841726	0.000645456	FALSE	FALSE	2	2	FALSE
Otx1	0.841756	7.47482e-07	TRUE	FALSE	3	1	TRUE
Txndc13	0.841998	0.000166776	FALSE	FALSE	2	2	FALSE
Frat1	0.842083	1.99054e-05	FALSE	FALSE	2	2	FALSE
Thex1	0.842249	6.71908e-09	TRUE	FALSE	1	1	FALSE
Ccnh	0.842469	8.26697e-08	FALSE	FALSE	1	1	FALSE
Rnpepl1	0.84278	0.000287815	FALSE	FALSE	2	2	FALSE
Nudcd2	0.842805	9.4713e-07	FALSE	FALSE	1	1	FALSE
Edem2	0.842865	3.56971e-07	FALSE	FALSE	1	2	TRUE
Ikzf1	0.843041	2.68258e-09	TRUE	FALSE	2	2	FALSE
Rgs3	0.843375	0.0102205	FALSE	FALSE	2	2	FALSE
Rnf208	0.843594	2.82285e-09	FALSE	FALSE	1	1	FALSE
Trim56	0.843736	9.93857e-06	FALSE	FALSE	2	2	FALSE
Tgfbi	0.843787	0.0297444	FALSE	FALSE	2	2	FALSE
Nol7	0.844017	2.6953e-06	FALSE	FALSE	3	1	TRUE
Thap4	0.844169	1.62152e-07	FALSE	FALSE	1	1	FALSE
Capsl	0.844203	1.37391e-08	TRUE	FALSE	1	1	FALSE
Luc7l	0.844323	2.43542e-05	FALSE	FALSE	3	3	FALSE
Trim59	0.844352	2.87567e-06	FALSE	FALSE	1	1	FALSE
Il27ra	0.844484	0.0199754	FALSE	FALSE	2	2	FALSE
Psmd9	0.844529	2.05527e-07	FALSE	FALSE	3	1	TRUE
Sc4mol	0.845	1.47237e-05	FALSE	FALSE	1	1	FALSE
Ppm1l	0.845108	0.00594159	FALSE	FALSE	2	2	FALSE
Faah	0.845269	0.0350111	FALSE	FALSE	1	2	TRUE
Arhgdib	0.845562	0.279859	FALSE	FALSE	2	2	FALSE
Kcnk10	0.845735	1.87024e-05	TRUE	FALSE	3	1	TRUE
Prnp	0.845827	0.0242999	FALSE	FALSE	1	1	FALSE
6430510M02Rik	0.846317	0.00398963	FALSE	FALSE	2	2	FALSE
Anp32a	0.846336	0.0440469	FALSE	FALSE	1	2	TRUE
Dhrs1	0.846383	7.41669e-07	FALSE	FALSE	1	1	FALSE
Grcc10	0.846436	0.0530455	FALSE	FALSE	2	2	FALSE
Mcm3	0.846631	1.17154e-06	FALSE	FALSE	1	1	FALSE
Ephb6	0.847088	0.212986	FALSE	FALSE	2	2	FALSE
1110007A13Rik	0.847137	0.000131016	FALSE	FALSE	2	2	FALSE
Hdc	0.847183	0.00465113	FALSE	FALSE	3	3	FALSE
Gabpb1	0.847193	0.934795	FALSE	FALSE	3	3	FALSE
Tmc6	0.847575	0.000118639	FALSE	FALSE	2	2	FALSE
Bzrap1	0.847674	3.57841e-07	TRUE	FALSE	1	1	FALSE
Dync1h1	0.847719	3.88335e-07	FALSE	FALSE	2	2	FALSE
Hebp1	0.848048	1.77444e-05	FALSE	FALSE	2	2	FALSE
Cdc73	0.848087	0.000140357	FALSE	FALSE	3	3	FALSE
Slamf9	0.848311	1.08027e-08	TRUE	FALSE	3	1	TRUE
Plscr1	0.84847	3.09037e-08	FALSE	FALSE	1	1	FALSE
Mark3	0.848666	6.93582e-10	FALSE	FALSE	3	2	TRUE
BC003885	0.848875	3.58855e-06	FALSE	FALSE	3	3	FALSE
Rfwd3	0.848989	0.00221579	FALSE	FALSE	1	1	FALSE
Tmem141	0.849054	0.215705	FALSE	FALSE	2	2	FALSE
Plcxd1	0.849121	1.98904e-11	TRUE	FALSE	1	1	FALSE
Armcx6	0.849219	3.44215e-12	TRUE	FALSE	1	1	FALSE
Eed	0.849307	4.67954e-09	FALSE	FALSE	3	1	TRUE
Hnrpu	0.849408	0.000323776	FALSE	FALSE	3	3	FALSE
Chd2	0.8496	0.00726331	FALSE	FALSE	2	2	FALSE
Tlk1	0.849655	9.47622e-08	TRUE	FALSE	2	2	FALSE
Ehd1	0.849698	0.282199	FALSE	FALSE	3	3	FALSE
4933421E11Rik	0.849768	0.148597	FALSE	FALSE	2	2	FALSE
Hk1	0.84988	1.58317e-06	FALSE	FALSE	1	1	FALSE
Bms1	0.849886	3.56911e-07	FALSE	FALSE	3	3	FALSE
Ptrh1	0.849991	0.00271497	FALSE	FALSE	3	3	FALSE
Cat	0.850028	0.717747	FALSE	FALSE	2	2	FALSE
Rnf123	0.850114	0.0046811	FALSE	FALSE	2	2	FALSE
Cd96	0.850354	5.17465e-05	FALSE	FALSE	2	2	FALSE
Usp52	0.850517	3.64427e-05	FALSE	FALSE	2	2	FALSE
Smyd2	0.850549	0.000790021	FALSE	FALSE	3	3	FALSE
D17Wsu92e	0.850819	0.0197317	FALSE	FALSE	3	3	FALSE
1500019G21Rik	0.850939	4.73674e-05	FALSE	FALSE	3	3	FALSE
Phca	0.850965	3.27164e-05	FALSE	FALSE	3	3	FALSE
Adamtsl4	0.850992	1.40858e-15	TRUE	FALSE	2	1	TRUE
St6galnac4	0.851019	0.000185074	FALSE	FALSE	3	3	FALSE
Mll1	0.851377	1.47476e-05	FALSE	FALSE	2	2	FALSE
Pgls	0.851418	1.30489e-05	FALSE	FALSE	1	1	FALSE
Atxn1	0.851453	0.00216788	FALSE	FALSE	1	1	FALSE
Pcna	0.851549	1.42524e-06	FALSE	FALSE	1	1	FALSE
Tnfsf13b	0.851554	3.93583e-07	FALSE	FALSE	1	1	FALSE
Vezf1	0.851676	4.00927e-11	TRUE	FALSE	2	2	FALSE
2610027L16Rik	0.851782	0.000215521	FALSE	FALSE	3	3	FALSE
H2-Q5	0.851906	5.92378e-09	FALSE	FALSE	2	2	FALSE
Ndufb2	0.852017	4.46449e-06	FALSE	FALSE	1	1	FALSE
Cdc25a	0.852205	1.31773e-06	FALSE	FALSE	3	1	TRUE
Rpa2	0.852233	1.28402e-05	FALSE	FALSE	1	1	FALSE
Ddhd1	0.852265	3.87161e-06	FALSE	FALSE	2	2	FALSE
Abhd14a	0.85227	8.60001e-06	FALSE	FALSE	3	1	TRUE
Gcap14	0.852276	3.98757e-07	FALSE	FALSE	2	2	FALSE
Rab37	0.852592	0.10391	FALSE	FALSE	2	2	FALSE
Pcbp1	0.852609	0.000781495	FALSE	FALSE	3	3	FALSE
E4f1	0.852646	1.42089e-06	FALSE	FALSE	2	2	FALSE
Zmynd11	0.85265	1.06183e-06	FALSE	FALSE	2	2	FALSE
Nup107	0.852753	1.54361e-07	TRUE	FALSE	3	1	TRUE
Hps3	0.852875	3.11216e-06	FALSE	FALSE	2	2	FALSE
Ccdc59	0.852888	0.0962929	FALSE	FALSE	3	3	FALSE
Brcc3	0.852903	4.39267e-07	FALSE	FALSE	1	1	FALSE
Pscd1	0.853058	4.34193e-05	FALSE	FALSE	2	2	FALSE
Gipc1	0.853446	1.39155e-06	FALSE	FALSE	1	1	FALSE
Slc3a2	0.853788	0.625357	FALSE	FALSE	3	3	FALSE
Sdhb	0.854006	2.97823e-06	FALSE	FALSE	3	1	TRUE
Capn5	0.854116	1.92123e-10	FALSE	FALSE	1	1	FALSE
Fut7	0.854135	2.64479e-08	TRUE	FALSE	1	1	FALSE
Ydjc	0.854721	1.99688e-05	FALSE	FALSE	3	1	TRUE
Stc1	0.854805	9.68334e-10	FALSE	FALSE	1	1	FALSE
Sec61a1	0.854838	0.0243705	FALSE	FALSE	3	3	FALSE
Setd1b	0.85508	2.02064e-07	FALSE	FALSE	2	2	FALSE
Cebpb	0.855216	0.000412069	FALSE	FALSE	1	1	FALSE
Adarb1	0.855228	0.0236926	FALSE	FALSE	3	3	FALSE
Prdm16	0.855258	1.89685e-09	TRUE	FALSE	1	1	FALSE
Rbpj	0.8554	6.31855e-09	TRUE	FALSE	1	1	FALSE
March1	0.85542	0.0168447	FALSE	FALSE	2	2	FALSE
Tubb2c	0.855687	0.00104148	FALSE	FALSE	3	1	TRUE
Prkar2b	0.855724	0.0144278	FALSE	FALSE	1	2	TRUE
Tnfsf9	0.855836	6.3253e-07	TRUE	FALSE	1	1	FALSE
Traf6	0.855862	0.0538296	FALSE	FALSE	1	1	FALSE
Crabp2	0.856112	5.32458e-12	TRUE	FALSE	3	3	FALSE
Nav1	0.856344	6.48034e-17	TRUE	FALSE	2	2	FALSE
Sec11c	0.856424	8.07254e-07	FALSE	FALSE	1	1	FALSE
Ampd2	0.856539	1.49256e-05	FALSE	FALSE	3	3	FALSE
Nol14	0.856833	0.000133311	FALSE	FALSE	3	3	FALSE
Nsdhl	0.856844	0.000162461	FALSE	FALSE	1	1	FALSE
Aven	0.856877	5.02252e-05	TRUE	FALSE	3	2	TRUE
Metap2	0.856909	2.19276e-05	FALSE	FALSE	3	1	TRUE
Hsd11b1	0.856911	2.46668e-14	TRUE	FALSE	2	2	FALSE
Ece1	0.857107	0.0186347	FALSE	FALSE	3	3	FALSE
4930570C03Rik	0.857181	0.000276026	TRUE	FALSE	1	1	FALSE
Lonrf1	0.857322	0.4948	FALSE	FALSE	3	3	FALSE
Slc25a1	0.857542	2.22298e-09	FALSE	FALSE	1	1	FALSE
Tnfsf14	0.857706	0.0191275	FALSE	FALSE	3	3	FALSE
Wiz	0.857886	0.00368291	FALSE	FALSE	3	3	FALSE
Pdcd5	0.857928	0.000237047	FALSE	FALSE	3	1	TRUE
Pi4k2b	0.85793	4.40618e-07	FALSE	FALSE	1	1	FALSE
Cog1	0.857982	3.12729e-05	FALSE	FALSE	2	2	FALSE
Iah1	0.858062	0.00501342	FALSE	FALSE	1	2	TRUE
Ccrl2	0.858071	3.19719e-07	TRUE	FALSE	1	1	FALSE
Spns1	0.858089	0.0308763	FALSE	FALSE	2	2	FALSE
1700025K23Rik	0.858116	6.47423e-19	TRUE	FALSE	1	1	FALSE
Sdccag3	0.858207	3.97221e-08	FALSE	FALSE	3	2	TRUE
Cnr2	0.858217	0.00166723	FALSE	FALSE	2	2	FALSE
Btk	0.858271	0.000646506	FALSE	FALSE	2	2	FALSE
Pfkp	0.858349	1.71688e-08	FALSE	FALSE	1	1	FALSE
Tpp1	0.859536	0.000928868	FALSE	FALSE	2	2	FALSE
Dhcr7	0.859588	0.000278416	FALSE	FALSE	1	1	FALSE
Bbs9	0.85966	0.0031312	FALSE	FALSE	1	2	TRUE
Prkdc	0.859751	0.906508	FALSE	FALSE	2	2	FALSE
Skp1a	0.859814	7.15224e-07	FALSE	FALSE	3	1	TRUE
Edg6	0.859853	0.000236213	FALSE	FALSE	2	2	FALSE
Avpi1	0.859859	3.19349e-08	FALSE	FALSE	1	1	FALSE
Ubash3a	0.859881	0.190699	FALSE	FALSE	2	2	FALSE
Sla	0.860122	0.271324	FALSE	FALSE	3	3	FALSE
Srpk1	0.860127	0.000206701	FALSE	FALSE	2	2	FALSE
Mbtps1	0.860128	4.54477e-10	FALSE	FALSE	2	2	FALSE
Spp1	0.860165	1.21253e-09	TRUE	FALSE	1	3	TRUE
Ddt	0.860375	0.000928814	FALSE	FALSE	1	1	FALSE
P4hb	0.860405	1.75118e-05	FALSE	FALSE	1	1	FALSE
Numa1	0.860568	6.47321e-06	FALSE	FALSE	2	2	FALSE
Plaa	0.861058	4.63833e-05	FALSE	FALSE	3	3	FALSE
Kdelr2	0.861071	0.00649228	FALSE	FALSE	3	1	TRUE
Marcksl1	0.861091	0.000193895	FALSE	FALSE	3	3	FALSE
M6pr	0.861116	0.0889854	FALSE	FALSE	3	3	FALSE
Lphn1	0.861211	0.0111507	FALSE	FALSE	2	2	FALSE
Tbx21	0.861384	0.000101841	FALSE	FALSE	1	3	TRUE
Syngr1	0.861507	1.18407e-07	TRUE	FALSE	1	1	FALSE
Pde7a	0.86167	0.286552	FALSE	FALSE	1	2	TRUE
Trpv2	0.861847	0.006252	FALSE	FALSE	1	2	TRUE
AI597468	0.861848	2.88569e-07	FALSE	FALSE	1	1	FALSE
Clk1	0.861861	0.113885	FALSE	FALSE	2	2	FALSE
Mpp1	0.861921	0.000133637	TRUE	FALSE	1	2	TRUE
4833442J19Rik	0.861956	0.00570049	FALSE	FALSE	2	2	FALSE
Sfmbt1	0.862306	0.000570948	FALSE	FALSE	3	3	FALSE
Fbxl11	0.86237	8.54283e-05	FALSE	FALSE	2	2	FALSE
Tmem50a	0.862665	0.00108751	FALSE	FALSE	2	2	FALSE
Art4	0.862693	0.00228504	FALSE	FALSE	2	2	FALSE
Ube2b	0.862812	0.000197424	TRUE	FALSE	2	2	FALSE
Atp10d	0.862872	1.45066e-07	TRUE	FALSE	2	2	FALSE
Tpt1	0.862944	1.12391e-07	TRUE	FALSE	2	2	FALSE
Ap2b1	0.863047	0.00677355	FALSE	FALSE	3	3	FALSE
Vcl	0.863176	0.0101406	FALSE	FALSE	1	1	FALSE
Gde1	0.8633	1.11014e-07	FALSE	FALSE	1	1	FALSE
Spin2	0.863661	3.55207e-05	TRUE	FALSE	3	2	TRUE
Arid3b	0.863757	0.000164793	FALSE	FALSE	2	2	FALSE
Gnaz	0.86378	8.14105e-08	TRUE	FALSE	2	2	FALSE
Bnip3l	0.863803	4.3843e-05	FALSE	FALSE	2	2	FALSE
Ncf1	0.86381	1.03117e-10	TRUE	FALSE	1	1	FALSE
Sla2	0.86382	0.000133934	TRUE	FALSE	2	2	FALSE
A630077B13Rik	0.863881	2.84605e-07	TRUE	FALSE	2	2	FALSE
Cotl1	0.863891	0.806269	FALSE	FALSE	2	2	FALSE
Dnalc1	0.86394	8.84925e-17	TRUE	FALSE	1	1	FALSE
Ubfd1	0.863954	5.80827e-07	FALSE	FALSE	3	3	FALSE
Rltpr	0.863977	2.3914e-06	FALSE	FALSE	2	2	FALSE
Ntan1	0.864304	0.0250954	FALSE	FALSE	1	2	TRUE
Slc31a1	0.864419	0.000457105	FALSE	FALSE	3	1	TRUE
Smc2	0.864443	1.97908e-05	FALSE	FALSE	1	1	FALSE
Piga	0.864527	3.47516e-10	FALSE	FALSE	1	1	FALSE
H2-Ab1	0.864729	5.26096e-05	FALSE	FALSE	2	2	FALSE
Ywhag	0.864907	0.0359986	FALSE	FALSE	3	3	FALSE
Ccdc130	0.864914	0.00551306	FALSE	FALSE	2	2	FALSE
Mllt1	0.864955	1.57022e-05	FALSE	FALSE	3	3	FALSE
Cd226	0.865096	0.00227677	FALSE	FALSE	1	2	TRUE
Ctsz	0.865152	5.10032e-05	FALSE	FALSE	3	1	TRUE
Cct5	0.865323	0.00183642	FALSE	FALSE	3	1	TRUE
2010005J08Rik	0.865385	2.79365e-08	FALSE	FALSE	2	2	FALSE
Cyp4f13	0.86554	4.18311e-06	FALSE	FALSE	2	2	FALSE
Krr1	0.86579	4.62222e-08	FALSE	FALSE	3	3	FALSE
Atg7	0.865869	6.62722e-07	FALSE	FALSE	2	2	FALSE
Cyp2s1	0.865958	4.61866e-11	FALSE	FALSE	2	2	FALSE
Mllt11	0.866019	1.1511e-07	TRUE	FALSE	2	3	TRUE
Ctns	0.866113	0.0152541	FALSE	FALSE	2	2	FALSE
Zfp367	0.866262	2.7519e-07	FALSE	FALSE	1	1	FALSE
Cct7	0.866355	7.9884e-10	FALSE	FALSE	3	1	TRUE
Akap8	0.866368	1.92428e-10	TRUE	FALSE	2	2	FALSE
Ttc7	0.866423	0.523132	FALSE	FALSE	2	2	FALSE
Snx18	0.866441	0.120702	FALSE	FALSE	1	1	FALSE
Cpne2	0.866474	6.26192e-08	FALSE	FALSE	1	1	FALSE
Tnfrsf25	0.866696	3.73508e-06	FALSE	FALSE	2	2	FALSE
Acadsb	0.866846	1.7966e-08	FALSE	FALSE	1	1	FALSE
Snx25	0.866901	8.6885e-07	FALSE	FALSE	1	1	FALSE
Bcl3	0.867104	0.00300098	FALSE	FALSE	1	1	FALSE
Prm1	0.867145	1.28081e-08	TRUE	FALSE	1	1	FALSE
Slc39a4	0.867185	1.10917e-06	TRUE	FALSE	1	1	FALSE
Ggta1	0.867236	7.38179e-07	FALSE	FALSE	1	1	FALSE
Axud1	0.867269	0.99316	FALSE	FALSE	1	3	TRUE
Xpo6	0.867311	1.90994e-10	TRUE	FALSE	3	2	TRUE
Armcx2	0.867607	3.59246e-05	FALSE	FALSE	2	2	FALSE
Cdc34	0.867698	1.24295e-05	FALSE	FALSE	3	3	FALSE
Ctla4	0.867751	0.00309623	FALSE	FALSE	1	1	FALSE
Slc35c1	0.868059	0.808842	FALSE	FALSE	2	2	FALSE
Myst4	0.868166	6.08921e-09	TRUE	FALSE	2	2	FALSE
Klf9	0.868288	0.271702	FALSE	FALSE	1	1	FALSE
Tpcn1	0.868331	0.0207978	FALSE	FALSE	2	2	FALSE
Trim26	0.868365	3.63922e-10	TRUE	FALSE	2	2	FALSE
Timp1	0.868371	0.000243169	FALSE	FALSE	1	1	FALSE
Taok1	0.868568	3.20736e-07	FALSE	FALSE	2	2	FALSE
Stk40	0.86898	0.262836	FALSE	FALSE	3	3	FALSE
Pdap1	0.868987	3.4588e-05	FALSE	FALSE	3	1	TRUE
Mina	0.869084	6.2162e-08	FALSE	FALSE	3	3	FALSE
Gpr114	0.869092	5.43369e-09	TRUE	FALSE	2	2	FALSE
Srp72	0.869666	1.23081e-07	FALSE	FALSE	1	1	FALSE
Axin1	0.869687	2.92956e-08	FALSE	FALSE	2	2	FALSE
Vipr1	0.869899	0.00409719	FALSE	FALSE	2	2	FALSE
Clcf1	0.87002	1.38087e-06	FALSE	FALSE	2	2	FALSE
Habp4	0.870098	0.269734	FALSE	FALSE	2	2	FALSE
4930504E06Rik	0.870159	0.520474	FALSE	FALSE	2	2	FALSE
BC038156	0.870341	4.73203e-07	FALSE	FALSE	2	2	FALSE
Ncbp2	0.870417	9.42723e-05	FALSE	FALSE	3	3	FALSE
Amigo3	0.870476	0.22387	FALSE	FALSE	3	3	FALSE
Tmem110	0.870705	4.29784e-05	TRUE	FALSE	2	2	FALSE
Zfp219	0.870818	1.91011e-08	TRUE	FALSE	1	1	FALSE
Vdac3	0.870866	2.14332e-05	FALSE	FALSE	1	1	FALSE
Cyp2d22	0.870903	1.22013e-05	FALSE	FALSE	2	2	FALSE
Nedd1	0.871114	1.37993e-09	TRUE	FALSE	1	1	FALSE
Rap1b	0.871161	0.000512862	TRUE	FALSE	2	2	FALSE
Irak4	0.871423	0.00264143	FALSE	FALSE	2	2	FALSE
Pecam1	0.871574	2.58253e-06	FALSE	FALSE	2	2	FALSE
Slc10a7	0.871587	5.55269e-06	FALSE	FALSE	1	1	FALSE
Adssl1	0.871786	3.32191e-06	FALSE	FALSE	1	1	FALSE
Rnf167	0.872022	0.00856413	FALSE	FALSE	2	2	FALSE
Gramd1a	0.872459	0.0496817	FALSE	FALSE	2	2	FALSE
Ap1s1	0.872539	0.000229283	FALSE	FALSE	1	1	FALSE
Ptges3	0.872567	2.06475e-06	FALSE	FALSE	3	3	FALSE
Phlda1	0.872704	0.000843753	FALSE	FALSE	3	2	TRUE
Tram1	0.872704	0.260308	FALSE	FALSE	1	1	FALSE
Mat2b	0.873046	0.0203994	FALSE	FALSE	2	2	FALSE
Arrdc1	0.873236	0.000130079	FALSE	FALSE	2	2	FALSE
Acsbg1	0.873253	0.00511604	FALSE	FALSE	2	2	FALSE
8430419L09Rik	0.873269	0.748278	FALSE	FALSE	2	2	FALSE
Lrp12	0.873271	9.24528e-09	FALSE	FALSE	1	1	FALSE
Lpxn	0.873308	2.06014e-11	TRUE	FALSE	2	2	FALSE
Arfgap3	0.873336	1.50014e-07	FALSE	FALSE	1	1	FALSE
Reep1	0.873414	3.82613e-08	FALSE	FALSE	1	1	FALSE
Man2c1	0.873439	0.0958195	FALSE	FALSE	2	2	FALSE
Rnf144a	0.873575	0.0357549	FALSE	FALSE	2	2	FALSE
Def6	0.873685	0.0428694	FALSE	FALSE	2	2	FALSE
Prps1	0.873891	0.000161466	FALSE	FALSE	3	3	FALSE
Pou2f2	0.873956	0.0292536	FALSE	FALSE	3	3	FALSE
Stat1	0.874049	7.83109e-08	FALSE	FALSE	2	2	FALSE
Mtap7	0.874209	1.63535e-09	TRUE	FALSE	1	1	FALSE
Prkrip1	0.874214	4.72317e-08	FALSE	FALSE	3	3	FALSE
Mmp14	0.874273	2.64176e-07	FALSE	FALSE	2	2	FALSE
Sema3b	0.874409	3.71315e-11	TRUE	FALSE	1	1	FALSE
Exoc2	0.874537	0.00857385	FALSE	FALSE	1	1	FALSE
Amz2	0.874618	1.57634e-07	FALSE	FALSE	1	1	FALSE
Dcun1d5	0.874679	0.000288728	FALSE	FALSE	3	3	FALSE
Slc19a2	0.874721	0.00401897	TRUE	FALSE	3	1	TRUE
Tgtp	0.874731	3.04169e-06	FALSE	FALSE	2	2	FALSE
D430039N05Rik	0.87478	0.000912132	TRUE	FALSE	1	1	FALSE
Lrrk1	0.874827	1.90045e-10	TRUE	FALSE	1	2	TRUE
Cdh15	0.874843	3.91923e-08	FALSE	FALSE	3	3	FALSE
Icam1	0.874892	0.00927631	FALSE	FALSE	3	3	FALSE
2310016C08Rik	0.874907	0.000419238	TRUE	FALSE	1	1	FALSE
Dusp23	0.874935	3.10455e-05	FALSE	FALSE	2	2	FALSE
D8Ertd82e	0.874957	1.89409e-10	FALSE	FALSE	2	2	FALSE
LOC433632	0.874986	8.97493e-19	TRUE	FALSE	1	1	FALSE
Clk4	0.875106	1.49004e-06	FALSE	FALSE	2	2	FALSE
Ccnd2	0.875286	0.00224192	FALSE	FALSE	2	2	FALSE
Icos	0.875303	0.000143263	TRUE	FALSE	1	1	FALSE
Cd70	0.875307	9.4482e-09	TRUE	FALSE	3	1	TRUE
Pcca	0.875311	0.0115071	FALSE	FALSE	1	1	FALSE
D0H4S114	0.875567	3.51313e-15	TRUE	FALSE	1	2	TRUE
Nudt21	0.875958	3.65072e-08	FALSE	FALSE	1	1	FALSE
Gemin6	0.876104	7.5785e-09	TRUE	FALSE	3	3	FALSE
Zfp75	0.876164	0.00228488	FALSE	FALSE	2	2	FALSE
Anp32e	0.876309	0.000139207	FALSE	FALSE	3	1	TRUE
Usp10	0.876385	0.000107919	FALSE	FALSE	2	2	FALSE
Arl6ip5	0.876426	0.00870314	FALSE	FALSE	2	2	FALSE
Sec61g	0.876459	2.79942e-05	FALSE	FALSE	1	1	FALSE
Gale	0.876581	2.70173e-10	FALSE	FALSE	1	1	FALSE
Vars	0.876871	5.27013e-05	FALSE	FALSE	1	1	FALSE
Sox12	0.877056	8.99435e-05	FALSE	FALSE	3	1	TRUE
Nup37	0.877321	8.81451e-06	FALSE	FALSE	3	3	FALSE
Tars	0.877348	0.0711048	FALSE	FALSE	3	3	FALSE
Dgat2	0.877625	0.0233322	FALSE	FALSE	3	3	FALSE
Stk10	0.877785	0.48907	FALSE	FALSE	2	2	FALSE
Tbc1d2	0.878468	3.22362e-12	TRUE	FALSE	1	1	FALSE
Psmd8	0.878555	8.041e-07	FALSE	FALSE	3	1	TRUE
Alkbh4	0.878586	3.51042e-06	FALSE	FALSE	2	2	FALSE
Txn1	0.878595	1.31522e-07	FALSE	FALSE	1	1	FALSE
Cetn4	0.878831	3.82553e-13	TRUE	FALSE	1	1	FALSE
D12Ertd647e	0.878908	0.000237519	FALSE	FALSE	1	2	TRUE
2310016E02Rik	0.879	6.71778e-15	TRUE	FALSE	1	1	FALSE
Serpinb6b	0.879094	5.85136e-10	FALSE	FALSE	1	1	FALSE
Smtn	0.879123	4.4733e-11	TRUE	FALSE	1	1	FALSE
Was	0.879134	0.81759	FALSE	FALSE	2	2	FALSE
Ltbp3	0.8793	3.22508e-12	TRUE	FALSE	1	1	FALSE
Plek	0.879317	6.82624e-05	TRUE	FALSE	3	3	FALSE
Gja1	0.879437	5.06784e-07	TRUE	FALSE	1	1	FALSE
Arid1b	0.879457	0.00146675	FALSE	FALSE	2	2	FALSE
Sh3bgrl3	0.879463	0.999327	FALSE	FALSE	2	2	FALSE
Gck	0.879469	1.00822e-10	FALSE	FALSE	1	1	FALSE
Wdr45	0.879472	8.33931e-06	FALSE	FALSE	2	2	FALSE
Tmem59	0.879518	0.000230704	FALSE	FALSE	2	2	FALSE
Mapk1ip1l	0.879526	0.00345013	FALSE	FALSE	3	3	FALSE
St3gal4	0.879696	9.57921e-06	FALSE	FALSE	1	1	FALSE
Cbx7	0.879727	2.17969e-06	FALSE	FALSE	2	2	FALSE
Lrrc49	0.8798	3.18646e-10	TRUE	FALSE	1	1	FALSE
Mysm1	0.879922	4.0749e-10	FALSE	FALSE	2	2	FALSE
Plp1	0.87996	6.32786e-05	FALSE	FALSE	2	2	FALSE
Akap8l	0.880007	5.71121e-09	FALSE	FALSE	2	2	FALSE
Eif3s10	0.88009	1.13638e-05	FALSE	FALSE	3	3	FALSE
Phf6	0.88029	0.484424	FALSE	FALSE	3	3	FALSE
Vkorc1	0.880304	0.494754	FALSE	FALSE	1	2	TRUE
EG240327	0.880313	4.4875e-12	TRUE	FALSE	1	1	FALSE
Sept8	0.880317	3.66499e-12	TRUE	FALSE	1	1	FALSE
Lrp11	0.880395	2.28119e-06	FALSE	FALSE	1	1	FALSE
Trim25	0.880402	1.62874e-08	TRUE	FALSE	1	1	FALSE
Oxct1	0.880665	0.184777	FALSE	FALSE	1	2	TRUE
Smyd3	0.880865	0.0768681	FALSE	FALSE	2	2	FALSE
B4galt7	0.880933	0.00204005	FALSE	FALSE	2	2	FALSE
Homer1	0.880993	9.67849e-05	FALSE	FALSE	3	3	FALSE
Slc14a1	0.881114	0.0216904	FALSE	FALSE	2	2	FALSE
Acvr2b	0.881223	7.9541e-13	TRUE	FALSE	1	1	FALSE
Pim1	0.881261	0.0744719	FALSE	FALSE	1	1	FALSE
Sidt1	0.881419	9.89192e-05	FALSE	FALSE	2	2	FALSE
Myl4	0.88142	2.23132e-12	TRUE	FALSE	1	2	TRUE
BC016495	0.881631	2.71315e-11	TRUE	FALSE	1	1	FALSE
B3galt4	0.881646	0.00954363	FALSE	FALSE	2	2	FALSE
Mycbp2	0.881709	4.58049e-05	FALSE	FALSE	2	2	FALSE
Afg3l2	0.881808	0.0224587	FALSE	FALSE	1	1	FALSE
Hyou1	0.881903	0.000323481	TRUE	FALSE	3	3	FALSE
Slc35d2	0.881925	0.000709445	FALSE	FALSE	1	2	TRUE
Rhoq	0.881935	0.000309557	FALSE	FALSE	3	1	TRUE
Kif21b	0.881994	0.00325666	FALSE	FALSE	2	2	FALSE
Zzef1	0.882023	1.98464e-06	FALSE	FALSE	2	2	FALSE
Atic	0.882106	1.64678e-05	FALSE	FALSE	3	3	FALSE
Serf1	0.882184	0.000161982	FALSE	FALSE	3	1	TRUE
Irf5	0.88224	1.93183e-05	FALSE	FALSE	1	1	FALSE
Sppl3	0.882504	7.8569e-09	FALSE	FALSE	2	2	FALSE
Abtb1	0.88251	9.45923e-13	TRUE	FALSE	2	2	FALSE
9930104L06Rik	0.88256	2.67216e-09	TRUE	FALSE	2	2	FALSE
Atg4d	0.88257	6.73979e-07	FALSE	FALSE	2	2	FALSE
Pik3cg	0.882671	4.99495e-05	FALSE	FALSE	2	2	FALSE
Smarca2	0.882765	0.00498037	FALSE	FALSE	2	2	FALSE
2410091C18Rik	0.882931	3.21943e-05	TRUE	FALSE	1	1	FALSE
Nudt18	0.88311	0.00153418	FALSE	FALSE	1	2	TRUE
Dzip1	0.883169	0.101439	FALSE	FALSE	2	2	FALSE
Ppm1b	0.883196	9.15318e-08	TRUE	FALSE	2	2	FALSE
Dtx3l	0.883845	1.11223e-07	FALSE	FALSE	2	2	FALSE
Man2a1	0.883883	0.963264	FALSE	FALSE	2	2	FALSE
Gse1	0.884022	0.0422632	FALSE	FALSE	2	2	FALSE
Xpc	0.884074	3.59965e-05	FALSE	FALSE	2	2	FALSE
Tyrobp	0.884112	1.18137e-05	FALSE	FALSE	2	2	FALSE
Prei4	0.884132	0.108006	FALSE	FALSE	2	2	FALSE
Nme3	0.884227	0.773718	FALSE	FALSE	2	2	FALSE
Ahsa1	0.884624	4.08407e-06	FALSE	FALSE	3	3	FALSE
Cd72	0.884643	3.11391e-05	FALSE	FALSE	2	2	FALSE
Dhcr24	0.88468	0.00205625	FALSE	FALSE	1	1	FALSE
Tgfb1	0.884687	0.998545	FALSE	FALSE	3	3	FALSE
Scp2	0.884766	0.0749536	FALSE	FALSE	2	2	FALSE
Tgfbr2	0.884892	0.000173465	FALSE	FALSE	2	2	FALSE
Mid1	0.884906	2.13703e-07	TRUE	FALSE	2	2	FALSE
Akr1c12	0.885015	0.000189064	FALSE	FALSE	1	2	TRUE
Sorl1	0.885089	0.00150577	FALSE	FALSE	2	2	FALSE
Zfp593	0.885192	0.000967752	FALSE	FALSE	3	3	FALSE
Tob1	0.885432	0.00101865	FALSE	FALSE	2	2	FALSE
Irf8	0.885479	0.000106764	FALSE	FALSE	3	3	FALSE
Syf2	0.885534	0.00019618	FALSE	FALSE	2	2	FALSE
Epm2aip1	0.88554	6.88121e-05	FALSE	FALSE	2	2	FALSE
Smc6	0.885715	0.478867	FALSE	FALSE	2	2	FALSE
Pde6d	0.885767	7.62957e-05	FALSE	FALSE	1	2	TRUE
Rag1ap1	0.885827	0.374368	FALSE	FALSE	2	2	FALSE
Plec1	0.886	0.00892213	FALSE	FALSE	2	2	FALSE
Swap70	0.886058	0.183299	FALSE	FALSE	3	3	FALSE
1700012G19Rik	0.8861	2.77539e-07	FALSE	FALSE	1	1	FALSE
Ccl3	0.886236	7.44598e-10	TRUE	FALSE	3	3	FALSE
Bex4	0.886301	0.0011178	FALSE	FALSE	3	3	FALSE
Jak3	0.886412	5.9503e-06	FALSE	FALSE	1	2	TRUE
Lrrc1	0.886773	0.00267336	FALSE	FALSE	3	2	TRUE
Cenpf	0.887119	9.03203e-11	FALSE	FALSE	1	1	FALSE
Tnrc6b	0.887134	9.31938e-06	FALSE	FALSE	2	2	FALSE
Krba1	0.887237	7.13715e-06	FALSE	FALSE	2	2	FALSE
Rrm2b	0.887333	0.000331144	FALSE	FALSE	2	2	FALSE
Klhdc5	0.88737	6.03681e-06	FALSE	FALSE	2	2	FALSE
Nmd3	0.887391	0.000841582	FALSE	FALSE	3	3	FALSE
Adam15	0.887433	1.19151e-05	TRUE	FALSE	1	1	FALSE
Crip2	0.887634	0.000416856	FALSE	FALSE	3	1	TRUE
Golga1	0.887664	0.000151015	FALSE	FALSE	2	2	FALSE
Cdk2	0.887665	0.000603174	FALSE	FALSE	1	1	FALSE
Prr18	0.88773	0.136841	FALSE	FALSE	2	2	FALSE
BC020002	0.887734	0.000495201	FALSE	FALSE	3	3	FALSE
Rtn3	0.88782	2.03256e-06	FALSE	FALSE	1	1	FALSE
Tmc8	0.888021	3.85125e-07	FALSE	FALSE	2	2	FALSE
Sh3rf1	0.888038	0.0722515	FALSE	FALSE	3	3	FALSE
Pcaf	0.888049	0.0500304	FALSE	FALSE	2	2	FALSE
Papss1	0.88808	9.549e-06	FALSE	FALSE	1	2	TRUE
Fmnl1	0.888105	0.00207383	FALSE	FALSE	2	2	FALSE
5430432M24Rik	0.888154	4.30277e-05	FALSE	FALSE	1	1	FALSE
Ch25h	0.888247	0.000319743	FALSE	FALSE	3	1	TRUE
1110057K04Rik	0.888264	0.183089	FALSE	FALSE	2	2	FALSE
Mreg	0.888329	0.00755391	FALSE	FALSE	3	3	FALSE
Tpst1	0.888359	0.000117362	FALSE	FALSE	3	3	FALSE
Hisppd1	0.888364	3.48202e-05	FALSE	FALSE	3	3	FALSE
Nfic	0.888508	1.27264e-05	FALSE	FALSE	2	2	FALSE
H6pd	0.888526	0.335303	FALSE	FALSE	1	2	TRUE
Glipr1	0.888659	0.0835824	FALSE	FALSE	2	2	FALSE
2900011O08Rik	0.888834	0.000119255	FALSE	FALSE	2	2	FALSE
Ahi1	0.889076	0.889057	FALSE	FALSE	3	3	FALSE
4933439C20Rik	0.889158	1.29273e-06	TRUE	FALSE	2	2	FALSE
Ggt7	0.889191	4.46473e-10	FALSE	FALSE	1	1	FALSE
Vps13a	0.889342	2.52356e-06	TRUE	FALSE	2	2	FALSE
Gpx2	0.889384	2.40355e-07	FALSE	FALSE	2	2	FALSE
Csrp1	0.889398	8.88534e-06	FALSE	FALSE	1	1	FALSE
Rhbdl2	0.889414	3.94804e-06	FALSE	FALSE	2	2	FALSE
Arid5a	0.889542	8.53815e-06	FALSE	FALSE	2	2	FALSE
Rab27a	0.889609	0.59795	FALSE	FALSE	1	2	TRUE
Il12rb1	0.889693	2.49838e-09	FALSE	FALSE	1	1	FALSE
P4ha2	0.889718	5.81028e-12	TRUE	FALSE	1	1	FALSE
4930539E08Rik	0.889731	2.57478e-09	TRUE	FALSE	1	2	TRUE
Tsr1	0.889778	2.1972e-06	FALSE	FALSE	3	3	FALSE
Fyco1	0.889846	0.00027746	FALSE	FALSE	2	2	FALSE
Specc1l	0.889872	2.18775e-09	TRUE	FALSE	2	2	FALSE
Casp7	0.889981	0.669339	FALSE	FALSE	1	2	TRUE
Creb3l2	0.890066	0.0462998	FALSE	FALSE	1	1	FALSE
Twf2	0.890173	3.21057e-05	FALSE	FALSE	2	2	FALSE
Rars	0.890213	4.68829e-06	FALSE	FALSE	3	3	FALSE
Hspa5	0.890337	0.00523611	FALSE	FALSE	3	3	FALSE
Mafg	0.890444	0.104539	FALSE	FALSE	3	3	FALSE
Josd1	0.890448	6.20343e-07	FALSE	FALSE	3	3	FALSE
Wnt5b	0.890485	0.0641057	FALSE	FALSE	2	2	FALSE
Rab1	0.890506	0.0129328	FALSE	FALSE	1	1	FALSE
4931428F04Rik	0.890516	1.32355e-12	TRUE	FALSE	1	1	FALSE
Khk	0.890583	3.31134e-05	FALSE	FALSE	1	2	TRUE
D12Ertd551e	0.89076	0.032116	FALSE	FALSE	2	2	FALSE
Mdh2	0.890916	3.94351e-06	FALSE	FALSE	3	3	FALSE
Adk	0.891211	0.00560859	FALSE	FALSE	3	3	FALSE
Crem	0.891228	0.999128	FALSE	FALSE	3	3	FALSE
Hdac5	0.891249	8.11518e-07	FALSE	FALSE	2	2	FALSE
Rufy1	0.891412	0.129904	FALSE	FALSE	2	2	FALSE
Nr1d2	0.891491	9.96452e-07	FALSE	FALSE	2	2	FALSE
Oma1	0.891538	0.828418	FALSE	FALSE	1	2	TRUE
BC029214	0.891559	1.1125e-08	TRUE	FALSE	2	2	FALSE
Carm1	0.891661	4.01363e-06	FALSE	FALSE	3	3	FALSE
Cnot4	0.89168	2.21916e-06	FALSE	FALSE	2	2	FALSE
0610009B22Rik	0.891858	3.15871e-07	FALSE	FALSE	1	1	FALSE
Ethe1	0.891964	0.0272928	FALSE	FALSE	1	2	TRUE
Esd	0.892169	1.68153e-07	FALSE	FALSE	1	1	FALSE
Ankrd39	0.892239	6.69973e-06	FALSE	FALSE	2	2	FALSE
Arhgef4	0.89227	0.00171587	FALSE	FALSE	2	2	FALSE
Alg10b	0.892291	0.00743707	FALSE	FALSE	3	3	FALSE
4631427C17Rik	0.892323	1.45722e-08	FALSE	FALSE	2	1	TRUE
Zmat1	0.89234	0.000323624	FALSE	FALSE	2	2	FALSE
Coro1c	0.892355	8.14092e-10	FALSE	FALSE	1	1	FALSE
Ubl4	0.892402	0.299712	FALSE	FALSE	3	3	FALSE
Armc3	0.892522	0.00134734	FALSE	FALSE	2	2	FALSE
Pkp4	0.892542	0.000145464	FALSE	FALSE	1	1	FALSE
Pla1a	0.892613	2.64123e-07	TRUE	FALSE	3	1	TRUE
Vps33b	0.892656	4.72976e-09	FALSE	FALSE	2	2	FALSE
Zfp771	0.892746	0.00187309	FALSE	FALSE	3	3	FALSE
EG245297	0.892775	0.00317179	FALSE	FALSE	1	2	TRUE
Cap1	0.8928	5.74389e-06	FALSE	FALSE	2	2	FALSE
Otud6b	0.892815	1.1155e-07	FALSE	FALSE	3	3	FALSE
Bcl6	0.89284	0.000117655	FALSE	FALSE	2	2	FALSE
Mbd5	0.892849	0.672735	FALSE	FALSE	2	2	FALSE
Nfrkb	0.892854	4.42966e-09	FALSE	FALSE	2	2	FALSE
EG634650	0.892859	2.77454e-08	FALSE	FALSE	1	1	FALSE
Rab9	0.892921	8.30264e-09	FALSE	FALSE	1	1	FALSE
Gucy1a3	0.89313	8.19207e-10	FALSE	FALSE	2	2	FALSE
Lrig1	0.893149	0.0012413	FALSE	FALSE	3	2	TRUE
Lasp1	0.893195	0.00850472	FALSE	FALSE	2	2	FALSE
Psmb2	0.893323	0.000101763	FALSE	FALSE	3	3	FALSE
Epsti1	0.893408	1.29093e-11	TRUE	FALSE	1	2	TRUE
Kpna2	0.893682	4.65437e-06	FALSE	FALSE	1	1	FALSE
Inhba	0.89375	0.241025	FALSE	FALSE	3	3	FALSE
Dgcr6	0.893761	2.35652e-06	FALSE	FALSE	1	1	FALSE
March2	0.893998	0.000107831	FALSE	FALSE	2	2	FALSE
Cd22	0.89403	0.0358202	FALSE	FALSE	2	2	FALSE
Crebbp	0.894098	0.000268855	FALSE	FALSE	2	2	FALSE
Atxn7l1	0.894133	1.40843e-10	TRUE	FALSE	1	2	TRUE
BC021381	0.89428	2.44784e-07	FALSE	FALSE	2	2	FALSE
Pak4	0.894341	0.00608847	FALSE	FALSE	1	1	FALSE
Hspa8	0.894389	0.0125887	FALSE	FALSE	3	3	FALSE
Jmjd1a	0.894399	0.00104674	FALSE	FALSE	2	2	FALSE
Cox17	0.894399	5.82401e-09	TRUE	FALSE	1	1	FALSE
Snx3	0.894496	7.27499e-06	FALSE	FALSE	1	1	FALSE
Wdhd1	0.894597	4.68303e-06	FALSE	FALSE	1	1	FALSE
Tmem45a	0.894599	2.3169e-14	FALSE	FALSE	1	1	FALSE
Tmem66	0.894649	0.000887914	FALSE	FALSE	2	2	FALSE
Tmem108	0.894766	2.64695e-09	TRUE	FALSE	2	2	FALSE
Lrrc33	0.894807	1.24833e-05	FALSE	FALSE	2	2	FALSE
Prkag1	0.894829	0.728099	FALSE	FALSE	2	2	FALSE
LOC241593	0.894837	2.01263e-08	FALSE	FALSE	3	3	FALSE
Use1	0.894953	7.84001e-08	FALSE	FALSE	2	2	FALSE
Gstp1	0.895042	0.230426	FALSE	FALSE	1	2	TRUE
Med9	0.895134	1.72717e-08	FALSE	FALSE	1	1	FALSE
St3gal6	0.895273	3.05639e-08	TRUE	FALSE	2	2	FALSE
Cyp4f16	0.895321	0.00609346	FALSE	FALSE	2	2	FALSE
Atpbd1b	0.895349	1.15094e-11	FALSE	FALSE	3	3	FALSE
Ehd3	0.895476	2.90525e-06	TRUE	FALSE	2	2	FALSE
Rnf145	0.895506	4.45691e-08	FALSE	FALSE	2	2	FALSE
Mrvi1	0.895824	0.0232866	FALSE	FALSE	2	2	FALSE
Itpkb	0.895891	0.00111813	FALSE	FALSE	2	2	FALSE
Slc46a3	0.895914	1.56095e-05	TRUE	FALSE	2	2	FALSE
Igsf9	0.895992	8.87637e-09	FALSE	FALSE	1	1	FALSE
Rabggtb	0.896108	0.000964227	FALSE	FALSE	3	3	FALSE
Rilpl2	0.896122	1.73633e-05	FALSE	FALSE	1	3	TRUE
Ccs	0.896122	2.23495e-05	FALSE	FALSE	2	2	FALSE
Stra6	0.89615	2.18701e-12	TRUE	FALSE	3	1	TRUE
Oxsr1	0.89615	0.0924769	FALSE	FALSE	3	3	FALSE
Irs2	0.896155	0.034006	FALSE	FALSE	1	2	TRUE
Trp53inp1	0.896198	0.000949643	FALSE	FALSE	2	2	FALSE
Ube2f	0.896221	0.0166072	FALSE	FALSE	3	3	FALSE
Alg1	0.896266	1.79383e-07	FALSE	FALSE	2	2	FALSE
Gmppa	0.896344	1.79961e-06	FALSE	FALSE	1	1	FALSE
Pter	0.896416	4.89387e-12	FALSE	FALSE	1	1	FALSE
Taz	0.89643	1.08217e-06	FALSE	FALSE	2	2	FALSE
Nob1	0.896442	7.42084e-06	FALSE	FALSE	3	3	FALSE
Cblb	0.896472	0.336508	FALSE	FALSE	3	3	FALSE
Nxt1	0.896601	7.82348e-06	FALSE	FALSE	3	3	FALSE
Arl6	0.896724	9.82105e-12	TRUE	FALSE	1	1	FALSE
N6amt1	0.896742	9.55074e-06	FALSE	FALSE	2	2	FALSE
Slc41a3	0.89677	0.000757207	FALSE	FALSE	2	2	FALSE
Prkar1b	0.896801	2.13419e-16	TRUE	FALSE	1	1	FALSE
D12Ertd553e	0.896998	7.16028e-07	TRUE	FALSE	2	2	FALSE
Mecp2	0.897005	0.0180762	FALSE	FALSE	2	2	FALSE
Ears2	0.897008	1.1349e-05	FALSE	FALSE	2	2	FALSE
Pscdbp	0.897019	6.0728e-06	TRUE	FALSE	2	2	FALSE
Rps6ka5	0.897056	1.32122e-09	TRUE	FALSE	2	1	TRUE
Pde4a	0.897141	0.00106951	FALSE	FALSE	2	2	FALSE
Dstn	0.897156	1.91114e-07	FALSE	FALSE	1	1	FALSE
Ddx39	0.897206	2.44468e-06	FALSE	FALSE	3	3	FALSE
Lonp1	0.897265	1.01213e-08	FALSE	FALSE	1	1	FALSE
4933426M11Rik	0.897413	1.02358e-09	TRUE	FALSE	2	2	FALSE
Mipep	0.89746	1.46924e-08	FALSE	FALSE	1	1	FALSE
Zfp692	0.897515	0.0243931	FALSE	FALSE	1	2	TRUE
Tk2	0.897864	3.83047e-07	FALSE	FALSE	2	2	FALSE
Gadd45a	0.8979	0.0168852	FALSE	FALSE	2	2	FALSE
Nek8	0.898207	0.951278	FALSE	FALSE	3	3	FALSE
Ssrp1	0.89822	1.01464e-06	FALSE	FALSE	1	1	FALSE
Sip1	0.898229	3.56045e-06	FALSE	FALSE	1	1	FALSE
Wdr67	0.898299	1.2353e-11	TRUE	FALSE	1	1	FALSE
Tnfaip3	0.89837	0.421387	FALSE	FALSE	3	3	FALSE
Smyd5	0.898381	3.98964e-07	FALSE	FALSE	3	3	FALSE
Pex1	0.898436	0.0223789	FALSE	FALSE	2	2	FALSE
Polr2g	0.898566	0.000255993	FALSE	FALSE	1	1	FALSE
Gls2	0.898634	7.51876e-06	FALSE	FALSE	1	1	FALSE
Gltp	0.898693	0.606038	FALSE	FALSE	1	2	TRUE
Fndc3b	0.898711	0.0925301	FALSE	FALSE	3	3	FALSE
Chek1	0.898959	6.72927e-08	FALSE	FALSE	1	1	FALSE
Tuba3b	0.899256	1.10414e-06	FALSE	FALSE	1	1	FALSE
Poldip2	0.899277	0.00276246	FALSE	FALSE	3	3	FALSE
Klhl15	0.899293	0.433083	FALSE	FALSE	3	3	FALSE
Tmem33	0.899323	6.35007e-08	FALSE	FALSE	3	3	FALSE
Clcnkb	0.899345	5.39557e-08	TRUE	FALSE	3	1	TRUE
Hexb	0.899415	8.30667e-05	FALSE	FALSE	1	2	TRUE
Fbxl10	0.899443	0.586187	FALSE	FALSE	3	3	FALSE
Gpsm2	0.899458	3.47344e-11	TRUE	FALSE	1	1	FALSE
1110007L15Rik	0.899507	1.78165e-06	FALSE	FALSE	3	1	TRUE
Bcap29	0.899578	0.00244459	FALSE	FALSE	3	3	FALSE
Ars2	0.899619	0.0301686	FALSE	FALSE	2	2	FALSE
Mxd4	0.899622	0.000344843	FALSE	FALSE	2	2	FALSE
Dpagt1	0.899681	0.160323	FALSE	FALSE	3	3	FALSE
Il10ra	0.899792	8.43896e-10	FALSE	FALSE	1	1	FALSE
Cep72	0.899796	1.90479e-10	TRUE	FALSE	1	1	FALSE
Zfp518b	0.900003	4.1208e-12	TRUE	FALSE	1	1	FALSE
Ccbl2	0.900027	2.73754e-06	FALSE	FALSE	1	3	TRUE
Pttg1ip	0.900039	1.37829e-06	FALSE	FALSE	2	2	FALSE
Acsl6	0.900062	2.89553e-11	TRUE	FALSE	3	1	TRUE
Als2cl	0.900085	0.00556119	FALSE	FALSE	2	2	FALSE
Nsbp1	0.900105	0.000140734	FALSE	FALSE	1	1	FALSE
Flot2	0.900306	8.5498e-10	FALSE	FALSE	1	2	TRUE
Myo1g	0.900405	2.11093e-05	FALSE	FALSE	1	2	TRUE
Smchd1	0.900454	0.0001112	FALSE	FALSE	1	2	TRUE
BC030476	0.900461	2.71407e-06	FALSE	FALSE	2	2	FALSE
Aldh6a1	0.900538	2.146e-08	FALSE	FALSE	2	2	FALSE
Immt	0.90055	8.43639e-05	FALSE	FALSE	3	1	TRUE
Pbx2	0.900559	0.000293913	TRUE	FALSE	2	2	FALSE
3200002M19Rik	0.900595	1.50234e-09	FALSE	FALSE	3	1	TRUE
Tmpo	0.900629	0.00081987	FALSE	FALSE	1	1	FALSE
Slc38a9	0.90071	1.50156e-07	FALSE	FALSE	2	2	FALSE
Slpi	0.900774	3.07786e-06	FALSE	FALSE	2	2	FALSE
Pwp1	0.900777	2.15217e-05	FALSE	FALSE	3	3	FALSE
Zfand3	0.900806	9.4038e-06	FALSE	FALSE	2	2	FALSE
Acss1	0.900819	9.99725e-09	TRUE	FALSE	2	2	FALSE
Tmed3	0.901127	7.30407e-05	FALSE	FALSE	1	1	FALSE
AI450540	0.901137	0.000381369	FALSE	FALSE	2	2	FALSE
Atp8a1	0.901137	0.000570874	FALSE	FALSE	2	2	FALSE
Rin3	0.901186	0.004205	FALSE	FALSE	2	2	FALSE
Rbx1	0.901189	0.0150232	FALSE	FALSE	2	2	FALSE
Limk2	0.901243	0.728562	FALSE	FALSE	2	2	FALSE
Crtc3	0.901289	5.01538e-06	FALSE	FALSE	2	2	FALSE
B020018G12Rik	0.901341	0.00490664	FALSE	FALSE	3	3	FALSE
Eif3k	0.901383	3.60142e-08	TRUE	FALSE	1	1	FALSE
Lyrm5	0.901432	7.9532e-07	FALSE	FALSE	2	2	FALSE
Ppp3ca	0.901499	4.5197e-11	TRUE	FALSE	2	2	FALSE
Atf3	0.901569	0.268353	FALSE	FALSE	3	3	FALSE
Mks1	0.9017	0.288616	FALSE	FALSE	1	2	TRUE
Asah2	0.901716	6.26552e-13	TRUE	FALSE	2	2	FALSE
Gosr2	0.901872	1.28707e-05	FALSE	FALSE	3	3	FALSE
Osgin1	0.901886	8.97698e-06	FALSE	FALSE	2	2	FALSE
Bcas3	0.901956	1.45642e-05	FALSE	FALSE	2	2	FALSE
Map3k12	0.901974	0.0160023	FALSE	FALSE	2	2	FALSE
Nucb1	0.902006	2.46271e-08	TRUE	FALSE	1	1	FALSE
Art2b	0.902059	0.00261349	FALSE	FALSE	2	2	FALSE
Man2b1	0.90207	1.50056e-07	FALSE	FALSE	2	2	FALSE
Wdr34	0.902096	2.02714e-09	FALSE	FALSE	1	1	FALSE
S100pbp	0.902105	0.675959	FALSE	FALSE	3	3	FALSE
B930041F14Rik	0.902109	2.08304e-08	TRUE	FALSE	2	2	FALSE
Nipbl	0.902124	6.36252e-05	FALSE	FALSE	2	2	FALSE
Map3k3	0.902137	0.0131677	FALSE	FALSE	2	2	FALSE
Ppard	0.902153	0.00612797	FALSE	FALSE	1	1	FALSE
Grap2	0.902183	1.10826e-07	FALSE	FALSE	2	2	FALSE
1810009A15Rik	0.902481	0.000117225	FALSE	FALSE	3	1	TRUE
Thrap2	0.902601	3.64992e-09	TRUE	FALSE	2	2	FALSE
Mrpl14	0.902654	0.000411407	FALSE	FALSE	1	1	FALSE
Pfkfb2	0.902867	0.498307	FALSE	FALSE	2	2	FALSE
ORF28	0.903042	0.000277567	FALSE	FALSE	2	2	FALSE
Ptpn22	0.903096	0.00792142	FALSE	FALSE	2	2	FALSE
Hsp90aa1	0.903184	0.000475611	FALSE	FALSE	3	3	FALSE
Centb5	0.903222	6.51533e-06	FALSE	FALSE	2	2	FALSE
Smpd1	0.903241	0.000105387	FALSE	FALSE	1	2	TRUE
Armc7	0.90341	0.0030925	FALSE	FALSE	2	2	FALSE
Whsc1l1	0.903425	8.65222e-08	FALSE	FALSE	2	2	FALSE
Tmco3	0.903558	1.47427e-12	TRUE	FALSE	1	1	FALSE
Slco3a1	0.903577	0.011234	FALSE	FALSE	1	2	TRUE
9930012K11Rik	0.903625	0.0704875	FALSE	FALSE	2	2	FALSE
Agpat4	0.903639	1.51187e-06	FALSE	FALSE	1	3	TRUE
Sfrs14	0.903656	2.08639e-06	FALSE	FALSE	2	2	FALSE
Zdhhc14	0.903815	2.12118e-09	FALSE	FALSE	2	2	FALSE
Slc25a17	0.903816	6.29772e-07	FALSE	FALSE	1	3	TRUE
Il2ra	0.903949	0.0218411	FALSE	FALSE	3	3	FALSE
Gprasp1	0.904006	2.80711e-05	FALSE	FALSE	2	2	FALSE
Ankrd37	0.90404	6.19705e-13	TRUE	FALSE	1	1	FALSE
5730494M16Rik	0.904141	1.54853e-05	FALSE	FALSE	2	2	FALSE
Gpr171	0.904189	0.877315	FALSE	FALSE	1	1	FALSE
Srm	0.904226	2.56096e-07	FALSE	FALSE	3	3	FALSE
Fktn	0.904256	4.9318e-06	FALSE	FALSE	2	2	FALSE
Ogt	0.904264	0.00016069	FALSE	FALSE	2	2	FALSE
Rbl2	0.904266	0.00332835	FALSE	FALSE	2	2	FALSE
Trat1	0.904356	1.40807e-06	FALSE	FALSE	2	2	FALSE
AI847670	0.904406	0.00233467	FALSE	FALSE	3	3	FALSE
Rnf125	0.90441	0.00920865	FALSE	FALSE	2	2	FALSE
Stim1	0.904446	0.392472	FALSE	FALSE	2	2	FALSE
Nab2	0.904478	0.190727	FALSE	FALSE	3	3	FALSE
Tmem53	0.904507	2.1558e-14	FALSE	FALSE	1	1	FALSE
Tlr1	0.90455	5.58089e-08	FALSE	FALSE	2	2	FALSE
Anxa5	0.9046	0.0658094	FALSE	FALSE	2	2	FALSE
4121402D02Rik	0.904605	0.0337835	FALSE	FALSE	2	2	FALSE
Pold3	0.904626	3.52753e-10	FALSE	FALSE	1	1	FALSE
Cdk8	0.904648	3.68938e-07	FALSE	FALSE	3	3	FALSE
Sec16a	0.904779	1.22388e-09	FALSE	FALSE	2	2	FALSE
Pdia6	0.904926	0.000985117	FALSE	FALSE	3	3	FALSE
Kif3a	0.904949	1.1904e-14	TRUE	FALSE	1	1	FALSE
Ascc2	0.905043	0.00155229	FALSE	FALSE	3	3	FALSE
Cutc	0.905043	0.00210116	FALSE	FALSE	2	2	FALSE
D6Wsu176e	0.905049	0.000803665	FALSE	FALSE	2	2	FALSE
Nsd1	0.90515	0.00236876	FALSE	FALSE	2	2	FALSE
Pik3r1	0.905243	0.0171454	FALSE	FALSE	2	2	FALSE
Stip1	0.905289	7.33604e-05	FALSE	FALSE	3	3	FALSE
Hspa4	0.905374	4.50866e-05	FALSE	FALSE	3	1	TRUE
Pou2af1	0.905554	1.93993e-08	FALSE	FALSE	3	2	TRUE
Foxred2	0.905561	0.37333	FALSE	FALSE	3	3	FALSE
H2-DMb1	0.90569	4.3242e-06	FALSE	FALSE	2	2	FALSE
Cdt1	0.905709	0.00120998	FALSE	FALSE	1	1	FALSE
Arsa	0.905773	0.000192946	FALSE	FALSE	2	2	FALSE
Cd8b1	0.90583	0.0184457	FALSE	FALSE	2	2	FALSE
Dock11	0.905974	0.00461557	FALSE	FALSE	2	2	FALSE
Mgmt	0.905979	1.77318e-06	TRUE	FALSE	1	1	FALSE
Hemk1	0.906126	6.25618e-17	TRUE	FALSE	1	1	FALSE
Tcf25	0.906185	2.48467e-05	FALSE	FALSE	2	2	FALSE
Atp11c	0.906504	0.0565592	FALSE	FALSE	2	2	FALSE
Mlstd2	0.906628	0.000237095	FALSE	FALSE	3	3	FALSE
Ramp3	0.906726	0.131268	FALSE	FALSE	2	2	FALSE
Tpmt	0.906732	1.34373e-08	FALSE	FALSE	1	1	FALSE
Hnrpab	0.906778	1.46184e-08	TRUE	FALSE	3	3	FALSE
Arl1	0.906818	0.0247006	FALSE	FALSE	3	3	FALSE
Dyrk2	0.906937	4.66083e-12	FALSE	FALSE	2	2	FALSE
Rccd1	0.906962	0.210818	FALSE	FALSE	2	2	FALSE
Acox3	0.907298	1.10573e-07	FALSE	FALSE	2	2	FALSE
Sirpa	0.907323	0.00530852	FALSE	FALSE	2	2	FALSE
Clip1	0.907341	0.521969	FALSE	FALSE	1	2	TRUE
1700020D05Rik	0.907345	0.00951165	FALSE	FALSE	2	2	FALSE
Rnf135	0.90738	0.0322762	FALSE	FALSE	1	2	TRUE
Tnfsf11	0.907384	0.010005	FALSE	FALSE	3	3	FALSE
Ankrd23	0.907409	0.000168366	FALSE	FALSE	2	2	FALSE
1810035L17Rik	0.907438	2.32511e-06	FALSE	FALSE	1	1	FALSE
Pgpep1	0.907462	1.1365e-07	FALSE	FALSE	1	1	FALSE
Rora	0.907478	0.0633174	FALSE	FALSE	2	2	FALSE
Usp28	0.907501	1.71546e-05	FALSE	FALSE	2	2	FALSE
Hivep3	0.907508	0.111692	FALSE	FALSE	3	3	FALSE
Prelid2	0.907533	9.95002e-07	FALSE	FALSE	1	1	FALSE
St8sia4	0.907556	0.000150954	FALSE	FALSE	2	2	FALSE
2210412D01Rik	0.907733	1.40091e-09	FALSE	FALSE	1	1	FALSE
Ercc1	0.907758	1.57331e-08	FALSE	FALSE	3	3	FALSE
Folr4	0.90777	9.11042e-10	FALSE	FALSE	2	2	FALSE
Ctsb	0.907775	0.0108873	FALSE	FALSE	1	2	TRUE
Ifitm2	0.907977	2.91355e-17	TRUE	FALSE	1	1	FALSE
Pigp	0.908018	0.00219661	FALSE	FALSE	2	2	FALSE
Cyp51	0.908111	0.000969123	FALSE	FALSE	1	1	FALSE
Thy1	0.908254	0.00123894	FALSE	FALSE	1	2	TRUE
Fhod1	0.90835	0.875129	FALSE	FALSE	2	2	FALSE
2810021J22Rik	0.908377	0.000453415	FALSE	FALSE	2	2	FALSE
Gimap9	0.908409	0.0104608	FALSE	FALSE	2	2	FALSE
Gm347	0.9085	1.94207e-08	FALSE	FALSE	1	1	FALSE
Mylc2b	0.908522	0.00191714	FALSE	FALSE	2	2	FALSE
Prlr	0.908551	5.19498e-11	TRUE	FALSE	2	1	TRUE
Mtrr	0.908643	0.0389016	FALSE	FALSE	3	3	FALSE
Gtf3c5	0.908845	1.00404e-05	FALSE	FALSE	1	1	FALSE
Suv39h1	0.908889	7.23319e-07	FALSE	FALSE	1	1	FALSE
Napg	0.908992	5.30954e-07	FALSE	FALSE	2	2	FALSE
Enoph1	0.909161	1.47231e-09	FALSE	FALSE	3	3	FALSE
Tgfb1i1	0.909167	3.12113e-05	FALSE	FALSE	2	2	FALSE
Alcam	0.909224	0.00131484	FALSE	FALSE	3	3	FALSE
Itga7	0.909272	7.03705e-15	TRUE	FALSE	1	1	FALSE
Ndrg2	0.909577	6.8199e-11	FALSE	FALSE	1	1	FALSE
Pip4k2b	0.909593	0.999561	FALSE	FALSE	1	2	TRUE
Htra2	0.909612	1.74872e-05	FALSE	FALSE	1	1	FALSE
Pop1	0.909631	5.35988e-06	FALSE	FALSE	3	3	FALSE
Ppp1r9b	0.909654	0.0137495	FALSE	FALSE	2	2	FALSE
Mapk1ip1	0.909656	1.23721e-05	FALSE	FALSE	2	2	FALSE
Cdc14b	0.909663	0.106201	FALSE	FALSE	2	2	FALSE
Rab31	0.909684	4.16874e-07	TRUE	FALSE	1	1	FALSE
Dut	0.909708	4.51994e-06	FALSE	FALSE	1	1	FALSE
Rmnd5b	0.90976	0.00584711	FALSE	FALSE	2	2	FALSE
Fli1	0.909927	0.0291632	FALSE	FALSE	2	2	FALSE
Slc29a3	0.910034	0.00084822	FALSE	FALSE	3	2	TRUE
Trmu	0.910116	6.88844e-05	FALSE	FALSE	2	2	FALSE
Cox7a2	0.910187	6.24557e-08	FALSE	FALSE	3	1	TRUE
Sil1	0.910195	0.000501867	FALSE	FALSE	1	1	FALSE
Fermt3	0.910229	0.0042059	FALSE	FALSE	1	2	TRUE
Ralgps2	0.91024	7.93369e-06	TRUE	FALSE	2	2	FALSE
Ppapdc2	0.910316	9.8623e-09	FALSE	FALSE	2	2	FALSE
Wars2	0.910325	3.00654e-07	FALSE	FALSE	2	2	FALSE
Elmo2	0.910345	3.5502e-07	TRUE	FALSE	1	1	FALSE
Aff4	0.910348	1.14186e-08	FALSE	FALSE	2	2	FALSE
Lhfpl3	0.910413	0.0292437	FALSE	FALSE	2	2	FALSE
Ccdc95	0.910413	5.52327e-07	FALSE	FALSE	3	3	FALSE
Cd7	0.910686	0.000532147	FALSE	FALSE	2	2	FALSE
Slc11a1	0.910796	2.38696e-05	FALSE	FALSE	2	2	FALSE
Tbc1d2b	0.910798	1.07975e-10	FALSE	FALSE	2	2	FALSE
2900010M23Rik	0.91081	0.00243007	FALSE	FALSE	3	1	TRUE
Mbnl1	0.91086	1.91489e-10	TRUE	FALSE	2	2	FALSE
Prrc1	0.910866	3.93819e-07	FALSE	FALSE	1	1	FALSE
Idh2	0.910924	0.00534362	FALSE	FALSE	1	1	FALSE
Mrps25	0.910949	4.66617e-08	FALSE	FALSE	3	1	TRUE
Dhx58	0.911006	1.04371e-11	TRUE	FALSE	1	2	TRUE
Fbxo32	0.91102	0.000183008	FALSE	FALSE	2	2	FALSE
6330548G22Rik	0.911041	5.8687e-05	FALSE	FALSE	3	3	FALSE
Accs	0.911204	0.0249156	FALSE	FALSE	2	2	FALSE
Polg	0.911295	3.3314e-05	FALSE	FALSE	2	2	FALSE
Zxdc	0.911351	1.59997e-11	TRUE	FALSE	2	2	FALSE
Lamp2	0.911417	7.89562e-07	FALSE	FALSE	1	1	FALSE
A930008G19Rik	0.911622	0.0568711	FALSE	FALSE	2	2	FALSE
Pla2g12a	0.911659	0.0457902	FALSE	FALSE	3	1	TRUE
Lag3	0.911674	4.42897e-07	FALSE	FALSE	1	1	FALSE
Luzp1	0.911705	1.4049e-07	TRUE	FALSE	1	1	FALSE
Ppm1k	0.911707	4.66922e-06	FALSE	FALSE	2	2	FALSE
Nhedc2	0.911761	7.40677e-09	TRUE	FALSE	3	3	FALSE
Ipp	0.91186	6.20038e-05	FALSE	FALSE	1	1	FALSE
Tmem120b	0.911871	0.000367577	FALSE	FALSE	3	3	FALSE
Nedd4l	0.911872	6.44955e-09	FALSE	FALSE	2	1	TRUE
Agl	0.911936	6.97179e-14	FALSE	FALSE	1	1	FALSE
Prdx1	0.912035	2.80999e-06	FALSE	FALSE	3	3	FALSE
Dnajc19	0.912127	0.641846	FALSE	FALSE	2	2	FALSE
Ppox	0.912265	0.0153868	FALSE	FALSE	2	2	FALSE
Rcbtb2	0.912302	0.228937	FALSE	FALSE	2	2	FALSE
Atf4	0.912312	0.00113293	FALSE	FALSE	1	1	FALSE
Nup50	0.912376	0.000503869	FALSE	FALSE	3	3	FALSE
Cox4nb	0.912391	2.50582e-07	FALSE	FALSE	3	3	FALSE
Pmm2	0.912399	4.14129e-08	FALSE	FALSE	2	2	FALSE
Wwc2	0.912477	2.62727e-06	FALSE	FALSE	2	2	FALSE
Adamts10	0.912644	0.00586196	FALSE	FALSE	2	2	FALSE
Stx1a	0.912657	0.00120766	FALSE	FALSE	2	2	FALSE
Hnrpll	0.912701	1.39912e-05	FALSE	FALSE	3	3	FALSE
Ppp3cc	0.912716	3.29582e-08	TRUE	FALSE	1	1	FALSE
Mtch2	0.91272	0.000167154	FALSE	FALSE	3	3	FALSE
5133401N09Rik	0.912721	0.00199076	FALSE	FALSE	2	2	FALSE
Tcf7	0.912738	5.40755e-06	FALSE	FALSE	2	2	FALSE
Rpl22	0.912767	1.23922e-06	FALSE	FALSE	1	1	FALSE
Cenpq	0.912788	2.80077e-09	FALSE	FALSE	1	1	FALSE
Csda	0.912803	2.19713e-07	FALSE	FALSE	1	3	TRUE
Pacsin1	0.912853	5.21592e-07	FALSE	FALSE	2	2	FALSE
Cacnb3	0.913095	0.00066241	FALSE	FALSE	1	1	FALSE
Psg23	0.913104	4.71568e-07	FALSE	FALSE	2	2	FALSE
Stau2	0.913161	1.12544e-07	TRUE	FALSE	1	1	FALSE
Col23a1	0.913208	0.0837837	FALSE	FALSE	2	2	FALSE
Ing3	0.913264	7.22403e-09	FALSE	FALSE	2	2	FALSE
Rpa3	0.913354	0.00088517	FALSE	FALSE	1	1	FALSE
Rab19	0.913444	8.64658e-12	FALSE	FALSE	2	2	FALSE
ENSMUSG00000053178	0.913459	0.269333	FALSE	FALSE	2	2	FALSE
Ankrd47	0.913491	2.58076e-05	FALSE	FALSE	1	1	FALSE
Pira3	0.913499	5.83676e-08	FALSE	FALSE	2	2	FALSE
Chd7	0.91376	1.13822e-05	FALSE	FALSE	2	2	FALSE
Dctn6	0.913884	0.0128136	FALSE	FALSE	2	2	FALSE
Car5b	0.913931	3.25021e-10	TRUE	FALSE	1	1	FALSE
Mbd4	0.913987	9.75602e-07	FALSE	FALSE	1	1	FALSE
Lincr	0.913997	2.51513e-05	FALSE	FALSE	2	2	FALSE
Arhgap27	0.914064	2.63917e-05	FALSE	FALSE	2	2	FALSE
Eif2b1	0.914131	1.54956e-11	FALSE	FALSE	3	3	FALSE
D15Wsu169e	0.914255	1.8765e-06	FALSE	FALSE	2	2	FALSE
Bmpr1a	0.914367	1.9456e-09	TRUE	FALSE	1	1	FALSE
Npm3	0.914618	0.00164716	FALSE	FALSE	3	3	FALSE
V1rd6	0.914705	1.57115e-05	FALSE	FALSE	2	2	FALSE
Syce2	0.914804	2.75111e-10	TRUE	FALSE	1	1	FALSE
Vps54	0.914821	5.2315e-08	FALSE	FALSE	2	2	FALSE
Osbpl3	0.914981	1.13485e-07	FALSE	FALSE	1	1	FALSE
Tax1bp3	0.914999	1.22175e-06	FALSE	FALSE	2	2	FALSE
Commd1	0.915041	3.26136e-06	FALSE	FALSE	1	1	FALSE
Asnsd1	0.915072	0.000400235	FALSE	FALSE	1	1	FALSE
Lancl1	0.91508	0.000954987	FALSE	FALSE	2	2	FALSE
Zfp106	0.915171	0.0121474	FALSE	FALSE	3	3	FALSE
Tha1	0.915296	0.000295858	FALSE	FALSE	2	2	FALSE
Clic4	0.915433	8.20101e-07	FALSE	FALSE	1	1	FALSE
Slc37a4	0.915433	5.06588e-10	FALSE	FALSE	1	1	FALSE
Ogfrl1	0.915451	6.79562e-15	TRUE	FALSE	1	1	FALSE
Cebpg	0.915476	0.0297465	FALSE	FALSE	1	1	FALSE
Psmd14	0.91548	0.000106565	FALSE	FALSE	3	1	TRUE
Zmpste24	0.915615	9.75332e-06	FALSE	FALSE	3	3	FALSE
Btbd11	0.915716	0.000148069	FALSE	FALSE	2	2	FALSE
Nedd9	0.915813	2.65829e-06	FALSE	FALSE	2	2	FALSE
4930432O21Rik	0.915893	1.63832e-06	FALSE	FALSE	2	2	FALSE
Ankrd11	0.915905	0.00048799	FALSE	FALSE	2	2	FALSE
Ap2s1	0.915929	1.05727e-06	FALSE	FALSE	1	1	FALSE
Lbh	0.915941	5.21094e-06	FALSE	FALSE	2	2	FALSE
Hlcs	0.915947	0.461851	FALSE	FALSE	2	2	FALSE
Mapk11	0.915968	0.000153553	FALSE	FALSE	2	2	FALSE
Cacybp	0.916023	2.6757e-07	FALSE	FALSE	3	3	FALSE
Btbd6	0.916036	3.39147e-06	FALSE	FALSE	2	2	FALSE
Sdc4	0.916041	0.00040568	FALSE	FALSE	1	1	FALSE
Rem2	0.916046	3.22819e-07	FALSE	FALSE	1	1	FALSE
Bax	0.916128	0.0524845	FALSE	FALSE	3	1	TRUE
Kti12	0.916157	8.64994e-07	FALSE	FALSE	3	3	FALSE
Eif4enif1	0.916188	1.64358e-05	TRUE	FALSE	3	1	TRUE
Rfc4	0.916234	1.20506e-06	FALSE	FALSE	1	1	FALSE
Eif4g2	0.916264	1.75276e-09	FALSE	FALSE	3	2	TRUE
Hectd2	0.916287	0.9991	FALSE	FALSE	3	3	FALSE
Hook2	0.916389	6.23889e-05	FALSE	FALSE	1	1	FALSE
Rab34	0.916415	3.72212e-07	FALSE	FALSE	1	1	FALSE
Rad51l3	0.916439	2.95653e-08	FALSE	FALSE	1	1	FALSE
Irf4	0.916588	0.169561	FALSE	FALSE	3	3	FALSE
Blk	0.916715	1.81276e-05	FALSE	FALSE	2	2	FALSE
BC067047	0.916731	0.00438577	FALSE	FALSE	2	2	FALSE
Npc1	0.916785	3.85021e-08	TRUE	FALSE	2	2	FALSE
Phf10	0.916815	1.02463e-07	FALSE	FALSE	1	1	FALSE
Ift172	0.916861	0.0886474	FALSE	FALSE	2	2	FALSE
Ddx26b	0.916904	2.5002e-05	TRUE	FALSE	2	2	FALSE
Dock8	0.916976	2.25464e-05	FALSE	FALSE	2	2	FALSE
Cd79b	0.917046	1.34571e-07	TRUE	FALSE	2	2	FALSE
Kdelc1	0.91706	2.92801e-11	FALSE	FALSE	3	1	TRUE
1700027J05Rik	0.917186	8.91789e-08	FALSE	FALSE	2	2	FALSE
C630004H02Rik	0.917213	0.0571018	FALSE	FALSE	2	2	FALSE
Nup62	0.917217	2.72981e-06	FALSE	FALSE	1	1	FALSE
Gprc5b	0.917327	0.000235802	FALSE	FALSE	2	2	FALSE
Fbln2	0.917399	2.56703e-09	TRUE	FALSE	1	1	FALSE
Rsc1a1	0.917489	2.38361e-06	FALSE	FALSE	3	3	FALSE
Slc25a15	0.91755	0.00098574	FALSE	FALSE	3	3	FALSE
Chaf1b	0.917553	0.0117377	FALSE	FALSE	1	1	FALSE
1700066B19Rik	0.917553	4.46293e-07	FALSE	FALSE	1	1	FALSE
Eftud2	0.917565	1.69461e-07	FALSE	FALSE	3	3	FALSE
A430107D22Rik	0.917585	0.000620691	FALSE	FALSE	2	2	FALSE
Klf7	0.917668	1.23299e-09	TRUE	FALSE	2	2	FALSE
Clec2i	0.917675	4.47188e-06	FALSE	FALSE	2	2	FALSE
Amd2	0.917702	2.9039e-06	FALSE	FALSE	3	3	FALSE
Itpr1	0.917746	0.00229049	FALSE	FALSE	2	2	FALSE
Ncf4	0.917866	0.112723	FALSE	FALSE	1	2	TRUE
Lonp2	0.917886	0.0301882	FALSE	FALSE	2	2	FALSE
Ramp1	0.917912	0.000231257	FALSE	FALSE	2	2	FALSE
Rabac1	0.917967	5.04166e-08	FALSE	FALSE	2	2	FALSE
Gp49a	0.918002	2.38363e-11	TRUE	FALSE	1	1	FALSE
Xkr5	0.918026	3.76876e-06	FALSE	FALSE	1	1	FALSE
Hist1h1c	0.918039	0.000515812	FALSE	FALSE	2	2	FALSE
OTTMUSG00000005491	0.91811	4.59519e-09	FALSE	FALSE	1	1	FALSE
Znhit3	0.918153	6.2387e-11	FALSE	FALSE	3	1	TRUE
9530077C05Rik	0.918161	6.55695e-09	FALSE	FALSE	1	1	FALSE
Smpdl3a	0.918335	3.0118e-07	TRUE	FALSE	2	2	FALSE
Foxk2	0.918338	1.00035e-05	FALSE	FALSE	3	3	FALSE
Vamp3	0.918338	7.48474e-08	FALSE	FALSE	1	1	FALSE
Gnai2	0.918361	0.00205682	FALSE	FALSE	1	2	TRUE
Nfatc3	0.918368	0.0804062	FALSE	FALSE	2	2	FALSE
Cox5b	0.918396	3.68242e-07	FALSE	FALSE	1	1	FALSE
Yif1b	0.918404	0.000215553	FALSE	FALSE	3	1	TRUE
2700038C09Rik	0.918449	4.67837e-05	FALSE	FALSE	2	2	FALSE
Inoc1	0.918467	3.50027e-07	FALSE	FALSE	3	2	TRUE
Cndp2	0.9186	2.01531e-05	FALSE	FALSE	1	1	FALSE
9630058J23Rik	0.918626	0.00123992	FALSE	FALSE	2	2	FALSE
Itpr2	0.91874	0.000743156	FALSE	FALSE	2	2	FALSE
Ppme1	0.918806	1.93238e-07	TRUE	FALSE	1	1	FALSE
Sell	0.918835	2.34843e-09	TRUE	FALSE	2	2	FALSE
Chka	0.918843	4.12331e-07	FALSE	FALSE	2	2	FALSE
Carhsp1	0.918939	1.89593e-10	FALSE	FALSE	1	1	FALSE
Ccdc58	0.918939	7.1303e-07	FALSE	FALSE	1	1	FALSE
Fnip1	0.919007	0.0301623	FALSE	FALSE	1	1	FALSE
Ints7	0.919052	0.000253734	FALSE	FALSE	3	1	TRUE
Inppl1	0.919115	5.84666e-07	FALSE	FALSE	1	1	FALSE
Irf3	0.91913	1.31097e-10	FALSE	FALSE	2	2	FALSE
Unc45a	0.919184	7.98451e-12	FALSE	FALSE	2	2	FALSE
Snrpb	0.91919	1.62438e-06	FALSE	FALSE	3	3	FALSE
Arl4c	0.919304	6.83352e-05	FALSE	FALSE	2	2	FALSE
Fabp5	0.919307	0.000278465	FALSE	FALSE	3	3	FALSE
Ccdc18	0.919357	2.38923e-15	TRUE	FALSE	1	1	FALSE
Dapl1	0.919387	0.181256	FALSE	FALSE	2	2	FALSE
Myh10	0.919422	2.569e-06	FALSE	FALSE	3	1	TRUE
Zcchc3	0.919425	6.65902e-09	FALSE	FALSE	1	1	FALSE
Dnajc15	0.919486	6.68073e-10	TRUE	FALSE	3	3	FALSE
Slc37a1	0.919554	5.85456e-07	FALSE	FALSE	2	2	FALSE
Herc3	0.919562	0.000584698	FALSE	FALSE	2	2	FALSE
Psip1	0.919657	0.745297	FALSE	FALSE	1	2	TRUE
Pts	0.919703	0.994578	FALSE	FALSE	1	2	TRUE
Unc13d	0.919769	0.0883215	FALSE	FALSE	1	2	TRUE
Ganc	0.919826	0.00553516	FALSE	FALSE	1	2	TRUE
Ctse	0.919859	3.61427e-10	FALSE	FALSE	2	2	FALSE
Hexa	0.919863	0.000680621	FALSE	FALSE	2	2	FALSE
Npas4	0.919873	0.000212632	FALSE	FALSE	3	3	FALSE
Slc39a8	0.919896	9.61294e-09	FALSE	FALSE	1	1	FALSE
Ddb2	0.919929	0.0305943	FALSE	FALSE	2	2	FALSE
Klhdc1	0.920037	0.000471849	FALSE	FALSE	2	2	FALSE
Sh3kbp1	0.920299	0.00385801	FALSE	FALSE	2	2	FALSE
Egfl7	0.920322	4.4966e-09	FALSE	FALSE	3	1	TRUE
Casp8	0.920371	2.08022e-06	FALSE	FALSE	2	2	FALSE
Plekhf1	0.920428	1.07452e-14	TRUE	FALSE	1	1	FALSE
Clec2d	0.920439	2.34847e-10	FALSE	FALSE	2	2	FALSE
Snx20	0.920615	0.000265568	FALSE	FALSE	2	2	FALSE
Hprt1	0.920626	1.01718e-11	FALSE	FALSE	1	1	FALSE
Hbp1	0.920708	1.19543e-09	FALSE	FALSE	2	2	FALSE
Arhgap29	0.920718	2.25614e-05	FALSE	FALSE	2	2	FALSE
Tusc4	0.920725	0.00056252	FALSE	FALSE	2	2	FALSE
B9d2	0.920732	3.99554e-09	FALSE	FALSE	1	1	FALSE
Mrpl18	0.920811	3.33265e-05	FALSE	FALSE	1	1	FALSE
Slc25a10	0.920825	0.00336824	FALSE	FALSE	1	1	FALSE
Nsg2	0.92087	0.0136363	FALSE	FALSE	2	2	FALSE
Cd40	0.920882	0.000112361	FALSE	FALSE	3	3	FALSE
Gimap6	0.920936	2.39686e-09	FALSE	FALSE	2	2	FALSE
Gga3	0.921024	2.92107e-09	FALSE	FALSE	2	2	FALSE
Elmo1	0.921049	1.00333e-09	FALSE	FALSE	2	2	FALSE
BC030499	0.921088	1.75626e-05	FALSE	FALSE	2	2	FALSE
Smap2	0.921133	4.03325e-12	FALSE	FALSE	2	2	FALSE
Slc9a3r1	0.92117	0.053308	FALSE	FALSE	2	2	FALSE
Ccrk	0.921184	0.0135335	FALSE	FALSE	2	2	FALSE
Tpcn2	0.921212	1.40049e-09	TRUE	FALSE	2	2	FALSE
Atp2a2	0.921254	1.35729e-06	FALSE	FALSE	3	3	FALSE
Myst1	0.921444	0.00199836	FALSE	FALSE	2	2	FALSE
Kdelr3	0.921525	5.57368e-08	TRUE	FALSE	1	1	FALSE
5730596K20Rik	0.921683	0.00335186	FALSE	FALSE	3	3	FALSE
Gas2l3	0.921722	1.07035e-12	TRUE	FALSE	1	1	FALSE
Hsd3b2	0.921789	5.3616e-06	FALSE	FALSE	2	2	FALSE
P2ry1	0.921799	8.16666e-07	TRUE	FALSE	3	1	TRUE
Camk1d	0.921807	7.16066e-07	FALSE	FALSE	2	2	FALSE
Cant1	0.921862	0.000762313	FALSE	FALSE	2	2	FALSE
Atp9a	0.921912	2.50824e-06	FALSE	FALSE	2	2	FALSE
Gps2	0.921984	2.85941e-05	FALSE	FALSE	2	2	FALSE
Scamp1	0.922001	3.04686e-05	FALSE	FALSE	3	1	TRUE
7530404M11Rik	0.922112	6.15597e-10	FALSE	FALSE	1	1	FALSE
Hmgcr	0.922132	0.0406879	FALSE	FALSE	1	1	FALSE
Inpp5d	0.922136	0.123344	FALSE	FALSE	2	2	FALSE
Prkaca	0.922277	0.000309197	FALSE	FALSE	1	1	FALSE
Bin1	0.922459	1.21567e-06	FALSE	FALSE	2	2	FALSE
Timeless	0.92246	3.933e-07	FALSE	FALSE	1	1	FALSE
Mtap1s	0.92247	0.00126692	FALSE	FALSE	3	3	FALSE
Ift80	0.922548	0.000767095	FALSE	FALSE	2	2	FALSE
Vdac2	0.922593	3.15815e-12	FALSE	FALSE	1	1	FALSE
Peci	0.922603	2.91554e-05	FALSE	FALSE	1	1	FALSE
Wdr54	0.922678	1.77136e-10	TRUE	FALSE	1	1	FALSE
Trip13	0.922688	0.000215027	FALSE	FALSE	1	1	FALSE
Ctso	0.922834	6.79487e-09	TRUE	FALSE	2	2	FALSE
Mbnl2	0.922855	0.0509976	FALSE	FALSE	2	2	FALSE
Kcnh2	0.922856	0.12422	FALSE	FALSE	2	2	FALSE
Lck	0.922867	1.64531e-05	FALSE	FALSE	2	2	FALSE
Ufsp2	0.922878	3.03181e-07	FALSE	FALSE	1	1	FALSE
Fcer2a	0.923075	1.59633e-06	TRUE	FALSE	3	3	FALSE
Mettl4	0.923077	4.89247e-12	TRUE	FALSE	3	3	FALSE
Lrba	0.923142	4.39951e-05	FALSE	FALSE	2	2	FALSE
Gmip	0.923161	4.91079e-07	FALSE	FALSE	2	2	FALSE
Pkig	0.923232	2.7227e-07	FALSE	FALSE	1	1	FALSE
Cd1d1	0.923343	2.60398e-08	TRUE	FALSE	2	2	FALSE
Ebpl	0.923367	0.125971	FALSE	FALSE	1	2	TRUE
Gtf2e2	0.92341	1.50023e-10	FALSE	FALSE	1	1	FALSE
Lrrc8d	0.923448	0.0548227	FALSE	FALSE	1	1	FALSE
Capn2	0.923451	0.00236096	FALSE	FALSE	1	2	TRUE
Psmb5	0.923456	2.92169e-05	FALSE	FALSE	3	1	TRUE
Pgam1	0.923457	1.04638e-07	FALSE	FALSE	1	1	FALSE
Galnt10	0.92352	0.0245363	FALSE	FALSE	2	2	FALSE
D16H22S680E	0.923603	0.365074	FALSE	FALSE	2	2	FALSE
St6galnac6	0.923722	0.0537459	FALSE	FALSE	3	3	FALSE
Tnfrsf9	0.923731	0.463704	FALSE	FALSE	3	1	TRUE
Hspe1	0.923875	3.92789e-07	FALSE	FALSE	3	1	TRUE
Hsf1	0.923913	1.7225e-09	FALSE	FALSE	3	2	TRUE
BC065397	0.923998	5.0704e-07	FALSE	FALSE	2	2	FALSE
Frmd6	0.924022	0.0191131	FALSE	FALSE	2	3	TRUE
Rbm8a	0.924033	0.000550557	FALSE	FALSE	3	3	FALSE
Pml	0.924049	2.24915e-08	FALSE	FALSE	1	1	FALSE
Lrrfip1	0.92409	1.35816e-07	FALSE	FALSE	2	2	FALSE
Nr4a3	0.924242	0.452957	FALSE	FALSE	3	3	FALSE
Gmps	0.92428	9.92815e-08	FALSE	FALSE	3	3	FALSE
Akap7	0.924317	1.5312e-11	TRUE	FALSE	1	1	FALSE
Mlycd	0.924338	0.241816	FALSE	FALSE	1	2	TRUE
Cfdp1	0.924437	1.30573e-05	FALSE	FALSE	3	3	FALSE
Xpo4	0.924546	9.19772e-11	FALSE	FALSE	3	1	TRUE
St6gal1	0.924571	3.64625e-10	FALSE	FALSE	2	2	FALSE
Pdss1	0.924622	4.7741e-07	FALSE	FALSE	3	3	FALSE
Ifngr1	0.924687	2.45163e-05	FALSE	FALSE	2	2	FALSE
Dnajc3a	0.924701	0.00217184	FALSE	FALSE	2	2	FALSE
Gimap1	0.924787	0.00206963	FALSE	FALSE	2	2	FALSE
Zc3hc1	0.924796	0.00030416	FALSE	FALSE	3	3	FALSE
D030013I16Rik	0.924818	7.11885e-08	FALSE	FALSE	2	2	FALSE
Arhgap30	0.924837	4.2413e-05	FALSE	FALSE	2	2	FALSE
Emp1	0.925016	9.57969e-05	FALSE	FALSE	1	1	FALSE
Lsr	0.925027	2.46065e-14	TRUE	FALSE	1	1	FALSE
Wdr78	0.925079	2.80644e-12	TRUE	FALSE	1	2	TRUE
Zc3h7a	0.925153	1.01738e-07	FALSE	FALSE	2	2	FALSE
Traf5	0.92519	0.185477	FALSE	FALSE	2	2	FALSE
Gm50	0.925252	5.8639e-11	FALSE	FALSE	2	2	FALSE
Mrps31	0.925278	1.46268e-09	FALSE	FALSE	3	3	FALSE
Elac1	0.925329	0.0343617	FALSE	FALSE	2	2	FALSE
Arhgef3	0.925349	0.000326565	FALSE	FALSE	2	2	FALSE
Rcan3	0.925366	9.89708e-09	FALSE	FALSE	2	2	FALSE
Esco1	0.925448	0.000508427	FALSE	FALSE	2	2	FALSE
Cops7a	0.925458	3.96588e-06	FALSE	FALSE	3	3	FALSE
Mcm2	0.925539	3.02146e-06	FALSE	FALSE	1	1	FALSE
Aacs	0.925634	0.175325	FALSE	FALSE	3	3	FALSE
Crebl2	0.925648	8.97332e-06	FALSE	FALSE	2	2	FALSE
Relb	0.925663	0.0242073	FALSE	FALSE	3	3	FALSE
Ugcg	0.925669	5.63426e-05	FALSE	FALSE	2	2	FALSE
Fbxo27	0.925708	2.18281e-05	FALSE	FALSE	2	2	FALSE
Pnrc2	0.925708	0.00480786	FALSE	FALSE	2	2	FALSE
Dnajc2	0.925758	9.89722e-08	FALSE	FALSE	3	1	TRUE
Fnta	0.925806	5.19861e-11	FALSE	FALSE	2	2	FALSE
Ldha	0.92585	4.94582e-08	FALSE	FALSE	1	1	FALSE
Rpo1-1	0.92598	4.42457e-05	FALSE	FALSE	3	3	FALSE
Cnih4	0.926057	0.0635424	FALSE	FALSE	3	3	FALSE
1600014C10Rik	0.926079	0.000152916	FALSE	FALSE	2	2	FALSE
Pkp2	0.926194	2.42912e-13	TRUE	FALSE	1	1	FALSE
Tmco6	0.926287	8.03886e-05	FALSE	FALSE	1	2	TRUE
Dap	0.926298	3.03485e-10	FALSE	FALSE	1	1	FALSE
Tmem71	0.926316	3.49605e-10	TRUE	FALSE	2	2	FALSE
Jak2	0.926411	0.386608	FALSE	FALSE	3	3	FALSE
Iqgap2	0.926539	5.53166e-06	FALSE	FALSE	2	2	FALSE
Ccl5	0.926551	1.66714e-08	TRUE	FALSE	1	1	FALSE
Psmc2	0.926575	3.43047e-12	FALSE	FALSE	3	3	FALSE
Abhd2	0.926608	0.025319	FALSE	FALSE	3	3	FALSE
Naca	0.926645	2.18148e-08	FALSE	FALSE	3	1	TRUE
Fbxo36	0.926729	4.87897e-10	FALSE	FALSE	1	1	FALSE
Ptp4a1	0.926776	0.16399	FALSE	FALSE	3	3	FALSE
Dynlt3	0.926806	8.05938e-10	FALSE	FALSE	1	1	FALSE
C230021P08Rik	0.926875	5.42782e-08	FALSE	FALSE	2	2	FALSE
Larp4	0.926942	2.47602e-05	FALSE	FALSE	3	3	FALSE
Zfp213	0.926995	2.45515e-07	FALSE	FALSE	2	2	FALSE
Gzf1	0.927002	3.82806e-07	FALSE	FALSE	1	1	FALSE
Rbak	0.927004	5.63605e-12	FALSE	FALSE	3	2	TRUE
Tsen34	0.927005	5.14918e-08	FALSE	FALSE	1	1	FALSE
Pfkm	0.92701	3.5221e-09	FALSE	FALSE	1	2	TRUE
Mgst3	0.927088	9.20407e-06	FALSE	FALSE	1	2	TRUE
Nup155	0.927138	9.74084e-07	FALSE	FALSE	3	3	FALSE
Pold2	0.927284	9.62004e-08	FALSE	FALSE	3	3	FALSE
Sesn2	0.927352	0.0761678	FALSE	FALSE	1	1	FALSE
Rnf32	0.92756	0.0102792	FALSE	FALSE	2	2	FALSE
Tbcel	0.927746	0.000953238	FALSE	FALSE	2	2	FALSE
Fkbp11	0.9278	0.00144858	TRUE	FALSE	3	1	TRUE
4632428N05Rik	0.927855	0.0152464	FALSE	FALSE	2	2	FALSE
Hcst	0.927896	4.27896e-14	FALSE	FALSE	2	2	FALSE
H2-Ke6	0.927979	6.47802e-06	FALSE	FALSE	2	2	FALSE
Pnpla7	0.928	1.27221e-13	FALSE	FALSE	2	2	FALSE
Gsg2	0.928059	0.000611477	FALSE	FALSE	1	1	FALSE
Mrpl37	0.928156	9.37838e-12	FALSE	FALSE	3	3	FALSE
Nos3	0.928157	4.50485e-09	FALSE	FALSE	1	1	FALSE
Pank4	0.928195	1.05027e-08	FALSE	FALSE	2	2	FALSE
Arl2	0.928198	1.06513e-06	FALSE	FALSE	1	1	FALSE
Map3k14	0.928226	0.0001329	FALSE	FALSE	2	2	FALSE
Rdh11	0.928376	1.23542e-05	FALSE	FALSE	1	1	FALSE
Slc25a36	0.92838	9.40909e-06	FALSE	FALSE	2	2	FALSE
Churc1	0.928421	0.141366	FALSE	FALSE	1	2	TRUE
Lmo2	0.92849	1.60882e-06	FALSE	FALSE	2	2	FALSE
4632419K20Rik	0.928502	3.28134e-07	FALSE	FALSE	2	2	FALSE
Fjx1	0.928591	0.00132016	FALSE	FALSE	3	3	FALSE
4930455F23Rik	0.928763	0.000162558	FALSE	FALSE	1	1	FALSE
Ddit3	0.928766	2.25653e-05	FALSE	FALSE	1	1	FALSE
Dmwd	0.928837	2.42015e-16	TRUE	FALSE	1	1	FALSE
Vdac1	0.928849	4.80992e-10	FALSE	FALSE	1	1	FALSE
Ppargc1b	0.928895	8.34308e-08	FALSE	FALSE	2	2	FALSE
Gspt2	0.928912	3.99813e-10	TRUE	FALSE	1	1	FALSE
Sox4	0.928938	1.64112e-07	FALSE	FALSE	2	2	FALSE
Hras1	0.928986	6.99798e-07	FALSE	FALSE	3	3	FALSE
Hap1	0.929006	3.03955e-14	FALSE	FALSE	1	1	FALSE
Farsa	0.92901	6.8766e-07	FALSE	FALSE	2	2	FALSE
Sdf4	0.929045	2.35459e-09	FALSE	FALSE	2	2	FALSE
Ikbke	0.929069	9.91868e-05	FALSE	FALSE	2	2	FALSE
Arbp	0.929118	1.68822e-07	TRUE	FALSE	1	1	FALSE
Adrm1	0.929186	1.90343e-05	FALSE	FALSE	3	3	FALSE
Gpr89	0.929302	3.09931e-12	FALSE	FALSE	3	1	TRUE
Rpp25	0.929417	0.000289746	FALSE	FALSE	3	3	FALSE
Ttc19	0.92943	0.0022386	FALSE	FALSE	3	3	FALSE
Ube2c	0.929469	7.3269e-09	FALSE	FALSE	1	1	FALSE
Dtwd1	0.929508	9.49501e-08	FALSE	FALSE	3	3	FALSE
Ccdc41	0.929518	3.09156e-05	FALSE	FALSE	3	3	FALSE
Hectd3	0.929523	0.000594753	FALSE	FALSE	2	2	FALSE
Galnt11	0.929706	7.36703e-10	TRUE	FALSE	2	2	FALSE
Tspan14	0.929727	4.50824e-06	FALSE	FALSE	2	2	FALSE
Kars	0.929798	0.000230108	FALSE	FALSE	3	3	FALSE
Ptpn9	0.929826	2.62309e-14	TRUE	FALSE	1	1	FALSE
Zzz3	0.929826	2.95731e-05	FALSE	FALSE	2	2	FALSE
Zdhhc6	0.9299	7.61792e-07	TRUE	FALSE	3	3	FALSE
Slco4a1	0.929913	1.07212e-12	TRUE	FALSE	1	1	FALSE
Memo1	0.930051	0.000116419	FALSE	FALSE	3	3	FALSE
A130092J06Rik	0.93006	0.0678429	FALSE	FALSE	2	2	FALSE
Ppp1r1b	0.930136	2.76677e-06	TRUE	FALSE	3	1	TRUE
2210021J22Rik	0.930155	0.000394419	FALSE	FALSE	2	2	FALSE
Ptprs	0.930281	3.54024e-07	FALSE	FALSE	1	1	FALSE
Dicer1	0.93035	1.53991e-05	FALSE	FALSE	2	2	FALSE
A430078G23Rik	0.930362	0.000726681	FALSE	FALSE	2	2	FALSE
Ifitm1	0.930365	8.24142e-18	TRUE	FALSE	1	1	FALSE
A130010J15Rik	0.93044	6.89991e-10	FALSE	FALSE	3	3	FALSE
Lass4	0.930498	1.8013e-07	FALSE	FALSE	2	2	FALSE
P2ry5	0.930505	3.24183e-07	TRUE	FALSE	2	2	FALSE
Zfyve21	0.930538	2.06862e-07	TRUE	FALSE	3	1	TRUE
Cd3g	0.930555	2.83457e-06	FALSE	FALSE	2	2	FALSE
Retsat	0.930576	6.4834e-09	TRUE	FALSE	1	1	FALSE
Foxp1	0.930648	6.71791e-09	TRUE	FALSE	2	2	FALSE
Fcgr3	0.93068	0.00104017	FALSE	FALSE	2	2	FALSE
Smad5	0.930762	5.95239e-12	FALSE	FALSE	2	2	FALSE
D11Wsu99e	0.930774	0.00015712	FALSE	FALSE	2	2	FALSE
Nphp4	0.930794	0.000261752	FALSE	FALSE	1	1	FALSE
2410127L17Rik	0.93086	8.0509e-09	FALSE	FALSE	3	3	FALSE
Vamp2	0.930868	5.66924e-07	FALSE	FALSE	2	2	FALSE
Timp2	0.930907	0.0130814	FALSE	FALSE	2	2	FALSE
Pdlim5	0.930911	2.13114e-05	FALSE	FALSE	3	2	TRUE
Mbd1	0.930929	2.32153e-07	FALSE	FALSE	2	2	FALSE
Tmem70	0.930954	2.46741e-10	FALSE	FALSE	3	3	FALSE
Rreb1	0.930984	2.38585e-05	FALSE	FALSE	2	2	FALSE
Pkn1	0.931016	1.09889e-06	FALSE	FALSE	1	2	TRUE
Tmem49	0.931152	0.761701	FALSE	FALSE	3	1	TRUE
Elac2	0.931179	9.59376e-07	FALSE	FALSE	3	3	FALSE
[truncated: 1,946 more rows]

## Sheet: Th2vsTh0
SUPPLEMENTARY TABLE2: Summary of qualitative and quantitative differentially expressed genes for different comparisons
gene	correlation	pvalue_anova	quant_deg	qual_deg	clust_A	clust_B	switch
Amica1	-0.699326	4.77666e-12	TRUE	TRUE	2	1	TRUE
Bst2	-0.600268	8.02996e-08	TRUE	TRUE	2	1	TRUE
Efna5	-0.592467	6.1869e-12	TRUE	TRUE	1	2	TRUE
Rtp4	-0.574705	4.92962e-09	TRUE	TRUE	2	1	TRUE
Ly6a	-0.571375	5.67448e-15	TRUE	TRUE	3	1	TRUE
Parp12	-0.52783	7.21962e-12	TRUE	TRUE	2	1	TRUE
Ifit3	-0.523232	1.72631e-15	TRUE	TRUE	2	1	TRUE
Irgm	-0.495213	1.76034e-06	TRUE	TRUE	2	1	TRUE
Ifi202b	-0.49277	1.01323e-12	TRUE	TRUE	2	1	TRUE
Tlr7	-0.490097	3.13764e-09	TRUE	TRUE	2	1	TRUE
LOC626578	-0.467411	0.000176854	TRUE	TRUE	2	1	TRUE
Nts	-0.400599	8.51244e-13	TRUE	TRUE	1	1	FALSE
Gbp1	-0.385422	7.80443e-07	TRUE	TRUE	2	1	TRUE
Rsad2	-0.347939	1.82165e-09	TRUE	TRUE	2	1	TRUE
Gucy1a3	-0.337611	8.19207e-10	TRUE	TRUE	2	1	TRUE
AI451617	-0.308176	9.89797e-11	TRUE	TRUE	2	1	TRUE
Ddx60	-0.292686	3.5947e-12	TRUE	TRUE	2	1	TRUE
Gata3	-0.28362	3.551e-10	TRUE	TRUE	1	2	TRUE
LOC435565	-0.266654	7.85246e-12	TRUE	TRUE	2	1	TRUE
Oas1g	-0.247092	8.2484e-17	TRUE	TRUE	2	1	TRUE
Mgll	-0.242782	5.24749e-10	TRUE	TRUE	1	3	TRUE
Plac8	-0.205251	4.75365e-15	TRUE	TRUE	2	1	TRUE
Marcks	-0.202569	2.18712e-06	TRUE	TRUE	1	3	TRUE
Lgals3bp	-0.200327	1.99442e-07	TRUE	TRUE	2	1	TRUE
Gbp6	-0.197042	2.01864e-06	TRUE	TRUE	2	1	TRUE
Irf7	-0.19637	3.82331e-11	TRUE	TRUE	2	1	TRUE
Edn1	-0.185649	2.60506e-08	TRUE	TRUE	3	3	FALSE
Parp14	-0.184634	9.04846e-06	TRUE	TRUE	2	1	TRUE
Ms4a6d	-0.18356	7.30875e-08	TRUE	TRUE	2	1	TRUE
Endod1	-0.169992	8.92501e-08	TRUE	TRUE	1	1	FALSE
Cxcl10	-0.15959	0.000304382	TRUE	TRUE	2	1	TRUE
Usp18	-0.151169	1.806e-08	TRUE	TRUE	2	1	TRUE
BC094916	-0.143706	8.93552e-10	TRUE	TRUE	2	1	TRUE
Rexo2	-0.124551	3.6668e-05	TRUE	TRUE	3	1	TRUE
Ifit2	-0.120721	7.33934e-06	TRUE	TRUE	2	1	TRUE
Oas2	-0.105869	2.29436e-10	TRUE	TRUE	2	1	TRUE
Snx10	-0.091158	2.1965e-07	TRUE	TRUE	2	1	TRUE
Ccr5	-0.0904221	1.09501e-18	TRUE	TRUE	2	2	FALSE
Fcrls	-0.0883476	1.88364e-10	TRUE	TRUE	1	2	TRUE
Clpx	-0.0785545	3.68653e-07	TRUE	TRUE	1	2	TRUE
Sln	-0.0709669	3.92042e-21	TRUE	TRUE	1	1	FALSE
Ube2l6	-0.0669189	1.69282e-08	TRUE	TRUE	2	1	TRUE
Gbp5	-0.0606002	1.53185e-06	TRUE	TRUE	3	1	TRUE
Ifi203	-0.0590853	4.80117e-08	TRUE	TRUE	2	2	FALSE
Mx1	-0.0571247	3.65353e-13	TRUE	TRUE	1	1	FALSE
Hsh2d	-0.0408038	4.94847e-07	TRUE	TRUE	2	1	TRUE
Znfx1	-0.0391065	2.40435e-10	TRUE	TRUE	2	1	TRUE
Gp49a	-0.0327806	2.38363e-11	TRUE	TRUE	1	1	FALSE
A630077B13Rik	-0.0294766	2.84605e-07	TRUE	TRUE	2	2	FALSE
9930111J21Rik	-0.0290803	9.3873e-08	TRUE	TRUE	2	1	TRUE
Ifi35	-0.0289315	1.18416e-06	TRUE	TRUE	2	1	TRUE
Klrk1	-0.0283195	9.28115e-12	TRUE	TRUE	2	1	TRUE
Shh	-0.0280681	2.54996e-14	TRUE	TRUE	1	1	FALSE
Rnf213	-0.0216524	6.09325e-05	TRUE	TRUE	2	1	TRUE
Oasl1	-0.0188227	1.53433e-07	TRUE	TRUE	2	1	TRUE
Timd2	-0.00157832	3.09637e-11	TRUE	TRUE	1	2	TRUE
Atp10a	0.0030339	0.000119153	TRUE	TRUE	2	1	TRUE
Nkg7	0.0089614	6.01122e-08	TRUE	TRUE	2	1	TRUE
Tspan6	0.0355129	1.9293e-07	TRUE	TRUE	1	3	TRUE
BC006779	0.0356608	1.28991e-06	TRUE	TRUE	2	1	TRUE
Il8ra	0.0604981	1.53347e-15	TRUE	TRUE	1	1	FALSE
Gipr	0.0634313	7.50839e-09	TRUE	TRUE	1	3	TRUE
Csprs	0.0636909	5.40618e-10	TRUE	TRUE	2	1	TRUE
Mtap6	0.0763828	1.65725e-15	TRUE	TRUE	1	1	FALSE
Tdrd7	0.0791485	2.14924e-10	TRUE	TRUE	2	1	TRUE
Zbp1	0.0818138	1.14196e-10	TRUE	TRUE	1	1	FALSE
Adora3	0.0831533	3.23543e-11	TRUE	TRUE	1	1	FALSE
Rapgef5	0.0869182	2.22184e-12	TRUE	TRUE	1	1	FALSE
D330045A20Rik	0.0889196	6.05918e-15	TRUE	TRUE	1	1	FALSE
Emr1	0.113281	2.9481e-14	TRUE	TRUE	1	2	TRUE
Trim25	0.129843	1.62874e-08	TRUE	TRUE	1	1	FALSE
Casp1	0.135259	1.08402e-12	TRUE	TRUE	2	1	TRUE
Trim34	0.14935	1.5747e-07	TRUE	TRUE	2	1	TRUE
Iigp2	0.153402	8.10604e-06	TRUE	TRUE	2	1	TRUE
Gnaz	0.159817	8.14105e-08	TRUE	TRUE	1	2	TRUE
Dbndd2	0.161133	5.81067e-10	TRUE	TRUE	1	2	TRUE
Stambpl1	0.163438	0.000609298	TRUE	TRUE	2	1	TRUE
Ifih1	0.170913	7.42975e-05	TRUE	TRUE	3	1	TRUE
H28	0.179136	2.06649e-12	TRUE	TRUE	1	1	FALSE
Slfn1	0.182632	9.82049e-11	TRUE	TRUE	2	1	TRUE
Cd86	0.18542	2.538e-09	TRUE	TRUE	2	2	FALSE
Pik3ap1	0.203552	3.29916e-10	TRUE	TRUE	2	1	TRUE
Mitd1	0.205647	3.94286e-07	TRUE	TRUE	2	1	TRUE
Oasl2	0.215665	1.0696e-17	TRUE	TRUE	2	1	TRUE
Tbc1d2	0.225883	3.22362e-12	TRUE	TRUE	1	2	TRUE
Fgl2	0.229751	8.57402e-08	TRUE	TRUE	2	1	TRUE
Ms4a6b	0.241672	1.9952e-07	TRUE	TRUE	2	2	FALSE
Aqp9	0.257102	1.37994e-12	TRUE	TRUE	1	2	TRUE
Nqo2	0.264855	1.00864e-05	TRUE	TRUE	1	1	FALSE
Ube2q2	0.272627	0.000836461	TRUE	TRUE	1	3	TRUE
Lilrb4	0.277118	1.57357e-12	TRUE	TRUE	1	3	TRUE
AI451557	0.279164	1.61007e-07	TRUE	TRUE	2	2	FALSE
Mxra8	0.280544	3.72601e-08	TRUE	TRUE	2	2	FALSE
Twsg1	0.280622	0.00258689	TRUE	TRUE	1	2	TRUE
Ly6c1	0.288455	1.23675e-14	TRUE	TRUE	1	1	FALSE
Myo1f	0.289514	7.99167e-12	TRUE	TRUE	1	2	TRUE
Il12rb2	0.29931	1.43678e-13	TRUE	TRUE	3	1	TRUE
P2ry14	0.318667	1.45301e-05	TRUE	TRUE	2	2	FALSE
Trim21	0.3214	2.14059e-07	TRUE	TRUE	2	2	FALSE
Rasa1	0.324089	2.58854e-09	TRUE	TRUE	2	2	FALSE
Il4ra	0.324518	9.70189e-06	TRUE	TRUE	1	2	TRUE
Irak2	0.327003	0.000861353	TRUE	TRUE	1	3	TRUE
EG240327	0.329909	4.4875e-12	TRUE	TRUE	2	1	TRUE
H2-T10	0.333858	1.85835e-05	TRUE	TRUE	2	1	TRUE
Fhit	0.334725	9.11866e-13	TRUE	TRUE	1	1	FALSE
Tnfrsf8	0.338777	4.14386e-08	TRUE	TRUE	1	1	FALSE
Il18rap	0.342795	8.80997e-13	TRUE	TRUE	1	1	FALSE
Tarbp2	0.366216	1.3053e-09	TRUE	TRUE	1	3	TRUE
Gvin1	0.370967	2.95935e-11	TRUE	TRUE	2	1	TRUE
Oas1b	0.379215	3.08314e-07	TRUE	TRUE	2	1	TRUE
Sco1	0.379507	4.75705e-06	TRUE	TRUE	3	1	TRUE
Sgk3	0.380255	0.00116737	TRUE	TRUE	2	2	FALSE
2310004I24Rik	0.381318	1.41794e-08	TRUE	TRUE	2	1	TRUE
Eomes	0.387633	1.69721e-07	TRUE	TRUE	3	1	TRUE
Lrp11	0.390383	2.28119e-06	TRUE	TRUE	3	1	TRUE
4930539E08Rik	0.396879	2.57478e-09	TRUE	TRUE	2	1	TRUE
1110067D22Rik	0.401247	0.00028031	TRUE	TRUE	3	1	TRUE
Tle6	0.409399	1.05975e-05	TRUE	TRUE	1	3	TRUE
Irf9	0.418263	1.19304e-06	TRUE	TRUE	2	1	TRUE
Gucy1b3	0.418767	1.6947e-08	TRUE	TRUE	1	1	FALSE
Gnb2l1	0.419797	0.00017229	TRUE	TRUE	1	1	FALSE
Mef2c	0.423617	3.63149e-09	TRUE	TRUE	3	2	TRUE
Asb2	0.423994	1.98863e-11	TRUE	TRUE	1	1	FALSE
Pon2	0.426926	2.70669e-07	TRUE	TRUE	2	2	FALSE
Inpp5a	0.43342	0.000749954	TRUE	TRUE	1	2	TRUE
Id1	0.433749	0.000116372	TRUE	TRUE	1	3	TRUE
Stat1	0.438177	7.83109e-08	TRUE	TRUE	2	1	TRUE
Serpinf1	0.440552	8.22882e-21	TRUE	TRUE	1	1	FALSE
Batf	0.44396	4.06127e-09	TRUE	TRUE	1	1	FALSE
Msr2	0.45246	2.9271e-11	TRUE	TRUE	1	1	FALSE
Kbtbd7	0.457102	0.000484417	TRUE	TRUE	2	2	FALSE
Apobec1	0.459381	3.46896e-07	TRUE	TRUE	1	1	FALSE
Casp6	0.462419	1.33188e-07	TRUE	TRUE	1	1	FALSE
Ddx58	0.463904	5.90669e-08	TRUE	TRUE	2	1	TRUE
Morc3	0.464287	0.000235547	TRUE	TRUE	2	2	FALSE
Nod1	0.46955	7.91857e-08	TRUE	TRUE	2	2	FALSE
Id2	0.473165	9.41657e-09	TRUE	TRUE	1	2	TRUE
Pld4	0.474588	1.66619e-05	TRUE	TRUE	2	2	FALSE
Armcx6	0.477946	3.44215e-12	TRUE	TRUE	1	1	FALSE
Sp100	0.483266	0.000196765	TRUE	TRUE	2	2	FALSE
Ric8b	0.486992	5.3353e-05	TRUE	TRUE	2	2	FALSE
Cd80	0.488314	1.26516e-05	TRUE	TRUE	1	1	FALSE
St3gal1	0.492115	3.72945e-09	TRUE	TRUE	1	1	FALSE
Cdc42se1	0.495165	1.51549e-06	TRUE	TRUE	2	2	FALSE
Phf11	0.496758	2.51505e-10	TRUE	TRUE	1	1	FALSE
Tap1	0.496914	1.49048e-05	TRUE	TRUE	2	1	TRUE
Stap1	0.498719	7.6593e-05	TRUE	TRUE	3	1	TRUE
Gnpda1	0.500967	1.35969e-08	TRUE	TRUE	1	1	FALSE
2510009E07Rik	0.515427	9.70602e-05	TRUE	TRUE	2	2	FALSE
Il18r1	0.52407	1.8518e-12	TRUE	TRUE	2	2	FALSE
Armc3	0.534621	0.00134734	TRUE	TRUE	2	2	FALSE
D14Ertd668e	0.535773	2.49107e-06	TRUE	TRUE	1	1	FALSE
Stra6	0.536354	2.18701e-12	TRUE	TRUE	1	1	FALSE
Igfbp7	0.543495	4.86662e-11	TRUE	TRUE	1	1	FALSE
Odf2	0.546135	4.49585e-10	TRUE	TRUE	1	1	FALSE
Atp8b4	0.546332	5.92256e-07	TRUE	TRUE	2	2	FALSE
Spsb1	0.54852	1.08287e-05	TRUE	TRUE	1	2	TRUE
LOC625360	0.549079	4.32556e-05	TRUE	TRUE	2	1	TRUE
C730027P07Rik	0.551023	2.61319e-14	TRUE	TRUE	1	1	FALSE
Rab31	0.553966	4.16874e-07	TRUE	TRUE	1	1	FALSE
Mov10	0.554927	1.02501e-12	TRUE	TRUE	1	1	FALSE
Ripk3	0.557323	1.49644e-05	TRUE	TRUE	1	1	FALSE
Dusp14	0.55989	3.71269e-05	TRUE	TRUE	1	1	FALSE
Zfp768	0.559995	4.2282e-08	TRUE	TRUE	1	1	FALSE
Smpdl3b	0.560735	2.45174e-10	TRUE	TRUE	3	1	TRUE
Cyp4f18	0.563227	5.19998e-09	TRUE	TRUE	2	2	FALSE
Slamf9	0.569064	1.08027e-08	TRUE	TRUE	3	1	TRUE
Adh1	0.569273	3.61956e-05	TRUE	TRUE	2	2	FALSE
Pla2g4f	0.57123	1.37125e-06	TRUE	TRUE	2	3	TRUE
Bzrap1	0.571963	3.57841e-07	TRUE	TRUE	1	1	FALSE
Tec	0.580432	2.9082e-09	TRUE	TRUE	1	2	TRUE
Hipk2	0.580661	6.35292e-06	TRUE	TRUE	1	1	FALSE
BC057079	0.582445	0.00118821	TRUE	TRUE	1	1	FALSE
Asb13	0.586079	1.17147e-06	TRUE	TRUE	2	2	FALSE
Nin	0.588368	4.40244e-14	TRUE	TRUE	2	2	FALSE
Antxr2	0.589455	4.99416e-07	TRUE	TRUE	1	2	TRUE
Isg20	0.592806	3.60373e-14	TRUE	TRUE	1	1	FALSE
5730469M10Rik	0.600872	9.73847e-10	TRUE	TRUE	1	1	FALSE
Sdc4	0.600929	0.00040568	TRUE	TRUE	1	1	FALSE
Myo6	0.602093	8.98587e-09	TRUE	TRUE	1	2	TRUE
Slc17a6	0.604383	4.53868e-07	TRUE	TRUE	1	1	FALSE
Aven	0.611866	5.02252e-05	TRUE	TRUE	2	2	FALSE
Gja1	0.613218	5.06784e-07	TRUE	TRUE	1	1	FALSE
Suhw2	0.618109	4.80127e-07	TRUE	TRUE	1	1	FALSE
Armcx3	0.619427	5.79498e-11	TRUE	TRUE	1	1	FALSE
Gpr114	0.619769	5.43369e-09	TRUE	TRUE	1	2	TRUE
Plekhf1	0.621424	1.07452e-14	TRUE	TRUE	1	2	TRUE
H2-T23	0.626829	4.8176e-07	TRUE	TRUE	2	2	FALSE
Tmem38b	0.626995	1.7273e-11	TRUE	TRUE	3	1	TRUE
Cst7	0.632263	1.24765e-11	TRUE	TRUE	1	1	FALSE
Pip5k1b	0.635038	3.87138e-12	TRUE	TRUE	1	1	FALSE
Atg2a	0.637712	9.52824e-08	TRUE	TRUE	2	2	FALSE
Pros1	0.638736	2.55992e-13	TRUE	TRUE	1	1	FALSE
Zfp277	0.641248	7.93582e-05	TRUE	TRUE	2	2	FALSE
Snai3	0.642749	5.42256e-08	TRUE	TRUE	1	1	FALSE
Il11ra1	0.648789	6.49385e-06	TRUE	TRUE	2	2	FALSE
Slc39a4	0.648905	1.10917e-06	TRUE	TRUE	1	1	FALSE
Rab34	0.65115	3.72212e-07	TRUE	TRUE	1	1	FALSE
Dnalc1	0.651457	8.84925e-17	TRUE	TRUE	1	1	FALSE
Npc1	0.65691	3.85021e-08	TRUE	TRUE	1	2	TRUE
B930041F14Rik	0.657196	2.08304e-08	TRUE	TRUE	3	2	TRUE
Tox	0.664679	3.11441e-06	TRUE	TRUE	2	2	FALSE
Il4	0.667671	2.46012e-09	TRUE	TRUE	1	1	FALSE
Rapsn	0.669966	7.8596e-05	TRUE	TRUE	1	1	FALSE
Rap1b	0.670093	0.000512862	TRUE	TRUE	2	2	FALSE
Aff4	0.672968	1.14186e-08	TRUE	TRUE	2	2	FALSE
Enpp4	0.680825	2.56922e-06	TRUE	TRUE	2	2	FALSE
Muc13	0.682823	1.58571e-09	TRUE	TRUE	1	1	FALSE
Dmwd	0.683904	2.42015e-16	TRUE	TRUE	1	1	FALSE
Spcs3	0.684651	1.74532e-09	TRUE	TRUE	1	3	TRUE
Selenbp2	0.684684	2.1883e-09	TRUE	TRUE	1	1	FALSE
Wipi2	0.6884	4.15877e-07	TRUE	TRUE	1	2	TRUE
Chd7	0.690263	1.13822e-05	TRUE	TRUE	2	2	FALSE
Rai14	0.690552	1.44668e-14	TRUE	TRUE	1	1	FALSE
Hmox1	0.692933	0.000553306	TRUE	TRUE	1	2	TRUE
Cd96	0.693159	5.17465e-05	TRUE	TRUE	2	2	FALSE
Tha1	0.694272	0.000295858	TRUE	TRUE	1	2	TRUE
R74862	0.69616	2.43842e-07	TRUE	TRUE	1	1	FALSE
Otx1	0.697145	7.47482e-07	TRUE	TRUE	3	1	TRUE
D10Bwg1379e	0.697592	6.47838e-16	TRUE	TRUE	1	1	FALSE
Kcnk10	0.69779	1.87024e-05	TRUE	TRUE	3	1	TRUE
Akr1b3	0.698448	3.1277e-10	TRUE	TRUE	2	3	TRUE
Gbp2	-0.596889	1.30216e-06	FALSE	FALSE	2	1	TRUE
Gbp3	-0.480403	2.46725e-05	FALSE	FALSE	2	1	TRUE
Pkib	-0.190386	0.0319677	FALSE	FALSE	2	1	TRUE
Sema4b	-0.0859039	1.9473e-05	FALSE	FALSE	2	2	FALSE
2010001M09Rik	-0.0527547	1.79359e-05	FALSE	FALSE	1	2	TRUE
Maged1	-0.00757987	0.258412	FALSE	FALSE	1	3	TRUE
Clec2e	-0.00353915	0.00183876	FALSE	FALSE	3	1	TRUE
Serpina3f	0.0338431	1.26182e-05	FALSE	FALSE	3	1	TRUE
Malt1	0.0591445	0.834813	FALSE	FALSE	3	3	FALSE
Rgs10	0.0921403	0.00896495	FALSE	FALSE	1	2	TRUE
E330016A19Rik	0.126348	0.093048	FALSE	FALSE	3	1	TRUE
Il10	0.134179	0.0234857	FALSE	FALSE	1	3	TRUE
Rgs1	0.140374	0.000269251	FALSE	FALSE	3	1	TRUE
Efr3a	0.16987	0.375756	FALSE	FALSE	2	2	FALSE
Ripk4	0.196751	0.00242078	FALSE	FALSE	1	3	TRUE
Lrrk1	0.205298	1.90045e-10	FALSE	FALSE	1	2	TRUE
Il15ra	0.224494	0.0268155	FALSE	FALSE	3	3	FALSE
Ch25h	0.314497	0.000319743	FALSE	FALSE	2	1	TRUE
Ankrd17	0.329899	0.0261784	FALSE	FALSE	3	1	TRUE
Emb	0.342723	0.0232984	FALSE	FALSE	2	2	FALSE
Mcoln3	0.367863	0.0483501	FALSE	FALSE	2	1	TRUE
Sel1l	0.396121	0.004787	FALSE	FALSE	1	1	FALSE
6720456H20Rik	0.456778	0.0524159	FALSE	FALSE	2	2	FALSE
Snx1	0.462521	0.000150566	FALSE	FALSE	3	1	TRUE
Psmb10	0.463612	0.0058301	FALSE	FALSE	2	2	FALSE
Snn	0.465288	0.00305179	FALSE	FALSE	2	2	FALSE
Piwil2	0.475956	0.0490251	FALSE	FALSE	3	3	FALSE
Tnfsf8	0.481204	0.0156227	FALSE	FALSE	3	3	FALSE
Ppp1cc	0.493383	0.00255724	FALSE	FALSE	3	1	TRUE
Cobll1	0.495294	0.00635956	FALSE	FALSE	3	1	TRUE
Fyn	0.495475	0.0248478	FALSE	FALSE	2	2	FALSE
Hic1	0.497113	0.679747	FALSE	FALSE	1	3	TRUE
Irf1	0.505731	0.0101172	FALSE	FALSE	2	2	FALSE
Itpr1	0.507405	0.00229049	FALSE	FALSE	1	2	TRUE
Phkg2	0.507599	1.82896e-06	FALSE	FALSE	1	2	TRUE
Ffar2	0.514329	7.46115e-11	FALSE	FALSE	1	2	TRUE
Arcn1	0.516183	0.000143063	FALSE	FALSE	1	1	FALSE
Tmem65	0.517246	0.00772444	FALSE	FALSE	2	3	TRUE
Tbx21	0.524521	0.000101841	FALSE	FALSE	2	3	TRUE
Mapre2	0.52646	0.000411576	FALSE	FALSE	3	3	FALSE
Lrrc1	0.526993	0.00267336	FALSE	FALSE	2	2	FALSE
Hnrpd	0.529813	0.0227248	FALSE	FALSE	3	3	FALSE
Vapb	0.531853	0.0301122	FALSE	FALSE	1	2	TRUE
Hopx	0.532582	2.28835e-12	FALSE	FALSE	2	2	FALSE
Nkiras1	0.535454	0.0011249	FALSE	FALSE	3	1	TRUE
Fhl2	0.545036	1.06497e-07	FALSE	FALSE	1	1	FALSE
Cd247	0.545543	0.643249	FALSE	FALSE	2	2	FALSE
Cbx8	0.546213	0.301979	FALSE	FALSE	1	2	TRUE
Pim2	0.548188	0.000762384	FALSE	FALSE	1	1	FALSE
Sepn1	0.548852	0.00073706	FALSE	FALSE	1	1	FALSE
Pkn2	0.550099	0.00238918	FALSE	FALSE	3	3	FALSE
Dusp6	0.554727	0.128867	FALSE	FALSE	3	3	FALSE
Evl	0.554974	0.981994	FALSE	FALSE	1	2	TRUE
Smchd1	0.558557	0.0001112	FALSE	FALSE	1	1	FALSE
Sft2d2	0.563132	0.064666	FALSE	FALSE	1	1	FALSE
Vbp1	0.563569	0.00445552	FALSE	FALSE	3	1	TRUE
Lphn1	0.571654	0.0111507	FALSE	FALSE	2	2	FALSE
Lef1	0.571886	0.0370461	FALSE	FALSE	1	2	TRUE
Nudt6	0.574195	0.000180855	FALSE	FALSE	2	2	FALSE
Tnfsf14	0.574281	0.0191275	FALSE	FALSE	3	3	FALSE
Sulf2	0.574801	0.000156399	FALSE	FALSE	1	1	FALSE
Bax	0.57528	0.0524845	FALSE	FALSE	3	3	FALSE
5830415L20Rik	0.576317	0.0130259	FALSE	FALSE	1	1	FALSE
Pigp	0.57861	0.00219661	FALSE	FALSE	2	1	TRUE
Fgd2	0.579949	0.00302512	FALSE	FALSE	2	2	FALSE
Tgtp	0.580606	3.04169e-06	FALSE	FALSE	2	2	FALSE
AI316807	0.580948	0.0799644	FALSE	FALSE	2	2	FALSE
1110005A23Rik	0.592907	0.00478201	FALSE	FALSE	3	1	TRUE
Ptger2	0.595571	0.000642284	FALSE	FALSE	1	1	FALSE
LOC667250	0.596058	7.36554e-07	FALSE	FALSE	1	1	FALSE
Atm	0.60304	0.359385	FALSE	FALSE	2	1	TRUE
Fgf13	0.607574	0.774413	FALSE	FALSE	2	2	FALSE
Tdrkh	0.613178	0.0181532	FALSE	FALSE	1	3	TRUE
Dazap1	0.61387	3.85115e-05	FALSE	FALSE	3	1	TRUE
2610024E20Rik	0.615992	0.0016423	FALSE	FALSE	2	2	FALSE
Extl2	0.621003	0.000583584	FALSE	FALSE	3	1	TRUE
1700021C14Rik	0.621507	0.000645601	FALSE	FALSE	2	2	FALSE
Mbd5	0.624683	0.672735	FALSE	FALSE	1	2	TRUE
Jak1	0.627093	0.066152	FALSE	FALSE	2	2	FALSE
Itga6	0.631954	0.00245246	FALSE	FALSE	2	2	FALSE
Enox1	0.638967	0.000472546	FALSE	FALSE	3	3	FALSE
Hif1a	0.640354	0.0749954	FALSE	FALSE	3	1	TRUE
Bcl3	0.64075	0.00300098	FALSE	FALSE	1	1	FALSE
Neu1	0.642879	0.163286	FALSE	FALSE	1	2	TRUE
Klhl24	0.643088	0.0347007	FALSE	FALSE	1	2	TRUE
Usp53	0.645194	0.074758	FALSE	FALSE	2	2	FALSE
Btk	0.646451	0.000646506	FALSE	FALSE	2	3	TRUE
Pitpnm1	0.647564	0.314388	FALSE	FALSE	2	2	FALSE
Itm2a	0.647944	0.0181249	FALSE	FALSE	3	3	FALSE
Rwdd4a	0.648909	0.0298549	FALSE	FALSE	3	3	FALSE
Slc14a1	0.649943	0.0216904	FALSE	FALSE	1	2	TRUE
Mansc1	0.650909	0.0322675	FALSE	FALSE	1	1	FALSE
Tmed2	0.655899	1.62954e-05	FALSE	FALSE	1	1	FALSE
6430510M02Rik	0.656685	0.00398963	FALSE	FALSE	2	2	FALSE
Igtp	0.656826	4.39469e-06	FALSE	FALSE	1	1	FALSE
Lgals7	0.657327	0.444413	FALSE	FALSE	1	3	TRUE
Tmem110	0.658973	4.29784e-05	FALSE	FALSE	1	2	TRUE
Camta1	0.659472	0.607377	FALSE	FALSE	1	3	TRUE
Atn1	0.660717	0.00641696	FALSE	FALSE	2	2	FALSE
Bbs12	0.661059	4.02189e-06	FALSE	FALSE	3	1	TRUE
Tgfb1	0.662497	0.998545	FALSE	FALSE	3	3	FALSE
Bbs4	0.663015	0.0774511	FALSE	FALSE	2	2	FALSE
Fip1l1	0.663205	0.0010742	FALSE	FALSE	3	1	TRUE
Sept6	0.663317	0.111346	FALSE	FALSE	1	2	TRUE
Pmpcb	0.663921	3.21274e-07	FALSE	FALSE	3	1	TRUE
Aldh4a1	0.665395	0.0901665	FALSE	FALSE	1	2	TRUE
Tap2	0.668166	4.51988e-05	FALSE	FALSE	2	2	FALSE
Cct5	0.668279	0.00183642	FALSE	FALSE	3	1	TRUE
Taz	0.670148	1.08217e-06	FALSE	FALSE	1	2	TRUE
Mtmr14	0.670597	0.000157405	FALSE	FALSE	1	1	FALSE
Clip1	0.672507	0.521969	FALSE	FALSE	1	1	FALSE
Cox6c	0.673191	0.0382991	FALSE	FALSE	3	1	TRUE
Rapgef6	0.675235	1.93142e-05	FALSE	FALSE	1	2	TRUE
Hdc	0.677953	0.00465113	FALSE	FALSE	3	3	FALSE
Psmd6	0.678145	0.0040639	FALSE	FALSE	3	1	TRUE
Taf9	0.68019	0.00556717	FALSE	FALSE	3	1	TRUE
Slc38a2	0.684147	0.481498	FALSE	FALSE	2	1	TRUE
Foxk1	0.684513	0.565055	FALSE	FALSE	2	2	FALSE
Eif3k	0.684698	3.60142e-08	FALSE	FALSE	1	1	FALSE
Cox7b	0.687365	0.000269127	FALSE	FALSE	3	1	TRUE
Epm2aip1	0.689153	6.88121e-05	FALSE	FALSE	1	2	TRUE
Plk2	0.68981	0.134214	FALSE	FALSE	1	3	TRUE
Tmem49	0.690404	0.761701	FALSE	FALSE	3	3	FALSE
Fes	0.691495	1.48433e-12	FALSE	FALSE	1	1	FALSE
Usp1	0.692272	0.0033295	FALSE	FALSE	3	1	TRUE
Ahdc1	0.693343	0.110997	FALSE	FALSE	1	2	TRUE
Art4	0.693697	0.00228504	FALSE	FALSE	1	2	TRUE
Nelf	0.693831	1.60346e-06	FALSE	FALSE	1	1	FALSE
Amigo3	0.693912	0.22387	FALSE	FALSE	3	3	FALSE
Tulp4	0.694461	0.000194421	FALSE	FALSE	1	2	TRUE
Snx18	0.69587	0.120702	FALSE	FALSE	1	1	FALSE
Srp72	0.698126	1.23081e-07	FALSE	FALSE	1	1	FALSE
Ddx19a	0.698852	0.00192556	FALSE	FALSE	3	1	TRUE
Chmp2a	0.699146	0.000394246	FALSE	FALSE	1	1	FALSE
Ccdc59	0.699814	0.0962929	FALSE	FALSE	3	3	FALSE
Frmd8	0.701299	0.0116819	FALSE	FALSE	1	2	TRUE
Slc19a2	0.702554	0.00401897	TRUE	FALSE	1	1	FALSE
EG630499	0.702796	3.42131e-07	FALSE	FALSE	2	2	FALSE
Cox11	0.703355	6.58277e-06	FALSE	FALSE	3	3	FALSE
Oit3	0.703882	4.01943e-13	TRUE	FALSE	1	1	FALSE
Sypl	0.704205	0.000184555	TRUE	FALSE	1	3	TRUE
Ifitm3	0.704273	1.48044e-17	TRUE	FALSE	1	1	FALSE
Tnfaip8l2	0.70435	0.0289484	FALSE	FALSE	1	2	TRUE
Prickle1	0.705082	2.33014e-10	TRUE	FALSE	1	1	FALSE
Klhdc2	0.705492	0.201177	FALSE	FALSE	1	2	TRUE
D030074E01Rik	0.705899	6.86367e-08	TRUE	FALSE	2	2	FALSE
Cd82	0.706373	0.121467	FALSE	FALSE	3	3	FALSE
Sfrs2	0.706759	0.00160031	FALSE	FALSE	3	3	FALSE
Fbxl12	0.707984	2.41091e-05	FALSE	FALSE	1	2	TRUE
Slc25a30	0.708472	0.0123044	FALSE	FALSE	1	2	TRUE
Ociad2	0.708753	1.98391e-07	TRUE	FALSE	3	1	TRUE
1600014C10Rik	0.708818	0.000152916	FALSE	FALSE	2	2	FALSE
Hist2h2be	0.709218	0.0241392	FALSE	FALSE	1	2	TRUE
Ptpn12	0.709808	1.32996e-05	TRUE	FALSE	2	2	FALSE
Gab3	0.710111	6.12724e-06	FALSE	FALSE	2	2	FALSE
Aqp3	0.710791	0.00033491	FALSE	FALSE	2	2	FALSE
Adar	0.711021	1.95165e-06	TRUE	FALSE	1	1	FALSE
Scin	0.711533	0.000582312	TRUE	FALSE	3	3	FALSE
Cdc14b	0.711821	0.106201	FALSE	FALSE	2	2	FALSE
Ifng	0.712227	2.00822e-08	FALSE	FALSE	2	3	TRUE
Vapa	0.713249	8.93861e-06	FALSE	FALSE	3	1	TRUE
BC038156	0.71393	4.73203e-07	TRUE	FALSE	1	2	TRUE
Smpdl3a	0.714106	3.0118e-07	TRUE	FALSE	2	2	FALSE
Agpat3	0.714176	0.000187618	FALSE	FALSE	1	1	FALSE
Pols	0.714229	0.757396	FALSE	FALSE	3	1	TRUE
Samhd1	0.71456	2.69196e-08	TRUE	FALSE	1	1	FALSE
Tomm22	0.715624	4.29865e-05	FALSE	FALSE	3	1	TRUE
Cnp	0.715666	0.000269548	FALSE	FALSE	1	2	TRUE
BC038822	0.717048	0.634196	FALSE	FALSE	2	2	FALSE
BC043098	0.717264	2.75584e-05	FALSE	FALSE	2	2	FALSE
Adi1	0.718969	0.990186	FALSE	FALSE	1	2	TRUE
Akap12	0.718996	0.00513899	FALSE	FALSE	1	2	TRUE
Atp8a1	0.718997	0.000570874	FALSE	FALSE	2	2	FALSE
Ikzf1	0.719229	2.68258e-09	TRUE	FALSE	2	2	FALSE
Plcl2	0.719596	3.68273e-06	TRUE	FALSE	1	2	TRUE
Stat2	0.720423	5.54795e-08	TRUE	FALSE	1	1	FALSE
Dtx3l	0.720832	1.11223e-07	TRUE	FALSE	1	1	FALSE
Elk3	0.721721	0.000134269	FALSE	FALSE	1	1	FALSE
ENSMUSG00000068790	0.722084	2.30179e-05	FALSE	FALSE	2	2	FALSE
Actb	0.722708	0.629972	FALSE	FALSE	1	1	FALSE
Hsd11b1	0.723163	2.46668e-14	TRUE	FALSE	2	2	FALSE
Nfix	0.724184	0.000946858	FALSE	FALSE	2	2	FALSE
Pex6	0.724648	0.763612	FALSE	FALSE	1	2	TRUE
Adh4	0.724993	5.40512e-09	TRUE	FALSE	3	1	TRUE
Foxq1	0.725716	1.14662e-11	TRUE	FALSE	1	2	TRUE
Csnk1d	0.725899	0.0813358	FALSE	FALSE	1	3	TRUE
Fabp5	0.726339	0.000278465	FALSE	FALSE	3	1	TRUE
Faah	0.726341	0.0350111	FALSE	FALSE	1	2	TRUE
Ifngr2	0.72666	0.000139934	FALSE	FALSE	2	2	FALSE
Usp52	0.726864	3.64427e-05	FALSE	FALSE	1	2	TRUE
Fzd5	0.727058	0.869314	FALSE	FALSE	3	3	FALSE
1700029G01Rik	0.728149	0.104011	FALSE	FALSE	1	3	TRUE
Cyp4f13	0.72951	4.18311e-06	FALSE	FALSE	1	2	TRUE
Snx25	0.729952	8.6885e-07	FALSE	FALSE	1	1	FALSE
Eif4enif1	0.730265	1.64358e-05	FALSE	FALSE	3	1	TRUE
2610209M04Rik	0.730269	0.0118952	FALSE	FALSE	3	1	TRUE
Ahi1	0.730878	0.889057	FALSE	FALSE	3	3	FALSE
Plec1	0.731283	0.00892213	FALSE	FALSE	2	2	FALSE
Fus	0.731346	0.163789	FALSE	FALSE	3	1	TRUE
Dapl1	0.731846	0.181256	FALSE	FALSE	1	1	FALSE
Hvcn1	0.73219	7.86615e-05	FALSE	FALSE	2	2	FALSE
Kcnf1	0.732395	9.29814e-05	TRUE	FALSE	2	2	FALSE
Tlk1	0.732966	9.47622e-08	TRUE	FALSE	2	2	FALSE
Ppp3ca	0.733189	4.5197e-11	TRUE	FALSE	2	2	FALSE
1700047I17Rik1	0.733213	6.13809e-05	FALSE	FALSE	1	1	FALSE
Pdlim4	0.733387	0.000161184	FALSE	FALSE	1	2	TRUE
9530068E07Rik	0.733498	0.0161991	FALSE	FALSE	1	1	FALSE
1200015F23Rik	0.733937	0.000128652	FALSE	FALSE	3	3	FALSE
Casp3	0.734541	1.38834e-05	FALSE	FALSE	1	1	FALSE
Afg3l2	0.735806	0.0224587	FALSE	FALSE	1	1	FALSE
Abce1	0.737204	0.00109417	FALSE	FALSE	3	3	FALSE
Ntrk3	0.737207	4.00696e-09	TRUE	FALSE	1	1	FALSE
Itga3	0.737249	3.8378e-05	TRUE	FALSE	1	1	FALSE
Vps29	0.737409	2.3476e-05	FALSE	FALSE	3	1	TRUE
2210412D01Rik	0.737494	1.40091e-09	TRUE	FALSE	3	1	TRUE
Dld	0.737795	0.00017983	FALSE	FALSE	3	1	TRUE
Pcna	0.738315	1.42524e-06	FALSE	FALSE	3	1	TRUE
Enc1	0.738581	0.000163031	FALSE	FALSE	2	2	FALSE
Ppm1l	0.738703	0.00594159	FALSE	FALSE	2	2	FALSE
Ddx26b	0.738885	2.5002e-05	TRUE	FALSE	1	2	TRUE
2410022L05Rik	0.739434	0.000205642	TRUE	FALSE	1	1	FALSE
Etv6	0.739484	2.13968e-07	FALSE	FALSE	3	1	TRUE
Gimap9	0.739512	0.0104608	FALSE	FALSE	2	2	FALSE
Pfkfb2	0.739818	0.498307	FALSE	FALSE	2	2	FALSE
Sytl3	0.740853	0.161728	FALSE	FALSE	3	3	FALSE
D16H22S680E	0.740909	0.365074	FALSE	FALSE	2	2	FALSE
Snx5	0.740985	1.36422e-06	FALSE	FALSE	3	1	TRUE
Psmd12	0.741397	0.000296705	FALSE	FALSE	3	1	TRUE
Vhlh	0.741619	1.41763e-08	FALSE	FALSE	1	1	FALSE
Samsn1	0.741973	0.0501165	FALSE	FALSE	1	1	FALSE
EG433923	0.742248	5.85459e-05	FALSE	FALSE	3	3	FALSE
Prm1	0.742252	1.28081e-08	TRUE	FALSE	1	1	FALSE
Usmg5	0.742595	0.00156031	FALSE	FALSE	3	1	TRUE
Ncbp2	0.742619	9.42723e-05	FALSE	FALSE	3	3	FALSE
Tal2	0.74304	2.40686e-05	TRUE	FALSE	1	1	FALSE
Lyrm5	0.743155	7.9532e-07	TRUE	FALSE	2	2	FALSE
Fut7	0.743642	2.64479e-08	TRUE	FALSE	1	1	FALSE
Scamp1	0.7442	3.04686e-05	FALSE	FALSE	1	1	FALSE
Ghitm	0.745011	0.0258244	FALSE	FALSE	1	1	FALSE
Fcer2a	0.745621	1.59633e-06	TRUE	FALSE	3	3	FALSE
Gpr18	0.745742	0.000831593	FALSE	FALSE	2	2	FALSE
Rab9	0.745822	8.30264e-09	FALSE	FALSE	1	1	FALSE
Cnn2	0.74631	0.98616	FALSE	FALSE	1	2	TRUE
Trim26	0.746464	3.63922e-10	TRUE	FALSE	2	2	FALSE
Cox4nb	0.746753	2.50582e-07	FALSE	FALSE	3	3	FALSE
2900011O08Rik	0.746802	0.000119255	FALSE	FALSE	2	2	FALSE
Trim56	0.746995	9.93857e-06	FALSE	FALSE	2	2	FALSE
Ly9	0.746998	3.02009e-07	TRUE	FALSE	2	2	FALSE
Paics	0.747411	1.20175e-08	FALSE	FALSE	3	1	TRUE
Ndufs4	0.747875	2.26085e-05	FALSE	FALSE	1	1	FALSE
Ube1l	0.748236	2.46022e-10	TRUE	FALSE	2	1	TRUE
St8sia1	0.748459	0.00677296	FALSE	FALSE	2	2	FALSE
Arsb	0.748673	2.95789e-05	TRUE	FALSE	1	1	FALSE
Rbpj	0.748798	6.31855e-09	TRUE	FALSE	1	1	FALSE
Swap70	0.749142	0.183299	FALSE	FALSE	3	3	FALSE
Nsmaf	0.750085	0.101718	FALSE	FALSE	1	1	FALSE
Luzp1	0.750887	1.4049e-07	TRUE	FALSE	1	1	FALSE
Ddr1	0.751136	0.00146474	FALSE	FALSE	1	1	FALSE
Elmo2	0.751214	3.5502e-07	TRUE	FALSE	1	1	FALSE
Nol7	0.752181	2.6953e-06	FALSE	FALSE	3	3	FALSE
Rnf11	0.752544	0.0129967	FALSE	FALSE	1	1	FALSE
2310040C09Rik	0.752877	0.997342	FALSE	FALSE	3	3	FALSE
2900064A13Rik	0.752909	0.000217935	FALSE	FALSE	3	1	TRUE
Alg8	0.752949	6.52929e-06	FALSE	FALSE	3	1	TRUE
Niban	0.752963	1.03556e-09	TRUE	FALSE	3	1	TRUE
Map2k1	0.753221	2.44036e-05	FALSE	FALSE	1	1	FALSE
Dzip1	0.753887	0.101439	FALSE	FALSE	2	2	FALSE
Dusp10	0.75431	0.000498826	FALSE	FALSE	2	2	FALSE
Nckap1	0.754388	0.00438291	FALSE	FALSE	1	1	FALSE
Ehd3	0.754479	2.90525e-06	TRUE	FALSE	2	2	FALSE
Tnfrsf9	0.754506	0.463704	FALSE	FALSE	1	3	TRUE
Tapbpl	0.754702	9.86095e-07	TRUE	FALSE	2	2	FALSE
Cish	0.755027	0.241795	FALSE	FALSE	3	1	TRUE
Rnf135	0.755385	0.0322762	FALSE	FALSE	1	2	TRUE
Ager	0.757568	0.000793821	FALSE	FALSE	1	2	TRUE
Gypc	0.757654	9.7823e-08	TRUE	FALSE	3	3	FALSE
Kdelr3	0.757906	5.57368e-08	TRUE	FALSE	1	1	FALSE
Lyrm2	0.758204	0.0440912	FALSE	FALSE	2	2	FALSE
Cd164	0.758459	1.35456e-11	TRUE	FALSE	2	2	FALSE
Ankmy2	0.759059	0.633794	FALSE	FALSE	1	1	FALSE
L3mbtl3	0.759093	0.404965	FALSE	FALSE	2	2	FALSE
Ephb6	0.759201	0.212986	FALSE	FALSE	1	2	TRUE
Abcb1b	0.759384	3.38165e-06	FALSE	FALSE	2	3	TRUE
Ubash3a	0.759732	0.190699	FALSE	FALSE	2	2	FALSE
Pld3	0.759746	2.60258e-06	FALSE	FALSE	2	2	FALSE
Lgals3	0.760403	4.41452e-08	FALSE	FALSE	1	1	FALSE
Dock9	0.760998	5.4069e-05	FALSE	FALSE	2	2	FALSE
ORF28	0.761336	0.000277567	TRUE	FALSE	2	2	FALSE
Nsmce2	0.761816	7.23001e-05	FALSE	FALSE	3	1	TRUE
Elf1	0.76184	5.39333e-05	FALSE	FALSE	2	2	FALSE
Thex1	0.761885	6.71908e-09	TRUE	FALSE	1	1	FALSE
H2-DMb1	0.762236	4.3242e-06	TRUE	FALSE	1	2	TRUE
H2-DMb2	0.763383	6.57156e-05	FALSE	FALSE	1	2	TRUE
Akr1c18	0.763661	1.04338e-05	FALSE	FALSE	1	1	FALSE
Aebp2	0.763753	0.620298	FALSE	FALSE	3	3	FALSE
Trex1	0.763905	1.74692e-05	FALSE	FALSE	3	1	TRUE
Serpina3g	0.764702	5.33177e-05	FALSE	FALSE	3	1	TRUE
6330416G13Rik	0.764812	0.0609556	FALSE	FALSE	2	2	FALSE
Rasgrp4	0.764889	0.000763466	FALSE	FALSE	1	2	TRUE
Zdhhc14	0.765712	2.12118e-09	TRUE	FALSE	2	2	FALSE
Cat	0.766578	0.717747	FALSE	FALSE	1	2	TRUE
Entpd4	0.766657	6.37846e-09	TRUE	FALSE	1	2	TRUE
Enox2	0.767149	8.79129e-09	FALSE	FALSE	1	1	FALSE
Srebf2	0.767611	0.180534	FALSE	FALSE	1	1	FALSE
R3hdm1	0.767612	3.69465e-07	TRUE	FALSE	1	1	FALSE
1500019G21Rik	0.768055	4.73674e-05	FALSE	FALSE	3	3	FALSE
Psip1	0.768082	0.745297	FALSE	FALSE	1	2	TRUE
Chkb	0.768197	6.00537e-13	TRUE	FALSE	2	2	FALSE
Ttyh3	0.768702	0.218141	FALSE	FALSE	1	2	TRUE
Fmo5	0.769353	0.00174676	FALSE	FALSE	2	2	FALSE
Dock11	0.769441	0.00461557	FALSE	FALSE	2	2	FALSE
Magohb	0.769461	1.39028e-05	FALSE	FALSE	3	3	FALSE
Foxn3	0.770024	0.0452228	FALSE	FALSE	1	2	TRUE
Rtn4rl1	0.770368	0.0491577	FALSE	FALSE	1	2	TRUE
Kpnb1	0.770822	0.00027328	FALSE	FALSE	3	1	TRUE
B3gnt5	0.771178	1.19706e-08	TRUE	FALSE	2	2	FALSE
S100pbp	0.771946	0.675959	FALSE	FALSE	3	3	FALSE
Mknk1	0.772031	0.000883785	FALSE	FALSE	1	2	TRUE
Smarca5	0.772129	0.000283943	FALSE	FALSE	3	1	TRUE
March2	0.772385	0.000107831	FALSE	FALSE	2	2	FALSE
Eea1	0.772503	1.46088e-08	TRUE	FALSE	3	3	FALSE
Gpr171	0.772564	0.877315	FALSE	FALSE	3	3	FALSE
Cdc34	0.772681	1.24295e-05	FALSE	FALSE	3	3	FALSE
Metap2	0.773084	2.19276e-05	FALSE	FALSE	3	1	TRUE
Ccr8	0.773167	0.00890526	FALSE	FALSE	3	3	FALSE
LOC56628	0.773901	1.1949e-05	FALSE	FALSE	2	2	FALSE
Irf4	0.773942	0.169561	FALSE	FALSE	3	3	FALSE
Arid4b	0.77415	0.0608479	FALSE	FALSE	2	2	FALSE
Ppt1	0.774357	7.16161e-06	TRUE	FALSE	1	1	FALSE
Dnajc3a	0.774426	0.00217184	FALSE	FALSE	2	2	FALSE
Sfi1	0.774487	0.000157772	FALSE	FALSE	1	2	TRUE
Arid1b	0.774681	0.00146675	FALSE	FALSE	2	2	FALSE
Nt5e	0.774771	5.58254e-11	TRUE	FALSE	2	2	FALSE
Dis3	0.775413	9.71501e-05	FALSE	FALSE	3	3	FALSE
Zdhhc15	0.775556	0.39227	FALSE	FALSE	2	2	FALSE
Cdc73	0.775743	0.000140357	FALSE	FALSE	3	3	FALSE
Arhgdig	0.775817	4.85912e-12	TRUE	FALSE	3	1	TRUE
Zwint	0.775825	0.000350623	FALSE	FALSE	1	3	TRUE
Sipa1	0.775966	0.857625	FALSE	FALSE	1	2	TRUE
Anxa9	0.777146	1.55826e-08	TRUE	FALSE	1	1	FALSE
Bex4	0.77789	0.0011178	FALSE	FALSE	3	1	TRUE
Luc7l	0.778273	2.43542e-05	FALSE	FALSE	3	3	FALSE
Crem	0.778397	0.999128	FALSE	FALSE	3	3	FALSE
Xdh	0.778693	1.88408e-12	TRUE	FALSE	2	1	TRUE
Smc3	0.778922	2.43467e-08	FALSE	FALSE	1	1	FALSE
Slfn2	0.779052	3.97491e-05	TRUE	FALSE	2	3	TRUE
Il1r2	0.779566	0.223673	FALSE	FALSE	3	3	FALSE
Ier5l	0.779712	5.18015e-09	TRUE	FALSE	1	1	FALSE
Copz2	0.779727	2.42803e-12	TRUE	FALSE	1	1	FALSE
Sqrdl	0.779756	0.00366702	FALSE	FALSE	1	2	TRUE
Zcchc3	0.780091	6.65902e-09	FALSE	FALSE	1	1	FALSE
2810474O19Rik	0.780251	9.75208e-06	FALSE	FALSE	2	2	FALSE
Gm885	0.780465	8.06604e-11	TRUE	FALSE	1	1	FALSE
Cacnb3	0.781006	0.00066241	FALSE	FALSE	1	1	FALSE
Exosc2	0.781071	3.42177e-08	FALSE	FALSE	3	3	FALSE
Vcl	0.781427	0.0101406	FALSE	FALSE	3	1	TRUE
Immt	0.781632	8.43639e-05	FALSE	FALSE	3	3	FALSE
Mterf	0.782238	0.0714005	FALSE	FALSE	2	2	FALSE
Add1	0.782472	0.140132	FALSE	FALSE	1	2	TRUE
Esco1	0.782828	0.000508427	FALSE	FALSE	2	2	FALSE
Lrch1	0.782864	1.69364e-05	FALSE	FALSE	2	2	FALSE
Hprt1	0.783012	1.01718e-11	FALSE	FALSE	1	1	FALSE
Dedd2	0.783207	0.000843016	FALSE	FALSE	2	2	FALSE
Fos	0.783604	0.000143224	FALSE	FALSE	2	2	FALSE
Cxcr3	0.783781	0.000292771	TRUE	FALSE	2	2	FALSE
G3bp1	0.78381	0.673285	FALSE	FALSE	3	1	TRUE
Entpd5	0.783855	0.883685	FALSE	FALSE	1	2	TRUE
1190002H23Rik	0.783861	0.0134035	FALSE	FALSE	1	2	TRUE
Rbm43	0.784236	0.000124117	TRUE	FALSE	1	1	FALSE
Crebbp	0.78432	0.000268855	FALSE	FALSE	2	2	FALSE
Fnip1	0.784469	0.0301623	FALSE	FALSE	1	1	FALSE
Klf6	0.784805	0.0054549	FALSE	FALSE	1	2	TRUE
Tmem8	0.785161	0.0484587	FALSE	FALSE	2	2	FALSE
Ccrn4l	0.785758	0.00444685	FALSE	FALSE	1	1	FALSE
Tnfaip3	0.78678	0.421387	FALSE	FALSE	3	3	FALSE
Kif21b	0.787308	0.00325666	FALSE	FALSE	1	2	TRUE
Trat1	0.787846	1.40807e-06	TRUE	FALSE	2	2	FALSE
Dhrs1	0.788188	7.41669e-07	FALSE	FALSE	1	1	FALSE
St13	0.78914	3.49054e-06	FALSE	FALSE	3	1	TRUE
Mllt3	0.789336	2.31296e-05	TRUE	FALSE	1	2	TRUE
Pde2a	0.789347	6.8466e-06	FALSE	FALSE	2	2	FALSE
Smox	0.789708	0.000728213	FALSE	FALSE	1	1	FALSE
Fchsd2	0.789844	2.34155e-09	TRUE	FALSE	1	2	TRUE
Ccrl2	0.789916	3.19719e-07	TRUE	FALSE	1	1	FALSE
Hsdl1	0.790111	0.00587702	FALSE	FALSE	1	2	TRUE
Mrps18c	0.790342	0.00010014	FALSE	FALSE	3	1	TRUE
Atp11c	0.790871	0.0565592	FALSE	FALSE	2	2	FALSE
Amz2	0.79109	1.57634e-07	FALSE	FALSE	1	1	FALSE
Hsp90b1	0.792184	0.116252	FALSE	FALSE	3	3	FALSE
Cdkn1a	0.792855	1.26887e-07	TRUE	FALSE	1	1	FALSE
Mrpl1	0.792855	4.57721e-06	FALSE	FALSE	3	1	TRUE
Lpxn	0.79385	2.06014e-11	TRUE	FALSE	1	2	TRUE
Ggnbp1	0.794234	0.364831	FALSE	FALSE	1	2	TRUE
Apol9b	0.794519	0.0526457	FALSE	FALSE	2	2	FALSE
Sgk1	0.795277	1.11261e-18	TRUE	FALSE	2	2	FALSE
Ppp1r1b	0.795703	2.76677e-06	TRUE	FALSE	3	1	TRUE
Slc25a17	0.795747	6.29772e-07	FALSE	FALSE	3	3	FALSE
Gipc1	0.795843	1.39155e-06	FALSE	FALSE	1	1	FALSE
3110056O03Rik	0.795948	0.0260172	FALSE	FALSE	2	2	FALSE
Gldc	0.796609	8.49498e-10	TRUE	FALSE	1	1	FALSE
Chmp5	0.796652	0.00160236	FALSE	FALSE	1	1	FALSE
Sdcbp2	0.796656	2.65164e-10	TRUE	FALSE	1	1	FALSE
Gcn5l2	0.796731	0.124473	FALSE	FALSE	2	2	FALSE
Ranbp10	0.797482	0.00414625	FALSE	FALSE	2	2	FALSE
Ankrd47	0.797927	2.58076e-05	FALSE	FALSE	1	1	FALSE
AI847670	0.798261	0.00233467	FALSE	FALSE	3	1	TRUE
Exoc2	0.798268	0.00857385	FALSE	FALSE	1	1	FALSE
Tcfe3	0.798342	0.00538443	FALSE	FALSE	3	3	FALSE
Casp7	0.79845	0.669339	FALSE	FALSE	1	1	FALSE
Cblb	0.798784	0.336508	FALSE	FALSE	3	3	FALSE
Selp	0.799224	4.83726e-07	FALSE	FALSE	1	1	FALSE
Mat2b	0.799298	0.0203994	FALSE	FALSE	2	2	FALSE
1190005F20Rik	0.799488	0.264709	FALSE	FALSE	2	2	FALSE
Evi5	0.799593	1.99362e-07	FALSE	FALSE	3	3	FALSE
Ttc7	0.799682	0.523132	FALSE	FALSE	1	2	TRUE
Il17ra	0.800734	0.000188647	TRUE	FALSE	2	2	FALSE
Bcl7a	0.800827	0.821843	FALSE	FALSE	2	1	TRUE
Atxn1	0.800968	0.00216788	FALSE	FALSE	3	1	TRUE
Mll1	0.801045	1.47476e-05	FALSE	FALSE	2	2	FALSE
Cldn12	0.801275	0.000724351	FALSE	FALSE	1	1	FALSE
Rrn3	0.801431	0.000290783	FALSE	FALSE	3	3	FALSE
Sept9	0.801804	0.0277137	FALSE	FALSE	1	2	TRUE
Anp32e	0.802302	0.000139207	FALSE	FALSE	1	1	FALSE
6330442E10Rik	0.802418	0.0253359	FALSE	FALSE	1	2	TRUE
Cct7	0.802543	7.9884e-10	FALSE	FALSE	3	1	TRUE
Foxred2	0.802764	0.37333	FALSE	FALSE	3	3	FALSE
Cebpg	0.802782	0.0297465	FALSE	FALSE	1	1	FALSE
Itsn2	0.803185	0.000354028	FALSE	FALSE	2	2	FALSE
Akt3	0.80331	0.000264979	FALSE	FALSE	3	1	TRUE
Fli1	0.803356	0.0291632	FALSE	FALSE	2	2	FALSE
Thrap2	0.803512	3.64992e-09	TRUE	FALSE	2	2	FALSE
Ccr6	0.803702	5.2666e-08	TRUE	FALSE	2	2	FALSE
Adamtsl4	0.803841	1.40858e-15	TRUE	FALSE	1	2	TRUE
Ywhae	0.804075	8.84442e-05	FALSE	FALSE	3	1	TRUE
Capn2	0.804314	0.00236096	FALSE	FALSE	1	1	FALSE
Mina	0.804504	6.2162e-08	FALSE	FALSE	3	3	FALSE
Slc28a2	0.804546	0.184182	FALSE	FALSE	2	2	FALSE
Slc15a3	0.804935	0.00453649	FALSE	FALSE	3	1	TRUE
Zscan12	0.805359	8.64962e-13	TRUE	FALSE	1	1	FALSE
Rora	0.805387	0.0633174	FALSE	FALSE	2	1	TRUE
Ptprcap	0.805833	0.00644345	FALSE	FALSE	2	2	FALSE
Cenpb	0.805999	4.05745e-06	FALSE	FALSE	1	1	FALSE
Poldip2	0.806002	0.00276246	FALSE	FALSE	3	3	FALSE
Cdh15	0.806217	3.91923e-08	FALSE	FALSE	3	1	TRUE
Cnot4	0.806802	2.21916e-06	FALSE	FALSE	2	2	FALSE
Slc46a3	0.807255	1.56095e-05	TRUE	FALSE	2	2	FALSE
Prdm2	0.807675	3.632e-05	TRUE	FALSE	2	2	FALSE
Kif3a	0.807809	1.1904e-14	TRUE	FALSE	1	1	FALSE
Pbx2	0.808293	0.000293913	TRUE	FALSE	1	2	TRUE
Cpne2	0.808642	6.26192e-08	TRUE	FALSE	1	1	FALSE
Ctns	0.808861	0.0152541	FALSE	FALSE	1	2	TRUE
4833442J19Rik	0.808883	0.00570049	FALSE	FALSE	1	2	TRUE
Lmo2	0.80924	1.60882e-06	FALSE	FALSE	2	2	FALSE
Smarce1	0.809271	2.90352e-05	FALSE	FALSE	2	2	FALSE
Enoph1	0.809558	1.47231e-09	TRUE	FALSE	3	1	TRUE
5830405N20Rik	0.809612	4.49918e-08	TRUE	FALSE	2	2	FALSE
Apbb1ip	0.810229	0.00126118	TRUE	FALSE	2	2	FALSE
Klk8	0.810298	7.46821e-07	TRUE	FALSE	1	2	TRUE
Rhobtb2	0.810414	0.109277	FALSE	FALSE	2	2	FALSE
Uap1	0.810516	0.249045	FALSE	FALSE	3	3	FALSE
Bcap29	0.810554	0.00244459	FALSE	FALSE	3	3	FALSE
Utp15	0.810563	5.09399e-06	FALSE	FALSE	3	3	FALSE
Il16	0.810587	0.103437	FALSE	FALSE	1	2	TRUE
Hsp90aa1	0.810878	0.000475611	FALSE	FALSE	3	3	FALSE
Pter	0.810953	4.89387e-12	TRUE	FALSE	1	1	FALSE
Il3ra	0.81115	9.77703e-11	TRUE	FALSE	1	1	FALSE
Trpc2	0.811246	0.194597	FALSE	FALSE	2	2	FALSE
2410091C18Rik	0.811481	3.21943e-05	FALSE	FALSE	3	1	TRUE
Ube2b	0.81164	0.000197424	FALSE	FALSE	1	2	TRUE
Ndufb5	0.811912	3.30154e-07	FALSE	FALSE	1	1	FALSE
Gabpb1	0.812027	0.934795	FALSE	FALSE	3	3	FALSE
9930104L06Rik	0.812232	2.67216e-09	TRUE	FALSE	2	2	FALSE
Nampt	0.812612	1.15351e-05	FALSE	FALSE	1	1	FALSE
Zc3h15	0.812919	0.00339645	FALSE	FALSE	3	1	TRUE
Elovl1	0.813108	0.49252	FALSE	FALSE	3	1	TRUE
Ciita	0.813527	4.95684e-05	FALSE	FALSE	2	2	FALSE
Sugt1	0.813589	0.00204648	FALSE	FALSE	1	1	FALSE
Ndufa5	0.813642	1.24222e-06	FALSE	FALSE	3	1	TRUE
Plxnd1	0.813767	0.0433177	FALSE	FALSE	1	1	FALSE
Kpna3	0.814198	9.78597e-06	FALSE	FALSE	3	1	TRUE
Pom121	0.814256	0.00014797	FALSE	FALSE	3	1	TRUE
Prr18	0.814388	0.136841	FALSE	FALSE	2	2	FALSE
Lonp2	0.814722	0.0301882	FALSE	FALSE	2	2	FALSE
Atxn7l1	0.814831	1.40843e-10	TRUE	FALSE	1	1	FALSE
Trafd1	0.814984	2.8481e-12	TRUE	FALSE	1	1	FALSE
Socs1	0.815084	0.0536357	FALSE	FALSE	3	2	TRUE
Aqr	0.815418	4.5863e-08	FALSE	FALSE	2	2	FALSE
EG634650	0.815675	2.77454e-08	FALSE	FALSE	1	1	FALSE
Rp23-357i14	0.815756	0.0326549	FALSE	FALSE	2	2	FALSE
Paip2	0.815787	0.000934833	FALSE	FALSE	1	1	FALSE
Ing4	0.816096	6.91468e-11	TRUE	FALSE	1	2	TRUE
Ehd1	0.816231	0.282199	FALSE	FALSE	3	3	FALSE
Prrc1	0.816244	3.93819e-07	TRUE	FALSE	1	1	FALSE
Gtf2f1	0.816408	0.423012	FALSE	FALSE	3	3	FALSE
Prr15	0.816489	1.56031e-08	TRUE	FALSE	1	1	FALSE
Gde1	0.816516	1.11014e-07	FALSE	FALSE	1	1	FALSE
Mycbp2	0.816612	4.58049e-05	FALSE	FALSE	2	2	FALSE
Cd44	0.816764	0.00294777	FALSE	FALSE	3	1	TRUE
Tpp1	0.816817	0.000928868	FALSE	FALSE	1	2	TRUE
Slc2a6	0.817086	1.69762e-05	TRUE	FALSE	3	1	TRUE
Heatr5a	0.817361	0.00984922	FALSE	FALSE	2	2	FALSE
Timp1	0.818291	0.000243169	FALSE	FALSE	2	3	TRUE
Sdhd	0.818309	1.39302e-06	FALSE	FALSE	1	1	FALSE
Adam15	0.818339	1.19151e-05	TRUE	FALSE	1	1	FALSE
Hps3	0.818582	3.11216e-06	FALSE	FALSE	2	2	FALSE
Gsdmdc1	0.819385	1.60744e-09	TRUE	FALSE	2	2	FALSE
Epsti1	0.819399	1.29093e-11	TRUE	FALSE	1	1	FALSE
Faim	0.819573	0.00317889	FALSE	FALSE	3	3	FALSE
Zc3hav1	0.819707	5.06987e-05	FALSE	FALSE	2	2	FALSE
Phldb1	0.81974	3.5803e-06	FALSE	FALSE	1	1	FALSE
Psmd8	0.820794	8.041e-07	FALSE	FALSE	3	3	FALSE
Wdr92	0.820817	3.64227e-09	FALSE	FALSE	2	2	FALSE
Klf7	0.820864	1.23299e-09	TRUE	FALSE	1	2	TRUE
Siah2	0.82087	0.0974138	FALSE	FALSE	3	3	FALSE
Adamtsl5	0.822	1.58531e-07	TRUE	FALSE	1	1	FALSE
Lrrc8d	0.822137	0.0548227	FALSE	FALSE	3	1	TRUE
Arsa	0.822301	0.000192946	FALSE	FALSE	1	2	TRUE
Ddx3x	0.822322	0.00685016	FALSE	FALSE	3	3	FALSE
Lrrc59	0.82236	8.99235e-10	FALSE	FALSE	3	1	TRUE
4930504E06Rik	0.822533	0.520474	FALSE	FALSE	1	2	TRUE
Ppp2r1b	0.822593	0.0195881	FALSE	FALSE	3	3	FALSE
Atf4	0.822799	0.00113293	FALSE	FALSE	3	3	FALSE
Coro1a	0.823004	0.176362	FALSE	FALSE	1	2	TRUE
Mrvi1	0.823052	0.0232866	FALSE	FALSE	2	2	FALSE
D6Wsu176e	0.823183	0.000803665	FALSE	FALSE	2	2	FALSE
Ydjc	0.823458	1.99688e-05	FALSE	FALSE	3	1	TRUE
Dhx58	0.823631	1.04371e-11	TRUE	FALSE	1	1	FALSE
Dhx57	0.823687	0.000203069	FALSE	FALSE	1	2	TRUE
Hmg20a	0.823687	0.0260588	FALSE	FALSE	1	2	TRUE
Adamts10	0.823698	0.00586196	FALSE	FALSE	1	2	TRUE
Gls2	0.823726	7.51876e-06	FALSE	FALSE	1	1	FALSE
Dnajc19	0.823741	0.641846	FALSE	FALSE	2	2	FALSE
Serf1	0.823849	0.000161982	FALSE	FALSE	1	1	FALSE
Dusp7	0.823984	0.00731441	FALSE	FALSE	1	2	TRUE
Atp5a1	0.824087	2.72829e-06	FALSE	FALSE	3	1	TRUE
Pdcd5	0.824611	0.000237047	FALSE	FALSE	3	1	TRUE
Zfp710	0.824742	0.935121	FALSE	FALSE	1	2	TRUE
Ythdf2	0.824805	0.00525799	FALSE	FALSE	3	1	TRUE
Arhgap30	0.824988	4.2413e-05	FALSE	FALSE	2	2	FALSE
Acsl5	0.825154	0.0130375	FALSE	FALSE	3	1	TRUE
Myst4	0.82538	6.08921e-09	TRUE	FALSE	1	2	TRUE
Ctrl	0.825401	1.20095e-06	TRUE	FALSE	2	2	FALSE
Tgfbr3	0.825549	0.0792928	FALSE	FALSE	2	2	FALSE
Uchl3	0.825581	8.59753e-08	FALSE	FALSE	3	3	FALSE
Actl6a	0.825614	0.000154198	FALSE	FALSE	3	1	TRUE
Afmid	0.82639	8.5858e-05	FALSE	FALSE	1	2	TRUE
Csnk1g2	0.82648	0.00051717	FALSE	FALSE	1	2	TRUE
Prdx5	0.826757	2.8693e-05	FALSE	FALSE	1	1	FALSE
5830482F20Rik	0.827118	0.115309	FALSE	FALSE	1	2	TRUE
1810054D07Rik	0.827247	0.000191889	FALSE	FALSE	3	3	FALSE
Srp19	0.827532	1.67355e-05	FALSE	FALSE	3	1	TRUE
Gtl3	0.828234	9.28363e-06	FALSE	FALSE	1	1	FALSE
Glb1	0.828777	0.000605413	TRUE	FALSE	1	2	TRUE
Cyp4f16	0.828906	0.00609346	FALSE	FALSE	1	2	TRUE
Tmem154	0.828972	0.0765734	FALSE	FALSE	1	2	TRUE
Rab19	0.82956	8.64658e-12	FALSE	FALSE	1	1	FALSE
Nudt21	0.829768	3.65072e-08	FALSE	FALSE	1	1	FALSE
Camk1d	0.829948	7.16066e-07	FALSE	FALSE	2	2	FALSE
Dusp4	0.829981	6.83655e-05	FALSE	FALSE	1	1	FALSE
Smc6	0.830017	0.478867	FALSE	FALSE	2	2	FALSE
Zfp148	0.830119	0.000644546	FALSE	FALSE	1	2	TRUE
Zbtb32	0.83076	4.3979e-10	TRUE	FALSE	3	1	TRUE
5133401N09Rik	0.83087	0.00199076	TRUE	FALSE	2	2	FALSE
EG667977	0.830943	0.0019875	FALSE	FALSE	2	2	FALSE
Rasa3	0.831017	2.89698e-10	TRUE	FALSE	2	2	FALSE
Rnf144a	0.831033	0.0357549	FALSE	FALSE	2	2	FALSE
Il24	0.831164	1.00405e-18	TRUE	FALSE	1	1	FALSE
Snx3	0.831326	7.27499e-06	FALSE	FALSE	1	1	FALSE
Lgmn	0.831736	0.115754	FALSE	FALSE	1	2	TRUE
Zc3h13	0.832295	0.000553013	FALSE	FALSE	2	2	FALSE
Accs	0.832348	0.0249156	FALSE	FALSE	1	2	TRUE
Pscd1	0.832443	4.34193e-05	FALSE	FALSE	2	2	FALSE
Herc3	0.832779	0.000584698	FALSE	FALSE	1	2	TRUE
Cbr1	0.832896	0.690203	FALSE	FALSE	1	2	TRUE
Cdc42ep3	0.833081	0.00768878	FALSE	FALSE	2	2	FALSE
Bola1	0.833222	1.22277e-07	TRUE	FALSE	3	1	TRUE
Sla2	0.833653	0.000133934	TRUE	FALSE	2	2	FALSE
H2-M3	0.833905	3.27565e-06	FALSE	FALSE	1	1	FALSE
Dek	0.833918	3.78744e-06	FALSE	FALSE	3	1	TRUE
Creb3l2	0.834142	0.0462998	FALSE	FALSE	1	1	FALSE
Fzr1	0.834684	2.5947e-08	TRUE	FALSE	1	1	FALSE
2310061C15Rik	0.834777	0.00011534	FALSE	FALSE	1	1	FALSE
Ube2f	0.834841	0.0166072	FALSE	FALSE	3	3	FALSE
Oxr1	0.834855	0.0010475	FALSE	FALSE	1	2	TRUE
Ppp1r3f	0.83523	9.18745e-05	FALSE	FALSE	1	2	TRUE
Glrx2	0.835361	4.89307e-05	FALSE	FALSE	2	2	FALSE
Icam1	0.835441	0.00927631	FALSE	FALSE	3	3	FALSE
Lmo4	0.835447	0.944716	FALSE	FALSE	1	2	TRUE
Seh1l	0.83585	0.000288649	FALSE	FALSE	3	1	TRUE
Snx15	0.835925	0.0419147	FALSE	FALSE	2	2	FALSE
C030048B08Rik	0.835967	2.68429e-06	TRUE	FALSE	2	2	FALSE
Ctla4	0.83623	0.00309623	FALSE	FALSE	1	1	FALSE
Nagk	0.836776	3.72867e-08	FALSE	FALSE	1	1	FALSE
Gpr65	0.836778	1.75351e-07	TRUE	FALSE	2	2	FALSE
Eed	0.836849	4.67954e-09	FALSE	FALSE	3	1	TRUE
Mafg	0.83689	0.104539	FALSE	FALSE	3	3	FALSE
Arbp	0.836893	1.68822e-07	TRUE	FALSE	1	1	FALSE
Evi2a	0.836981	2.27123e-05	FALSE	FALSE	1	1	FALSE
Ttc19	0.837105	0.0022386	FALSE	FALSE	3	3	FALSE
Eif4a2	0.837151	0.405098	FALSE	FALSE	1	2	TRUE
Prpf40a	0.837218	0.10587	FALSE	FALSE	3	1	TRUE
Mbnl2	0.837325	0.0509976	FALSE	FALSE	1	2	TRUE
Cox7a2	0.83747	6.24557e-08	FALSE	FALSE	3	1	TRUE
Pkp4	0.837501	0.000145464	FALSE	FALSE	1	1	FALSE
Plek	0.837547	6.82624e-05	FALSE	FALSE	3	1	TRUE
Fmnl3	0.837645	0.000509525	TRUE	FALSE	1	2	TRUE
Hist1h1c	0.837808	0.000515812	FALSE	FALSE	1	2	TRUE
BC043301	0.837856	0.00466919	FALSE	FALSE	2	2	FALSE
Ulk2	0.838419	0.0687499	FALSE	FALSE	2	2	FALSE
Thap4	0.838606	1.62152e-07	FALSE	FALSE	1	1	FALSE
Hnrpu	0.838641	0.000323776	FALSE	FALSE	3	3	FALSE
4930570C03Rik	0.838697	0.000276026	FALSE	FALSE	1	2	TRUE
Optn	0.839098	6.32647e-09	TRUE	FALSE	1	1	FALSE
Mid1	0.83945	2.13703e-07	TRUE	FALSE	2	2	FALSE
Xrcc6	0.839798	3.73853e-09	FALSE	FALSE	3	1	TRUE
6030408C04Rik	0.839801	2.84451e-10	FALSE	FALSE	1	1	FALSE
Rabep1	0.840006	0.00357977	FALSE	FALSE	3	3	FALSE
Sla	0.840048	0.271324	FALSE	FALSE	3	3	FALSE
Eif3s10	0.840105	1.13638e-05	FALSE	FALSE	3	3	FALSE
AI413582	0.840159	0.0084516	FALSE	FALSE	1	2	TRUE
Ccnh	0.840168	8.26697e-08	FALSE	FALSE	1	1	FALSE
Man2a1	0.840185	0.963264	FALSE	FALSE	1	2	TRUE
Apip	0.840364	2.68047e-05	FALSE	FALSE	1	1	FALSE
Rfx1	0.840615	0.670607	FALSE	FALSE	1	2	TRUE
Mxd4	0.840657	0.000344843	FALSE	FALSE	1	2	TRUE
Sh3bgrl3	0.840692	0.999327	FALSE	FALSE	1	2	TRUE
Pebp1	0.840786	0.00027779	FALSE	FALSE	3	1	TRUE
Wnt5b	0.840835	0.0641057	FALSE	FALSE	2	2	FALSE
Cox17	0.840918	5.82401e-09	TRUE	FALSE	3	1	TRUE
Zxdc	0.84103	1.59997e-11	TRUE	FALSE	2	2	FALSE
Tpcn2	0.841634	1.40049e-09	TRUE	FALSE	2	2	FALSE
Ids	0.841683	0.564021	FALSE	FALSE	1	2	TRUE
Sema3b	0.841739	3.71315e-11	FALSE	FALSE	1	1	FALSE
Snrk	0.841782	0.022958	FALSE	FALSE	2	2	FALSE
Lgals9	0.841831	0.000935843	FALSE	FALSE	1	1	FALSE
Bms1	0.841947	3.56911e-07	FALSE	FALSE	3	3	FALSE
Nfatc3	0.84197	0.0804062	FALSE	FALSE	2	2	FALSE
Rasgrp2	0.841981	0.00391137	FALSE	FALSE	2	2	FALSE
Cd1d1	0.84213	2.60398e-08	TRUE	FALSE	2	2	FALSE
Zhx1	0.842155	7.78155e-08	TRUE	FALSE	1	1	FALSE
Sectm1a	0.84228	1.30885e-08	TRUE	FALSE	3	1	TRUE
Ccdc109b	0.84242	1.25112e-10	FALSE	FALSE	1	1	FALSE
2510002D24Rik	0.842776	0.0141733	FALSE	FALSE	2	2	FALSE
Mboat2	0.842824	7.09895e-07	FALSE	FALSE	1	1	FALSE
Bub3	0.843056	4.09214e-05	FALSE	FALSE	3	3	FALSE
Srgn	0.843089	0.877361	FALSE	FALSE	3	3	FALSE
Tnfrsf12a	0.843368	0.00778205	FALSE	FALSE	3	3	FALSE
Psmb5	0.843422	2.92169e-05	FALSE	FALSE	3	3	FALSE
Mrpl30	0.843595	0.000672542	FALSE	FALSE	3	1	TRUE
Fscn1	0.843715	0.000153004	FALSE	FALSE	3	1	TRUE
Tegt	0.843728	7.66367e-08	FALSE	FALSE	2	2	FALSE
Irf8	0.843983	0.000106764	FALSE	FALSE	3	3	FALSE
Icos	0.844081	0.000143263	TRUE	FALSE	1	1	FALSE
Zmynd11	0.844564	1.06183e-06	FALSE	FALSE	1	2	TRUE
Aifm1	0.844654	1.34634e-07	FALSE	FALSE	3	1	TRUE
Edem2	0.844668	3.56971e-07	FALSE	FALSE	1	1	FALSE
Dab2ip	0.844816	2.45654e-11	TRUE	FALSE	3	1	TRUE
Mllt11	0.844915	1.1511e-07	FALSE	FALSE	3	2	TRUE
Matk	0.844955	3.58087e-13	TRUE	FALSE	1	2	TRUE
Spp1	0.845049	1.21253e-09	TRUE	FALSE	1	1	FALSE
Kcnab2	0.845056	0.746122	FALSE	FALSE	1	2	TRUE
Sorl1	0.84512	0.00150577	FALSE	FALSE	2	2	FALSE
Tnfrsf26	0.845124	6.64349e-10	FALSE	FALSE	2	2	FALSE
H2-Q7	0.845174	2.25978e-08	TRUE	FALSE	2	2	FALSE
Lcp2	0.845639	0.0554644	FALSE	FALSE	3	3	FALSE
Psmd9	0.845739	2.05527e-07	FALSE	FALSE	3	1	TRUE
Wdr60	0.845829	2.52123e-06	FALSE	FALSE	1	1	FALSE
Dctn1	0.845932	0.473451	FALSE	FALSE	1	2	TRUE
Irf2bp1	0.845965	9.8313e-07	FALSE	FALSE	2	2	FALSE
Pias1	0.84597	6.23422e-11	TRUE	FALSE	2	2	FALSE
Crlf3	0.846614	0.00030027	FALSE	FALSE	2	2	FALSE
Irak4	0.846651	0.00264143	FALSE	FALSE	2	2	FALSE
Srpk3	0.84666	0.00319154	FALSE	FALSE	2	2	FALSE
Scotin	0.846897	9.53215e-08	FALSE	FALSE	2	2	FALSE
Sdc3	0.846937	5.17475e-17	TRUE	FALSE	1	1	FALSE
Wnk1	0.847027	0.000485116	FALSE	FALSE	2	2	FALSE
Hbegf	0.847148	2.04247e-05	FALSE	FALSE	1	1	FALSE
Cyb5r1	0.84736	7.3102e-06	FALSE	FALSE	3	1	TRUE
Las1l	0.84779	3.05761e-07	FALSE	FALSE	3	1	TRUE
Ggt7	0.847833	4.46473e-10	TRUE	FALSE	1	1	FALSE
Jak2	0.848153	0.386608	FALSE	FALSE	3	3	FALSE
8430419L09Rik	0.848166	0.748278	FALSE	FALSE	1	2	TRUE
Git2	0.848184	4.27641e-05	FALSE	FALSE	2	2	FALSE
Ldhd	0.848209	0.00462507	TRUE	FALSE	1	2	TRUE
Krtcap2	0.84838	1.64138e-07	TRUE	FALSE	1	1	FALSE
Zfp219	0.848485	1.91011e-08	FALSE	FALSE	1	1	FALSE
Idi2	0.848934	0.000271651	TRUE	FALSE	2	3	TRUE
Pus3	0.848941	2.27531e-09	FALSE	FALSE	2	2	FALSE
F2r	0.849041	0.000645456	FALSE	FALSE	1	2	TRUE
Syngr2	0.849283	0.008122	FALSE	FALSE	3	1	TRUE
N6amt2	0.849348	1.18006e-07	FALSE	FALSE	3	1	TRUE
Art2b	0.849448	0.00261349	FALSE	FALSE	2	2	FALSE
Snx9	0.849663	2.26903e-10	TRUE	FALSE	3	3	FALSE
Spint2	0.849894	2.83544e-06	TRUE	FALSE	1	1	FALSE
Ecm1	0.84991	6.81995e-11	TRUE	FALSE	1	1	FALSE
Nab2	0.849911	0.190727	FALSE	FALSE	2	3	TRUE
Mycbp	0.849927	4.77878e-05	FALSE	FALSE	3	1	TRUE
Mphosph6	0.850157	8.86407e-06	FALSE	FALSE	1	3	TRUE
Zmat1	0.850167	0.000323624	FALSE	FALSE	1	2	TRUE
Tars	0.850329	0.0711048	FALSE	FALSE	3	3	FALSE
Ing3	0.850346	7.22403e-09	FALSE	FALSE	2	2	FALSE
Sv2a	0.850451	7.63926e-07	FALSE	FALSE	2	2	FALSE
Sh3rf1	0.850596	0.0722515	FALSE	FALSE	3	3	FALSE
Tpst2	0.850598	6.83429e-06	FALSE	FALSE	2	2	FALSE
Ccbl1	0.850694	0.919303	FALSE	FALSE	1	1	FALSE
1700019D03Rik	0.850743	5.30852e-06	FALSE	FALSE	3	1	TRUE
BC020002	0.850931	0.000495201	FALSE	FALSE	3	3	FALSE
Pcsk4	0.851082	3.81886e-05	FALSE	FALSE	1	1	FALSE
Mdfic	0.851128	4.38307e-10	FALSE	FALSE	3	1	TRUE
Slc31a1	0.851247	0.000457105	FALSE	FALSE	1	1	FALSE
B4galt7	0.851302	0.00204005	FALSE	FALSE	1	2	TRUE
D12Ertd647e	0.851346	0.000237519	FALSE	FALSE	1	2	TRUE
Vezf1	0.851828	4.00927e-11	TRUE	FALSE	2	2	FALSE
Tmem176b	0.851885	9.45667e-13	FALSE	FALSE	1	2	TRUE
Pcmtd1	0.851911	2.781e-09	FALSE	FALSE	2	2	FALSE
Sema4f	0.852036	0.00316259	FALSE	FALSE	1	2	TRUE
Eif4ebp2	0.852049	0.0745422	FALSE	FALSE	2	2	FALSE
Rbm14	0.852122	1.66728e-05	FALSE	FALSE	3	1	TRUE
Ddc	0.852258	1.053e-13	TRUE	FALSE	1	1	FALSE
Ints7	0.852324	0.000253734	FALSE	FALSE	3	1	TRUE
Hspa8	0.852377	0.0125887	FALSE	FALSE	3	3	FALSE
Mcm2	0.852523	3.02146e-06	FALSE	FALSE	3	1	TRUE
Mrps15	0.852611	0.000595357	FALSE	FALSE	3	1	TRUE
Cox7a1	0.852903	1.59098e-08	FALSE	FALSE	3	1	TRUE
AI450540	0.852991	0.000381369	FALSE	FALSE	1	2	TRUE
Zcchc6	0.853038	2.32129e-11	TRUE	FALSE	1	2	TRUE
Rab1	0.853162	0.0129328	FALSE	FALSE	1	1	FALSE
Cd79b	0.853315	1.34571e-07	TRUE	FALSE	2	2	FALSE
Zfp692	0.85332	0.0243931	FALSE	FALSE	1	1	FALSE
Qprt	0.853374	4.05608e-08	FALSE	FALSE	2	2	FALSE
Thoc4	0.853389	1.76582e-06	FALSE	FALSE	3	3	FALSE
Cuedc1	0.853615	4.74529e-08	FALSE	FALSE	1	1	FALSE
Mad2l2	0.853732	0.000254839	FALSE	FALSE	3	3	FALSE
Creg1	0.853789	0.000637104	FALSE	FALSE	2	2	FALSE
Ptp4a1	0.85388	0.16399	FALSE	FALSE	3	3	FALSE
Psmc2	0.853921	3.43047e-12	TRUE	FALSE	3	1	TRUE
Clk1	0.85394	0.113885	FALSE	FALSE	1	2	TRUE
Alg12	0.854008	0.00374758	FALSE	FALSE	2	2	FALSE
Capsl	0.854062	1.37391e-08	TRUE	FALSE	1	1	FALSE
Rad51l3	0.854197	2.95653e-08	FALSE	FALSE	1	1	FALSE
Nxf1	0.854308	4.37213e-09	FALSE	FALSE	2	2	FALSE
Msi2	0.854558	0.00519109	FALSE	FALSE	3	3	FALSE
Ralb	0.854575	6.24179e-10	TRUE	FALSE	1	1	FALSE
D12Ertd553e	0.854739	7.16028e-07	TRUE	FALSE	2	2	FALSE
Acss1	0.854882	9.99725e-09	TRUE	FALSE	1	2	TRUE
Tubb2c	0.855092	0.00104148	FALSE	FALSE	3	3	FALSE
2310035C23Rik	0.855117	0.27671	FALSE	FALSE	2	2	FALSE
Sdhb	0.855226	2.97823e-06	FALSE	FALSE	3	1	TRUE
Timp2	0.855236	0.0130814	FALSE	FALSE	2	2	FALSE
H2afj	0.855456	1.78723e-07	FALSE	FALSE	2	2	FALSE
Esd	0.855488	1.68153e-07	FALSE	FALSE	3	1	TRUE
Tnfrsf25	0.855528	3.73508e-06	FALSE	FALSE	2	2	FALSE
Sytl2	0.855623	1.29502e-10	TRUE	FALSE	2	2	FALSE
Zfp512	0.855662	0.0433539	FALSE	FALSE	1	2	TRUE
AI597468	0.855747	2.88569e-07	FALSE	FALSE	1	1	FALSE
Yme1l1	0.855785	0.0930238	FALSE	FALSE	1	1	FALSE
Rnf125	0.855831	0.00920865	FALSE	FALSE	1	2	TRUE
Sirpa	0.855837	0.00530852	FALSE	FALSE	2	2	FALSE
Ltb	0.855929	3.41244e-08	FALSE	FALSE	2	2	FALSE
Ets2	0.856032	0.0001578	TRUE	FALSE	2	2	FALSE
Prlr	0.85624	5.19498e-11	TRUE	FALSE	1	2	TRUE
Mrps11	0.856304	1.00134e-07	FALSE	FALSE	3	1	TRUE
1190005P17Rik	0.856387	1.43994e-06	FALSE	FALSE	3	3	FALSE
Man2a2	0.856402	0.0326272	FALSE	FALSE	2	2	FALSE
Hdac7	0.856432	0.202544	FALSE	FALSE	1	1	FALSE
Tgfbr1	0.856486	0.000137465	TRUE	FALSE	2	2	FALSE
Uba1	0.856579	5.65869e-05	FALSE	FALSE	1	1	FALSE
Jun	0.856741	2.12329e-05	FALSE	FALSE	2	2	FALSE
Ogt	0.857276	0.00016069	FALSE	FALSE	2	2	FALSE
Bpnt1	0.857374	0.0415926	FALSE	FALSE	2	2	FALSE
Nat5	0.857424	9.1487e-07	TRUE	FALSE	3	1	TRUE
Dusp23	0.857717	3.10455e-05	FALSE	FALSE	2	2	FALSE
Arhgef4	0.857842	0.00171587	FALSE	FALSE	1	2	TRUE
Ticam2	0.858003	8.46348e-11	TRUE	FALSE	3	1	TRUE
Ddx6	0.858005	0.000317906	FALSE	FALSE	1	2	TRUE
Dusp11	0.858338	9.36732e-05	FALSE	FALSE	1	2	TRUE
Rab8b	0.858382	0.0740079	FALSE	FALSE	3	3	FALSE
Gm50	0.858424	5.8639e-11	TRUE	FALSE	2	2	FALSE
Il10rb	0.858466	1.01136e-06	TRUE	FALSE	1	1	FALSE
Atic	0.858666	1.64678e-05	FALSE	FALSE	3	1	TRUE
Slc3a2	0.858702	0.625357	FALSE	FALSE	3	3	FALSE
Wdr6	0.858713	0.997803	FALSE	FALSE	1	2	TRUE
Hdac5	0.858717	8.11518e-07	FALSE	FALSE	1	2	TRUE
2610528E23Rik	0.858959	4.87351e-06	FALSE	FALSE	3	1	TRUE
Nmd3	0.859103	0.000841582	FALSE	FALSE	3	3	FALSE
Tnfsf9	0.859119	6.3253e-07	TRUE	FALSE	1	1	FALSE
Spo11	0.859146	0.0261448	FALSE	FALSE	2	2	FALSE
Pank4	0.859151	1.05027e-08	TRUE	FALSE	2	2	FALSE
Casp4	0.8592	8.27281e-09	TRUE	FALSE	1	1	FALSE
Strbp	0.859348	9.61684e-07	FALSE	FALSE	3	3	FALSE
Ndufb2	0.859406	4.46449e-06	FALSE	FALSE	1	1	FALSE
Polg	0.859481	3.3314e-05	FALSE	FALSE	2	2	FALSE
Pttg1ip	0.859504	1.37829e-06	FALSE	FALSE	1	2	TRUE
Prkag1	0.859596	0.728099	FALSE	FALSE	1	2	TRUE
Rufy1	0.859619	0.129904	FALSE	FALSE	2	2	FALSE
Mrpl52	0.859958	0.000176226	FALSE	FALSE	3	1	TRUE
Acrbp	0.860088	3.48868e-07	FALSE	FALSE	2	2	FALSE
Ppm1b	0.860143	9.15318e-08	TRUE	FALSE	2	2	FALSE
Smap2	0.860297	4.03325e-12	TRUE	FALSE	2	2	FALSE
Fbxo33	0.860329	0.0739722	FALSE	FALSE	2	2	FALSE
Fto	0.860465	0.00504931	FALSE	FALSE	1	1	FALSE
Hook2	0.86058	6.23889e-05	FALSE	FALSE	1	1	FALSE
Mapkapk2	0.860705	0.0678015	FALSE	FALSE	1	1	FALSE
Slc16a6	0.861373	0.000197541	FALSE	FALSE	3	3	FALSE
Sil1	0.861495	0.000501867	FALSE	FALSE	1	1	FALSE
5730494M16Rik	0.861563	1.54853e-05	FALSE	FALSE	2	2	FALSE
Psmb2	0.862157	0.000101763	FALSE	FALSE	3	1	TRUE
Atp2a2	0.862365	1.35729e-06	FALSE	FALSE	2	3	TRUE
Tbx6	0.862375	0.0801122	FALSE	FALSE	1	2	TRUE
Lrp12	0.862474	9.24528e-09	TRUE	FALSE	1	1	FALSE
D15Ertd682e	0.862624	0.000349627	FALSE	FALSE	3	1	TRUE
Dgcr6	0.862862	2.35652e-06	FALSE	FALSE	1	1	FALSE
Insig1	0.862871	1.69339e-05	FALSE	FALSE	1	1	FALSE
Tia1	0.863024	0.673638	FALSE	FALSE	1	2	TRUE
Mcl1	0.863181	9.25005e-12	TRUE	FALSE	2	2	FALSE
Cnih	0.8633	1.654e-10	FALSE	FALSE	3	3	FALSE
Ccdc130	0.863319	0.00551306	FALSE	FALSE	2	2	FALSE
Ptrh1	0.86346	0.00271497	FALSE	FALSE	3	3	FALSE
Abtb1	0.863589	9.45923e-13	TRUE	FALSE	1	2	TRUE
5430432M24Rik	0.863768	4.30277e-05	FALSE	FALSE	1	1	FALSE
Gramd3	0.863771	0.000155545	TRUE	FALSE	2	2	FALSE
Cotl1	0.863959	0.806269	FALSE	FALSE	1	2	TRUE
Smc2	0.863963	1.97908e-05	FALSE	FALSE	1	1	FALSE
Ift80	0.864134	0.000767095	TRUE	FALSE	2	2	FALSE
Ssbp3	0.864315	0.967566	FALSE	FALSE	1	2	TRUE
Osgin1	0.864412	8.97698e-06	FALSE	FALSE	2	2	FALSE
Dusp16	0.864447	0.0537191	FALSE	FALSE	1	3	TRUE
Rpl7a	0.864504	9.92437e-11	TRUE	FALSE	1	1	FALSE
Stra13	0.864618	6.57418e-05	FALSE	FALSE	1	1	FALSE
Clcf1	0.864631	1.38087e-06	FALSE	FALSE	2	2	FALSE
Armcx2	0.865073	3.59246e-05	FALSE	FALSE	1	2	TRUE
Rilpl2	0.865202	1.73633e-05	FALSE	FALSE	3	3	FALSE
Smtn	0.865237	4.4733e-11	TRUE	FALSE	1	1	FALSE
Idi1	0.865252	2.21864e-06	FALSE	FALSE	3	1	TRUE
Stau2	0.865292	1.12544e-07	TRUE	FALSE	1	1	FALSE
Arhgdib	0.865334	0.279859	FALSE	FALSE	1	2	TRUE
Ubfd1	0.865387	5.80827e-07	FALSE	FALSE	3	3	FALSE
Adcy6	0.865527	0.56654	FALSE	FALSE	2	2	FALSE
Mrpl22	0.865552	5.72984e-06	FALSE	FALSE	3	1	TRUE
Slc35c1	0.865579	0.808842	FALSE	FALSE	2	2	FALSE
Tnfrsf10b	0.865678	1.32283e-07	FALSE	FALSE	1	1	FALSE
Adarb1	0.865717	0.0236926	FALSE	FALSE	3	3	FALSE
Prkdc	0.865832	0.906508	FALSE	FALSE	1	1	FALSE
Mrpl2	0.866362	1.72437e-06	FALSE	FALSE	3	3	FALSE
Brcc3	0.866367	4.39267e-07	FALSE	FALSE	3	1	TRUE
Bin1	0.866376	1.21567e-06	FALSE	FALSE	2	2	FALSE
Rab27a	0.866396	0.59795	FALSE	FALSE	1	2	TRUE
Dicer1	0.866569	1.53991e-05	FALSE	FALSE	2	2	FALSE
Serpinb6a	0.866594	3.53342e-11	TRUE	FALSE	1	1	FALSE
Gm1673	0.867149	3.0141e-13	TRUE	FALSE	1	1	FALSE
Rnaset2b	0.867167	9.60154e-05	FALSE	FALSE	2	2	FALSE
Gusb	0.867245	0.00126592	FALSE	FALSE	3	3	FALSE
D3Ertd751e	0.867329	0.030703	FALSE	FALSE	1	1	FALSE
Arid5a	0.867387	8.53815e-06	FALSE	FALSE	2	2	FALSE
Dhcr24	0.867399	0.00205625	FALSE	FALSE	3	1	TRUE
Rmnd1	0.867431	0.827213	FALSE	FALSE	1	2	TRUE
Ubl7	0.867499	5.76134e-11	TRUE	FALSE	1	1	FALSE
Nrp1	0.867515	7.86891e-10	TRUE	FALSE	1	1	FALSE
Hmgn3	0.867558	3.7876e-13	TRUE	FALSE	1	1	FALSE
Srpk1	0.867561	0.000206701	FALSE	FALSE	2	2	FALSE
Slc35d2	0.867833	0.000709445	FALSE	FALSE	1	1	FALSE
Sf3b4	0.867966	1.72716e-05	FALSE	FALSE	3	3	FALSE
Alg9	0.86797	0.00398453	FALSE	FALSE	3	3	FALSE
Tpst1	0.868197	0.000117362	FALSE	FALSE	3	3	FALSE
Dhdh	0.868267	4.11979e-10	TRUE	FALSE	1	1	FALSE
Dpp4	0.868297	1.38045e-11	TRUE	FALSE	1	1	FALSE
Slc25a3	0.868376	2.43699e-08	FALSE	FALSE	3	3	FALSE
Otud6b	0.868519	1.1155e-07	FALSE	FALSE	3	3	FALSE
Nsd1	0.868543	0.00236876	FALSE	FALSE	2	2	FALSE
Eps8	0.868621	1.77497e-10	TRUE	FALSE	1	1	FALSE
AA407659	0.868663	1.08584e-10	TRUE	FALSE	1	1	FALSE
Cox6b2	0.868773	4.69483e-15	TRUE	FALSE	1	1	FALSE
Igf1r	0.868781	0.0241195	FALSE	FALSE	2	3	TRUE
Cova1	0.868846	3.14415e-06	FALSE	FALSE	1	1	FALSE
Pde4a	0.868898	0.00106951	FALSE	FALSE	2	2	FALSE
Il2ra	0.868927	0.0218411	FALSE	FALSE	3	1	TRUE
Ap1s1	0.868983	0.000229283	FALSE	FALSE	1	1	FALSE
Psmd14	0.869083	0.000106565	FALSE	FALSE	3	3	FALSE
Sac3d1	0.869085	0.000201122	FALSE	FALSE	3	3	FALSE
Tbl1xr1	0.869146	0.00014322	FALSE	FALSE	1	2	TRUE
Syngr1	0.869208	1.18407e-07	TRUE	FALSE	1	1	FALSE
Ezh2	0.86954	4.99762e-06	FALSE	FALSE	1	1	FALSE
1810015C04Rik	0.869575	8.24693e-05	FALSE	FALSE	2	2	FALSE
Gorasp2	0.869893	8.56181e-06	FALSE	FALSE	3	3	FALSE
Aif1	0.869912	8.14142e-05	FALSE	FALSE	1	2	TRUE
Tsc22d4	0.870015	0.013437	FALSE	FALSE	1	2	TRUE
Tspan4	0.870716	1.71054e-06	FALSE	FALSE	3	1	TRUE
Plekha8	0.870798	5.08545e-11	TRUE	FALSE	1	1	FALSE
Pdia6	0.870946	0.000985117	FALSE	FALSE	3	3	FALSE
Cox5b	0.870962	3.68242e-07	FALSE	FALSE	3	1	TRUE
Vamp2	0.871013	5.66924e-07	FALSE	FALSE	2	2	FALSE
Ganc	0.871121	0.00553516	FALSE	FALSE	1	2	TRUE
1700066B19Rik	0.871184	4.46293e-07	FALSE	FALSE	1	1	FALSE
Fcrla	0.871294	1.33873e-05	FALSE	FALSE	2	2	FALSE
Ppa1	0.871448	0.000187843	FALSE	FALSE	3	3	FALSE
Ptges3	0.871509	2.06475e-06	FALSE	FALSE	3	3	FALSE
Edg6	0.871513	0.000236213	FALSE	FALSE	2	2	FALSE
5033414D02Rik	0.87152	0.00576432	FALSE	FALSE	2	2	FALSE
Arhgap1	0.871523	3.26286e-09	FALSE	FALSE	2	2	FALSE
Wdr78	0.871685	2.80644e-12	TRUE	FALSE	1	1	FALSE
Tbxa2r	0.87179	0.0100707	FALSE	FALSE	1	2	TRUE
Ercc5	0.871825	0.00493477	FALSE	FALSE	1	1	FALSE
Slc9a3r1	0.872174	0.053308	FALSE	FALSE	1	2	TRUE
Asah2	0.872211	6.26552e-13	TRUE	FALSE	1	1	FALSE
Ptcd3	0.872369	3.34709e-07	FALSE	FALSE	3	3	FALSE
Trp53bp2	0.872371	7.21462e-07	TRUE	FALSE	2	2	FALSE
Ifngr1	0.872472	2.45163e-05	FALSE	FALSE	2	2	FALSE
H2-DMa	0.872551	3.64992e-09	TRUE	FALSE	1	2	TRUE
Ubl4	0.872562	0.299712	FALSE	FALSE	3	3	FALSE
Sfrs9	0.872776	0.000167637	FALSE	FALSE	3	3	FALSE
Wars	0.872846	5.35739e-05	FALSE	FALSE	3	3	FALSE
Cant1	0.872867	0.000762313	FALSE	FALSE	1	2	TRUE
Ccnd2	0.873109	0.00224192	FALSE	FALSE	2	2	FALSE
Stx1a	0.873168	0.00120766	FALSE	FALSE	1	2	TRUE
Etv4	0.873263	1.52249e-06	FALSE	FALSE	3	1	TRUE
Bmpr1a	0.87376	1.9456e-09	TRUE	FALSE	1	1	FALSE
Gpr83	0.873894	1.21683e-08	TRUE	FALSE	2	2	FALSE
Pscdbp	0.874165	6.0728e-06	TRUE	FALSE	1	2	TRUE
Atp5e	0.874181	1.93636e-05	FALSE	FALSE	3	1	TRUE
Sec61a1	0.874416	0.0243705	FALSE	FALSE	3	3	FALSE
Nme3	0.874473	0.773718	FALSE	FALSE	2	2	FALSE
Ptprk	0.874497	0.000410036	FALSE	FALSE	3	1	TRUE
Tbc1d19	0.874523	7.01979e-05	FALSE	FALSE	1	1	FALSE
Limk2	0.87456	0.728562	FALSE	FALSE	2	2	FALSE
Pigf	0.874567	5.29209e-05	FALSE	FALSE	3	3	FALSE
Pdss1	0.87464	4.7741e-07	FALSE	FALSE	3	3	FALSE
Hist4h4	0.874665	0.00496435	FALSE	FALSE	1	1	FALSE
Tpt1	0.874692	1.12391e-07	FALSE	FALSE	2	2	FALSE
F2rl2	0.874753	2.77016e-12	TRUE	FALSE	1	1	FALSE
Fnbp1	0.875007	0.00453141	FALSE	FALSE	3	3	FALSE
Jmjd1a	0.875105	0.00104674	FALSE	FALSE	1	2	TRUE
AU022252	0.875132	0.0284345	FALSE	FALSE	3	3	FALSE
Tnfsf13b	0.875173	3.93583e-07	TRUE	FALSE	1	1	FALSE
Ctse	0.875635	3.61427e-10	FALSE	FALSE	2	2	FALSE
Lonrf3	0.875822	0.0038846	FALSE	FALSE	1	1	FALSE
Skp1a	0.875873	7.15224e-07	FALSE	FALSE	3	1	TRUE
Batf3	0.876036	2.70545e-16	TRUE	FALSE	1	1	FALSE
Atf3	0.876173	0.268353	FALSE	FALSE	3	3	FALSE
Aldh18a1	0.876215	0.0150356	FALSE	FALSE	1	1	FALSE
Ralgps2	0.876233	7.93369e-06	FALSE	FALSE	2	2	FALSE
9130404D14Rik	0.876322	0.000121376	FALSE	FALSE	1	1	FALSE
1810035L17Rik	0.876331	2.32511e-06	FALSE	FALSE	3	1	TRUE
Slc39a3	0.876355	1.26104e-05	FALSE	FALSE	2	2	FALSE
Tada2l	0.876436	4.84208e-05	FALSE	FALSE	3	3	FALSE
4933421E11Rik	0.876559	0.148597	FALSE	FALSE	2	2	FALSE
Rhoq	0.876754	0.000309557	FALSE	FALSE	3	1	TRUE
Was	0.876841	0.81759	FALSE	FALSE	1	2	TRUE
Rab6ip1	0.877203	3.06491e-07	TRUE	FALSE	1	1	FALSE
Ass1	0.877206	0.0847096	FALSE	FALSE	2	2	FALSE
Rgs3	0.877494	0.0102205	FALSE	FALSE	2	2	FALSE
Eif5a	0.87753	0.584071	FALSE	FALSE	3	3	FALSE
Arl6ip5	0.877573	0.00870314	FALSE	FALSE	1	2	TRUE
Cyp2d22	0.87764	1.22013e-05	FALSE	FALSE	1	2	TRUE
Ears2	0.87838	1.1349e-05	FALSE	FALSE	2	2	FALSE
Plaa	0.87841	4.63833e-05	FALSE	FALSE	3	3	FALSE
H2-Q6	0.878489	2.40704e-10	TRUE	FALSE	2	2	FALSE
Cldnd1	0.878514	0.00901286	FALSE	FALSE	3	3	FALSE
Cd70	0.878532	9.4482e-09	TRUE	FALSE	3	1	TRUE
Cap1	0.878565	5.74389e-06	FALSE	FALSE	2	2	FALSE
Gemin6	0.878566	7.5785e-09	TRUE	FALSE	3	1	TRUE
Akap8l	0.878687	5.71121e-09	TRUE	FALSE	2	2	FALSE
Gramd1a	0.878803	0.0496817	FALSE	FALSE	2	2	FALSE
9630058J23Rik	0.878817	0.00123992	FALSE	FALSE	1	2	TRUE
Jdp2	0.878833	2.98821e-10	TRUE	FALSE	1	1	FALSE
Nol14	0.878861	0.000133311	FALSE	FALSE	3	3	FALSE
Armc7	0.879034	0.0030925	FALSE	FALSE	2	2	FALSE
Clk2	0.879064	2.21727e-05	FALSE	FALSE	2	2	FALSE
Ebpl	0.879262	0.125971	FALSE	FALSE	1	1	FALSE
Sars	0.879276	0.636989	FALSE	FALSE	3	3	FALSE
Ssr2	0.879311	2.60847e-05	FALSE	FALSE	3	3	FALSE
4121402D02Rik	0.879555	0.0337835	FALSE	FALSE	1	2	TRUE
Pccb	0.879584	0.772888	FALSE	FALSE	2	2	FALSE
Hist1h4m	0.879613	0.00158309	FALSE	FALSE	1	1	FALSE
Car12	0.879895	0.067385	FALSE	FALSE	1	1	FALSE
Tmc6	0.87994	0.000118639	FALSE	FALSE	2	2	FALSE
Pet112l	0.880034	2.97547e-07	FALSE	FALSE	1	1	FALSE
4933439C20Rik	0.880061	1.29273e-06	TRUE	FALSE	1	2	TRUE
Cmtm7	0.88013	5.23396e-10	FALSE	FALSE	1	1	FALSE
Axl	0.880164	1.50619e-08	FALSE	FALSE	1	1	FALSE
Add3	0.880248	1.07838e-05	FALSE	FALSE	2	2	FALSE
Smpd4	0.880321	3.8189e-07	FALSE	FALSE	3	3	FALSE
Stk40	0.88038	0.262836	FALSE	FALSE	3	3	FALSE
Ppm1k	0.880462	4.66922e-06	FALSE	FALSE	1	1	FALSE
Sidt1	0.880581	9.89192e-05	FALSE	FALSE	2	2	FALSE
Akap7	0.880761	1.5312e-11	TRUE	FALSE	1	1	FALSE
Wdsof1	0.880845	4.245e-06	FALSE	FALSE	3	3	FALSE
Rnf219	0.880949	1.53399e-07	FALSE	FALSE	3	1	TRUE
Xpo4	0.881011	9.19772e-11	FALSE	FALSE	3	3	FALSE
Cd6	0.881057	1.92749e-05	TRUE	FALSE	2	3	TRUE
Ppp3cc	0.88111	3.29582e-08	TRUE	FALSE	1	2	TRUE
Alg1	0.881197	1.79383e-07	FALSE	FALSE	2	2	FALSE
Hisppd1	0.881242	3.48202e-05	FALSE	FALSE	2	3	TRUE
Relb	0.881449	0.0242073	FALSE	FALSE	3	3	FALSE
Cetn4	0.881578	3.82553e-13	TRUE	FALSE	1	1	FALSE
Pkn3	0.881607	1.00103e-10	TRUE	FALSE	1	1	FALSE
Prpf38a	0.881661	7.97131e-10	FALSE	FALSE	3	1	TRUE
Zadh2	0.881683	0.00511508	FALSE	FALSE	1	2	TRUE
Eya3	0.881696	0.000386423	FALSE	FALSE	3	3	FALSE
P2ry1	0.88176	8.16666e-07	TRUE	FALSE	3	1	TRUE
Tmem63a	0.881851	5.07449e-05	FALSE	FALSE	2	2	FALSE
Atp9a	0.88196	2.50824e-06	FALSE	FALSE	2	2	FALSE
Rhbdf1	0.881974	6.3436e-09	FALSE	FALSE	1	1	FALSE
4933430I17Rik	0.881997	2.16885e-09	FALSE	FALSE	1	1	FALSE
B3galt4	0.882002	0.00954363	FALSE	FALSE	2	2	FALSE
Vrk1	0.882017	1.43664e-08	FALSE	FALSE	3	3	FALSE
Dync1h1	0.882129	3.88335e-07	FALSE	FALSE	2	2	FALSE
Fmnl1	0.882242	0.00207383	FALSE	FALSE	2	2	FALSE
Foxp3	0.882259	8.493e-08	TRUE	FALSE	2	2	FALSE
Dscr2	0.882576	1.89353e-05	FALSE	FALSE	3	1	TRUE
Supt3h	0.882591	0.0107795	FALSE	FALSE	1	1	FALSE
Glrx3	0.8826	7.20597e-06	FALSE	FALSE	3	1	TRUE
Hes5	0.882666	0.00620025	FALSE	FALSE	2	3	TRUE
Gtf2h4	0.882733	2.03057e-06	FALSE	FALSE	3	1	TRUE
Rrm2b	0.882876	0.000331144	FALSE	FALSE	2	2	FALSE
Fbxl11	0.882951	8.54283e-05	FALSE	FALSE	2	2	FALSE
Rpo1-1	0.882966	4.42457e-05	FALSE	FALSE	3	3	FALSE
Polr2d	0.882969	1.04666e-05	FALSE	FALSE	3	3	FALSE
Gm347	0.882986	1.94207e-08	FALSE	FALSE	1	1	FALSE
H2-K1	0.882997	1.50029e-07	FALSE	FALSE	2	2	FALSE
Arl1	0.883015	0.0247006	FALSE	FALSE	3	3	FALSE
Snrpb	0.883074	1.62438e-06	FALSE	FALSE	3	3	FALSE
Narg1	0.883099	1.38109e-05	FALSE	FALSE	3	3	FALSE
Ccl3	0.883269	7.44598e-10	TRUE	FALSE	3	1	TRUE
Nr1d2	0.88327	9.96452e-07	FALSE	FALSE	2	3	TRUE
Sec61g	0.883466	2.79942e-05	FALSE	FALSE	1	1	FALSE
Nedd1	0.883514	1.37993e-09	TRUE	FALSE	1	1	FALSE
Crtc3	0.883653	5.01538e-06	FALSE	FALSE	2	2	FALSE
Amigo2	0.883721	0.000735557	TRUE	FALSE	2	2	FALSE
Smyd2	0.883934	0.000790021	FALSE	FALSE	3	1	TRUE
AB124611	0.884042	0.0173876	FALSE	FALSE	1	2	TRUE
2810021J22Rik	0.88405	0.000453415	FALSE	FALSE	2	2	FALSE
Hrb	0.884075	0.00070062	FALSE	FALSE	3	3	FALSE
Zbtb9	0.88417	2.38601e-08	FALSE	FALSE	2	2	FALSE
Cnr2	0.884343	0.00166723	FALSE	FALSE	1	2	TRUE
Atp10d	0.884443	1.45066e-07	TRUE	FALSE	2	2	FALSE
Egfl7	0.884498	4.4966e-09	FALSE	FALSE	3	1	TRUE
Rwdd1	0.884707	9.99045e-05	FALSE	FALSE	3	1	TRUE
Trpc4ap	0.884723	0.000111839	FALSE	FALSE	1	1	FALSE
Ptpn22	0.884727	0.00792142	FALSE	FALSE	2	2	FALSE
Oas3	0.884749	6.75662e-14	TRUE	FALSE	1	1	FALSE
Lincr	0.884786	2.51513e-05	FALSE	FALSE	2	2	FALSE
Kctd17	0.884788	1.6805e-08	FALSE	FALSE	1	1	FALSE
Tmc8	0.884861	3.85125e-07	FALSE	FALSE	2	2	FALSE
Trim59	0.884918	2.87567e-06	FALSE	FALSE	1	1	FALSE
Tmem141	0.884938	0.215705	FALSE	FALSE	1	2	TRUE
Mrpl13	0.88494	1.1149e-07	FALSE	FALSE	3	1	TRUE
Klhl15	0.884955	0.433083	FALSE	FALSE	3	3	FALSE
Slco3a1	0.885028	0.011234	FALSE	FALSE	1	1	FALSE
D1Bwg0212e	0.885103	5.42265e-10	TRUE	FALSE	2	2	FALSE
2310022B05Rik	0.885198	3.80234e-06	FALSE	FALSE	1	1	FALSE
Tmsb10	0.885254	6.65749e-05	FALSE	FALSE	1	1	FALSE
Mpp1	0.88536	0.000133637	TRUE	FALSE	1	1	FALSE
Mbnl1	0.885415	1.91489e-10	FALSE	FALSE	2	2	FALSE
Rbm8a	0.885492	0.000550557	FALSE	FALSE	3	1	TRUE
2610027L16Rik	0.885623	0.000215521	FALSE	FALSE	3	3	FALSE
Tram1	0.885696	0.260308	FALSE	FALSE	1	1	FALSE
Man2c1	0.88572	0.0958195	FALSE	FALSE	2	2	FALSE
2700097O09Rik	0.885783	0.000219599	FALSE	FALSE	3	1	TRUE
Cops4	0.885825	0.000261793	FALSE	FALSE	3	1	TRUE
OTTMUSG00000005491	0.885881	4.59519e-09	FALSE	FALSE	1	1	FALSE
Soat1	0.885903	2.43432e-13	TRUE	FALSE	1	1	FALSE
Eno3	0.885914	0.000338871	TRUE	FALSE	1	1	FALSE
Rgs14	0.885978	0.0615034	FALSE	FALSE	2	2	FALSE
Jmjd6	0.886003	0.00263664	FALSE	FALSE	1	1	FALSE
Ndufab1	0.886089	1.63555e-06	FALSE	FALSE	3	3	FALSE
Hsd17b7	0.886318	0.199403	FALSE	FALSE	1	1	FALSE
Ephx1	0.886339	9.46603e-06	FALSE	FALSE	2	2	FALSE
Prkar2b	0.886342	0.0144278	FALSE	FALSE	1	1	FALSE
Zdhhc6	0.886381	7.61792e-07	TRUE	FALSE	3	3	FALSE
AI662250	0.886554	0.000261487	FALSE	FALSE	2	2	FALSE
Slc10a7	0.886729	5.55269e-06	FALSE	FALSE	1	1	FALSE
Birc2	0.886791	6.02152e-07	FALSE	FALSE	2	2	FALSE
P2ry5	0.886959	3.24183e-07	TRUE	FALSE	2	2	FALSE
Tcf7	0.886989	5.40755e-06	FALSE	FALSE	2	2	FALSE
Creb1	0.887181	5.70992e-06	FALSE	FALSE	2	2	FALSE
Pik3r1	0.887316	0.0171454	FALSE	FALSE	2	2	FALSE
ENSMUSG00000053178	0.887331	0.269333	FALSE	FALSE	2	2	FALSE
Dcun1d5	0.887493	0.000288728	FALSE	FALSE	3	3	FALSE
Slc29a3	0.887596	0.00084822	FALSE	FALSE	2	3	TRUE
Sepp1	0.887696	0.000866708	FALSE	FALSE	1	2	TRUE
Itpr2	0.887743	0.000743156	FALSE	FALSE	1	2	TRUE
LOC329575	0.887744	4.63274e-08	FALSE	FALSE	1	1	FALSE
Tipin	0.887801	7.11778e-06	FALSE	FALSE	3	1	TRUE
Acox3	0.887806	1.10573e-07	FALSE	FALSE	1	2	TRUE
Spns1	0.887841	0.0308763	FALSE	FALSE	2	2	FALSE
Oxsr1	0.888085	0.0924769	FALSE	FALSE	3	3	FALSE
Acsl6	0.888085	2.89553e-11	TRUE	FALSE	1	1	FALSE
Pigh	0.888098	5.9707e-07	TRUE	FALSE	1	1	FALSE
Zfp597	0.888132	3.18125e-10	TRUE	FALSE	2	2	FALSE
Ak2	0.888145	0.0254308	FALSE	FALSE	3	3	FALSE
Ppic	0.888154	0.0013205	FALSE	FALSE	1	2	TRUE
Flcn	0.88833	0.00163603	FALSE	FALSE	2	2	FALSE
Siglecg	0.888468	0.000125401	FALSE	FALSE	2	2	FALSE
Lck	0.888687	1.64531e-05	FALSE	FALSE	2	2	FALSE
Agrn	0.888788	2.76622e-07	TRUE	FALSE	1	1	FALSE
Prnp	0.888833	0.0242999	FALSE	FALSE	1	1	FALSE
Btbd14b	0.888933	0.0710125	FALSE	FALSE	3	1	TRUE
H2-Q8	0.889059	0.000185373	FALSE	FALSE	2	2	FALSE
Msn	0.889085	0.136085	FALSE	FALSE	2	2	FALSE
Tax1bp3	0.889147	1.22175e-06	FALSE	FALSE	1	1	FALSE
Clcnkb	0.889179	5.39557e-08	TRUE	FALSE	3	3	FALSE
1810015A11Rik	0.889185	0.000340255	FALSE	FALSE	3	1	TRUE
Phca	0.889225	3.27164e-05	FALSE	FALSE	3	3	FALSE
Larp4	0.889589	2.47602e-05	FALSE	FALSE	3	1	TRUE
Trmu	0.889905	6.88844e-05	FALSE	FALSE	2	2	FALSE
Pcaf	0.890029	0.0500304	FALSE	FALSE	1	2	TRUE
Thyn1	0.890069	0.000531105	FALSE	FALSE	3	3	FALSE
Tmem11	0.89015	0.412951	FALSE	FALSE	3	3	FALSE
Phlda1	0.890209	0.000843753	FALSE	FALSE	2	3	TRUE
Acads	0.890314	1.74782e-07	FALSE	FALSE	1	1	FALSE
Elac1	0.890372	0.0343617	FALSE	FALSE	1	2	TRUE
Sod1	0.890408	2.69275e-09	TRUE	FALSE	1	1	FALSE
Ggta1	0.890654	7.38179e-07	FALSE	FALSE	1	1	FALSE
Pkp3	0.890673	1.19181e-05	FALSE	FALSE	1	2	TRUE
Ccl5	0.890688	1.66714e-08	TRUE	FALSE	1	1	FALSE
Fancl	0.890813	8.54493e-08	TRUE	FALSE	1	1	FALSE
Acsl4	0.890821	0.851882	FALSE	FALSE	3	1	TRUE
Cse1l	0.890994	1.34486e-07	FALSE	FALSE	3	3	FALSE
2310010M24Rik	0.891131	0.124363	FALSE	FALSE	2	2	FALSE
Slc41a3	0.891135	0.000757207	FALSE	FALSE	1	2	TRUE
Prei4	0.891207	0.108006	FALSE	FALSE	2	2	FALSE
Phf10	0.89125	1.02463e-07	FALSE	FALSE	1	1	FALSE
Klk1	0.891376	8.31701e-08	FALSE	FALSE	2	2	FALSE
Magoh	0.891405	8.29706e-05	FALSE	FALSE	3	3	FALSE
Mylc2b	0.891408	0.00191714	FALSE	FALSE	1	2	TRUE
Ep300	0.891493	5.13136e-07	FALSE	FALSE	1	2	TRUE
Nsbp1	0.891534	0.000140734	FALSE	FALSE	3	1	TRUE
1810033M07Rik	0.891792	4.61338e-07	FALSE	FALSE	2	2	FALSE
Fermt3	0.891845	0.0042059	FALSE	FALSE	1	1	FALSE
Aff1	0.891931	0.116589	FALSE	FALSE	2	2	FALSE
Stx5a	0.891963	1.16665e-06	FALSE	FALSE	1	2	TRUE
Pwp1	0.891987	2.15217e-05	FALSE	FALSE	3	3	FALSE
5830427D03Rik	0.892199	0.000169841	FALSE	FALSE	2	2	FALSE
Frat1	0.892214	1.99054e-05	FALSE	FALSE	2	2	FALSE
Myo5a	0.892252	9.84897e-05	FALSE	FALSE	3	3	FALSE
Rabac1	0.89228	5.04166e-08	FALSE	FALSE	1	2	TRUE
Mkks	0.892293	0.000832843	FALSE	FALSE	2	2	FALSE
Irs2	0.892315	0.034006	FALSE	FALSE	1	1	FALSE
Mettl4	0.892319	4.89247e-12	TRUE	FALSE	3	3	FALSE
Ndufb9	0.892434	6.42469e-06	FALSE	FALSE	3	1	TRUE
Prdm16	0.892549	1.89685e-09	TRUE	FALSE	1	1	FALSE
Ppox	0.892729	0.0153868	FALSE	FALSE	1	2	TRUE
A930008G19Rik	0.892746	0.0568711	FALSE	FALSE	2	2	FALSE
Gabarapl1	0.892805	3.11727e-09	FALSE	FALSE	1	1	FALSE
Car5b	0.89287	3.25021e-10	TRUE	FALSE	1	1	FALSE
Syf2	0.892929	0.00019618	FALSE	FALSE	2	2	FALSE
H2-Ab1	0.892969	5.26096e-05	FALSE	FALSE	2	2	FALSE
Mapk14	0.893109	0.401628	FALSE	FALSE	2	2	FALSE
Hnrpll	0.893345	1.39912e-05	FALSE	FALSE	3	3	FALSE
Vkorc1	0.893419	0.494754	FALSE	FALSE	1	1	FALSE
D12Ertd551e	0.893481	0.032116	FALSE	FALSE	2	2	FALSE
Fbxl10	0.893511	0.586187	FALSE	FALSE	3	3	FALSE
Stk4	0.893512	0.00033341	FALSE	FALSE	2	2	FALSE
Ece1	0.893613	0.0186347	FALSE	FALSE	3	3	FALSE
Sesn2	0.893651	0.0761678	FALSE	FALSE	1	1	FALSE
Gpt2	0.893653	8.49267e-06	FALSE	FALSE	1	1	FALSE
Cenpq	0.893661	2.80077e-09	FALSE	FALSE	1	1	FALSE
Agpat4	0.893672	1.51187e-06	FALSE	FALSE	1	1	FALSE
Gspt2	0.89395	3.99813e-10	TRUE	FALSE	1	1	FALSE
l7Rn6	0.893966	4.13292e-05	TRUE	FALSE	3	1	TRUE
Galnt11	0.89415	7.36703e-10	TRUE	FALSE	2	2	FALSE
Il6ra	0.894234	1.2583e-07	FALSE	FALSE	2	2	FALSE
Tomm70a	0.894416	4.09021e-07	FALSE	FALSE	3	1	TRUE
Ctso	0.894429	6.79487e-09	TRUE	FALSE	2	2	FALSE
Rnpepl1	0.894785	0.000287815	FALSE	FALSE	2	2	FALSE
Cdk2ap2	0.894877	0.0856844	FALSE	FALSE	1	2	TRUE
Igf2r	0.894902	8.52577e-05	TRUE	FALSE	2	2	FALSE
Igf2bp3	0.894957	5.32345e-14	TRUE	FALSE	1	1	FALSE
4930432O21Rik	0.894965	1.63832e-06	FALSE	FALSE	2	2	FALSE
Sipa1l1	0.89506	0.000101294	FALSE	FALSE	2	2	FALSE
Tgif1	0.895306	0.102349	FALSE	FALSE	3	3	FALSE
Hdgf	0.895328	0.000184072	FALSE	FALSE	3	1	TRUE
Krba1	0.895395	7.13715e-06	FALSE	FALSE	2	2	FALSE
Stim1	0.895547	0.392472	FALSE	FALSE	1	2	TRUE
Cnih4	0.895551	0.0635424	FALSE	FALSE	3	1	TRUE
Klrd1	0.895583	1.15559e-06	TRUE	FALSE	2	2	FALSE
Hras1	0.895583	6.99798e-07	FALSE	FALSE	3	3	FALSE
Klhdc1	0.895778	0.000471849	FALSE	FALSE	1	2	TRUE
Polk	0.895876	2.81275e-10	TRUE	FALSE	1	1	FALSE
Ap3m2	0.896057	0.000374701	FALSE	FALSE	2	2	FALSE
Trib3	0.896068	0.000225833	FALSE	FALSE	1	1	FALSE
Prkcb1	0.896186	0.865428	FALSE	FALSE	1	2	TRUE
Sell	0.896195	2.34843e-09	FALSE	FALSE	1	2	TRUE
Pde7a	0.896371	0.286552	FALSE	FALSE	1	1	FALSE
Plscr1	0.896475	3.09037e-08	FALSE	FALSE	3	1	TRUE
Tbc1d7	0.896535	3.45858e-11	TRUE	FALSE	3	1	TRUE
BC057627	0.896607	0.220387	FALSE	FALSE	2	2	FALSE
Phf6	0.896718	0.484424	FALSE	FALSE	3	3	FALSE
Itpkb	0.89678	0.00111813	FALSE	FALSE	2	2	FALSE
Cbx7	0.89689	2.17969e-06	FALSE	FALSE	2	2	FALSE
Hint2	0.896962	0.025946	FALSE	FALSE	1	1	FALSE
H2-D1	0.897082	7.72549e-11	FALSE	FALSE	2	2	FALSE
Cdc25a	0.897227	1.31773e-06	FALSE	FALSE	3	1	TRUE
Msrb2	0.897248	0.952424	FALSE	FALSE	1	2	TRUE
Memo1	0.897258	0.000116419	FALSE	FALSE	3	3	FALSE
Tmem108	0.897291	2.64695e-09	TRUE	FALSE	1	2	TRUE
Mrps30	0.897447	0.00869877	FALSE	FALSE	3	3	FALSE
Myc	0.897609	0.414913	FALSE	FALSE	3	3	FALSE
Tspan14	0.897733	4.50824e-06	FALSE	FALSE	1	2	TRUE
Pscd3	0.897895	1.32223e-06	TRUE	FALSE	2	2	FALSE
Syce2	0.897983	2.75111e-10	FALSE	FALSE	1	1	FALSE
Abcd3	0.898081	7.65155e-05	FALSE	FALSE	3	1	TRUE
D11Wsu99e	0.898103	0.00015712	FALSE	FALSE	2	2	FALSE
Fars2	0.898104	8.66888e-05	TRUE	FALSE	1	1	FALSE
Ppapdc2	0.898167	9.8623e-09	TRUE	FALSE	2	2	FALSE
Nup133	0.898237	3.76916e-05	FALSE	FALSE	3	1	TRUE
Fasl	0.898331	0.000816242	FALSE	FALSE	2	3	TRUE
Dctn6	0.898349	0.0128136	FALSE	FALSE	1	2	TRUE
Aacs	0.898461	0.175325	FALSE	FALSE	3	1	TRUE
Itpr3	0.898484	0.00233141	FALSE	FALSE	1	2	TRUE
Spin2	0.898509	3.55207e-05	TRUE	FALSE	2	2	FALSE
Leng9	0.898513	2.00114e-12	FALSE	FALSE	2	2	FALSE
Sephs1	0.89853	0.0432534	FALSE	FALSE	2	2	FALSE
Rab3a	0.898542	9.3541e-05	FALSE	FALSE	1	2	TRUE
Gcap14	0.898694	3.98757e-07	FALSE	FALSE	1	2	TRUE
Cd55	0.898719	2.49215e-07	FALSE	FALSE	2	2	FALSE
Aldh6a1	0.898744	2.146e-08	FALSE	FALSE	1	2	TRUE
Rag1ap1	0.898978	0.374368	FALSE	FALSE	1	2	TRUE
Lrrc33	0.899011	1.24833e-05	FALSE	FALSE	2	2	FALSE
Zfyve27	0.899052	2.34202e-08	FALSE	FALSE	2	2	FALSE
Adam9	0.899199	1.96435e-07	FALSE	FALSE	1	1	FALSE
Cnnm3	0.899382	0.000166965	FALSE	FALSE	2	2	FALSE
Cebpb	0.899392	0.000412069	FALSE	FALSE	1	1	FALSE
Eef2	0.899478	0.0991343	FALSE	FALSE	1	1	FALSE
Peli1	0.899725	4.76568e-05	FALSE	FALSE	2	2	FALSE
Nol5a	0.899769	1.36628e-05	FALSE	FALSE	3	3	FALSE
Fosl2	0.899771	0.999998	FALSE	FALSE	3	3	FALSE
BC029214	0.899771	1.1125e-08	FALSE	FALSE	1	2	TRUE
Slc35b2	0.899837	0.0272652	FALSE	FALSE	1	1	FALSE
Golt1b	0.900041	0.000121076	FALSE	FALSE	1	1	FALSE
Lsm12	0.900047	0.0347283	FALSE	FALSE	3	3	FALSE
Ets1	0.900132	0.000350491	FALSE	FALSE	1	2	TRUE
Elmo1	0.90014	1.00333e-09	TRUE	FALSE	2	2	FALSE
Tspan31	0.900176	6.18296e-07	FALSE	FALSE	1	1	FALSE
Lrrc23	0.90024	0.0254107	FALSE	FALSE	2	2	FALSE
Trp53inp1	0.900265	0.000949643	FALSE	FALSE	2	1	TRUE
Nuak2	0.900286	3.50523e-08	TRUE	FALSE	2	2	FALSE
Zfp281	0.900356	0.00693957	FALSE	FALSE	2	2	FALSE
Ift172	0.900413	0.0886474	FALSE	FALSE	1	1	FALSE
Gns	0.900465	0.000154947	FALSE	FALSE	2	2	FALSE
Plekhb2	0.900497	3.82873e-07	FALSE	FALSE	1	1	FALSE
Ccdc100	0.900666	0.000279992	FALSE	FALSE	2	2	FALSE
Srp54	0.900711	0.130803	FALSE	FALSE	3	1	TRUE
Gemin5	0.900736	1.32962e-07	FALSE	FALSE	3	3	FALSE
Eif4e2	0.900836	4.11776e-07	FALSE	FALSE	1	1	FALSE
Nrbp2	0.900863	3.34328e-11	TRUE	FALSE	1	2	TRUE
Phgdh	0.900906	0.00224636	FALSE	FALSE	3	1	TRUE
Spag9	0.900953	0.999377	FALSE	FALSE	3	3	FALSE
Lta	0.900978	0.00386814	FALSE	FALSE	1	1	FALSE
Ncf4	0.900997	0.112723	FALSE	FALSE	1	1	FALSE
Lgals4	0.901048	1.14848e-06	FALSE	FALSE	1	2	TRUE
Bag4	0.901124	3.03027e-05	FALSE	FALSE	3	3	FALSE
Spnb2	0.901138	0.145304	FALSE	FALSE	2	2	FALSE
Glipr1	0.901303	0.0835824	FALSE	FALSE	2	2	FALSE
2410019A14Rik	0.901305	0.00511775	FALSE	FALSE	3	3	FALSE
Sp140	0.901318	5.46456e-08	FALSE	FALSE	1	1	FALSE
Zfp106	0.901371	0.0121474	FALSE	FALSE	3	3	FALSE
Selplg	0.901453	3.98093e-05	FALSE	FALSE	1	2	TRUE
Tgfbr2	0.901462	0.000173465	FALSE	FALSE	2	2	FALSE
Pex1	0.901581	0.0223789	FALSE	FALSE	2	2	FALSE
Eif2s2	0.901673	3.78083e-06	FALSE	FALSE	3	3	FALSE
Il12rb1	0.901714	2.49838e-09	TRUE	FALSE	1	1	FALSE
Magee1	0.901815	0.00667654	FALSE	FALSE	1	1	FALSE
E330018D03Rik	0.901856	0.000174461	FALSE	FALSE	1	2	TRUE
Scly	0.901936	1.15512e-05	FALSE	FALSE	1	1	FALSE
Fkbp1a	0.902091	2.49956e-09	TRUE	FALSE	1	1	FALSE
1700020D05Rik	0.902164	0.00951165	FALSE	FALSE	1	2	TRUE
Slc35b3	0.902403	5.9702e-10	TRUE	FALSE	2	2	FALSE
Skp2	0.902536	2.06427e-06	FALSE	FALSE	1	1	FALSE
1500005A01Rik	0.902548	1.04062e-07	TRUE	FALSE	1	2	TRUE
Eprs	0.902611	0.000384548	FALSE	FALSE	3	1	TRUE
Arl5c	0.90262	0.00639391	FALSE	FALSE	2	2	FALSE
Gyg	0.902901	8.96651e-08	TRUE	FALSE	1	1	FALSE
Mtx1	0.902917	1.88229e-05	FALSE	FALSE	3	3	FALSE
Hn1	0.90303	1.01826e-08	FALSE	FALSE	1	1	FALSE
Creld2	0.903054	0.000115313	FALSE	FALSE	3	3	FALSE
Zfp238	0.90308	0.00105293	FALSE	FALSE	2	2	FALSE
Phf20l1	0.903197	1.54748e-08	FALSE	FALSE	2	2	FALSE
Rftn2	0.90336	0.0167695	FALSE	FALSE	2	2	FALSE
2310016E02Rik	0.903389	6.71778e-15	TRUE	FALSE	1	1	FALSE
Med9	0.903411	1.72717e-08	FALSE	FALSE	3	1	TRUE
Psmb7	0.903423	2.79348e-07	FALSE	FALSE	3	1	TRUE
Tmem50a	0.90343	0.00108751	FALSE	FALSE	1	2	TRUE
Kpna1	0.903438	0.170846	FALSE	FALSE	3	3	FALSE
Jmjd3	0.903461	0.100991	FALSE	FALSE	2	3	TRUE
Csf2	0.903571	0.00146274	FALSE	FALSE	3	1	TRUE
Inpp5d	0.903597	0.123344	FALSE	FALSE	2	2	FALSE
Irf5	0.903608	1.93183e-05	TRUE	FALSE	1	1	FALSE
Bcl11b	0.903636	0.0147384	FALSE	FALSE	1	2	TRUE
P2rx7	0.903643	0.000444235	FALSE	FALSE	1	2	TRUE
Nme2	0.903647	7.87069e-08	FALSE	FALSE	3	3	FALSE
Abca7	0.903728	0.00287574	FALSE	FALSE	1	2	TRUE
Arrdc4	0.90384	0.000669952	FALSE	FALSE	1	1	FALSE
Srfbp1	0.904056	0.0204659	FALSE	FALSE	3	3	FALSE
Frmd6	0.904072	0.0191131	FALSE	FALSE	3	3	FALSE
Ddx5	0.9041	0.975485	FALSE	FALSE	2	2	FALSE
Ttc27	0.90418	2.83504e-05	FALSE	FALSE	1	1	FALSE
Fxyd5	0.904205	7.9544e-06	FALSE	FALSE	1	2	TRUE
Glipr2	0.904229	1.57675e-07	FALSE	FALSE	1	1	FALSE
Yif1b	0.904242	0.000215553	FALSE	FALSE	1	1	FALSE
Frat2	0.904273	4.99214e-06	FALSE	FALSE	2	2	FALSE
Fndc3b	0.904275	0.0925301	FALSE	FALSE	3	3	FALSE
Gprasp1	0.904395	2.80711e-05	FALSE	FALSE	2	2	FALSE
Errfi1	0.904412	0.996877	FALSE	FALSE	3	3	FALSE
Specc1l	0.904447	2.18775e-09	FALSE	FALSE	2	2	FALSE
Cndp2	0.904464	2.01531e-05	FALSE	FALSE	1	1	FALSE
2210411K11Rik	0.904733	0.00147409	FALSE	FALSE	3	1	TRUE
Map3k12	0.904869	0.0160023	FALSE	FALSE	1	1	FALSE
D17Wsu92e	0.90501	0.0197317	FALSE	FALSE	3	3	FALSE
Ei24	0.905016	0.000133298	FALSE	FALSE	1	1	FALSE
Mrpl49	0.905076	4.24784e-08	TRUE	FALSE	3	1	TRUE
Sftpd	0.905102	7.3154e-07	FALSE	FALSE	2	2	FALSE
Rltpr	0.90517	2.3914e-06	FALSE	FALSE	2	2	FALSE
Hivep3	0.905308	0.111692	FALSE	FALSE	3	3	FALSE
Hap1	0.905343	3.03955e-14	FALSE	FALSE	1	1	FALSE
Ccs	0.905406	2.23495e-05	FALSE	FALSE	1	2	TRUE
Myd116	0.905419	0.000587336	FALSE	FALSE	2	2	FALSE
Hspa4	0.905523	4.50866e-05	FALSE	FALSE	3	3	FALSE
Igsf9	0.905643	8.87637e-09	TRUE	FALSE	1	1	FALSE
Wdr45	0.905652	8.33931e-06	FALSE	FALSE	1	2	TRUE
Angel2	0.905798	2.49187e-07	TRUE	FALSE	2	2	FALSE
Sfrs5	0.905908	0.0346166	FALSE	FALSE	2	2	FALSE
Aplp2	0.905973	7.98175e-07	FALSE	FALSE	2	2	FALSE
Trmt6	0.905992	6.54022e-07	FALSE	FALSE	3	3	FALSE
Ctdsp1	0.906032	0.00611535	FALSE	FALSE	1	2	TRUE
Zfp518b	0.906186	4.1208e-12	TRUE	FALSE	1	1	FALSE
Tmem16k	0.906194	0.000205351	FALSE	FALSE	1	1	FALSE
Col23a1	0.906285	0.0837837	FALSE	FALSE	2	2	FALSE
Slc12a3	0.906292	1.79628e-06	FALSE	FALSE	3	3	FALSE
Herc2	0.906358	0.000990563	FALSE	FALSE	2	2	FALSE
Golga1	0.906384	0.000151015	FALSE	FALSE	2	2	FALSE
Eif2ak2	0.906511	7.18576e-10	TRUE	FALSE	1	1	FALSE
Casp8	0.906573	2.08022e-06	FALSE	FALSE	1	2	TRUE
Adora2b	0.906665	1.90265e-12	TRUE	FALSE	1	1	FALSE
Vamp1	0.906671	3.98236e-05	FALSE	FALSE	2	2	FALSE
Crip2	0.906737	0.000416856	FALSE	FALSE	1	1	FALSE
Sec11c	0.906903	8.07254e-07	FALSE	FALSE	1	1	FALSE
Polh	0.906983	2.27512e-06	FALSE	FALSE	1	1	FALSE
Gtf3c5	0.907225	1.00404e-05	FALSE	FALSE	3	1	TRUE
Nfic	0.907288	1.27264e-05	FALSE	FALSE	1	2	TRUE
Nthl1	0.907424	1.60544e-06	FALSE	FALSE	3	1	TRUE
Osbpl9	0.907428	0.000105606	FALSE	FALSE	2	2	FALSE
Parp3	0.907471	0.0021152	FALSE	FALSE	2	2	FALSE
Gosr2	0.907688	1.28707e-05	TRUE	FALSE	3	3	FALSE
Pira3	0.907736	5.83676e-08	FALSE	FALSE	2	2	FALSE
Tiam1	0.907738	2.91945e-09	TRUE	FALSE	1	1	FALSE
Xkr5	0.907865	3.76876e-06	FALSE	FALSE	1	1	FALSE
Lasp1	0.907888	0.00850472	FALSE	FALSE	1	2	TRUE
Cyp2s1	0.907935	4.61866e-11	TRUE	FALSE	1	2	TRUE
Pla1a	0.908072	2.64123e-07	TRUE	FALSE	3	1	TRUE
Polr2f	0.908076	1.24373e-07	FALSE	FALSE	3	3	FALSE
Pou2af1	0.908098	1.93993e-08	TRUE	FALSE	2	3	TRUE
M6pr	0.908129	0.0889854	FALSE	FALSE	3	3	FALSE
Inppl1	0.908238	5.84666e-07	FALSE	FALSE	1	1	FALSE
Rad23b	0.90827	0.00646611	FALSE	FALSE	3	1	TRUE
Exosc8	0.90828	3.39246e-07	TRUE	FALSE	1	1	FALSE
Hmga1	0.908391	0.000935659	FALSE	FALSE	3	1	TRUE
Fbxo27	0.908464	2.18281e-05	FALSE	FALSE	2	2	FALSE
Map3k1	0.908521	7.7071e-06	FALSE	FALSE	1	2	TRUE
Zfp12	0.908526	0.0731155	FALSE	FALSE	2	2	FALSE
Pim1	0.90855	0.0744719	FALSE	FALSE	1	1	FALSE
Usp39	0.908631	6.95494e-08	FALSE	FALSE	3	3	FALSE
Fktn	0.908644	4.9318e-06	FALSE	FALSE	2	2	FALSE
Npm3	0.908703	0.00164716	FALSE	FALSE	3	3	FALSE
Dusp22	0.908961	7.17203e-07	FALSE	FALSE	1	1	FALSE
Uchl5	0.90897	1.47061e-08	FALSE	FALSE	3	3	FALSE
Nup107	0.909038	1.54361e-07	FALSE	FALSE	3	1	TRUE
Trub2	0.909115	2.54858e-09	FALSE	FALSE	2	3	TRUE
Homer1	0.909147	9.67849e-05	FALSE	FALSE	2	3	TRUE
Trip10	0.90923	2.64499e-10	TRUE	FALSE	1	1	FALSE
Prr14	0.909314	2.33069e-09	FALSE	FALSE	2	2	FALSE
Arl2	0.909396	1.06513e-06	FALSE	FALSE	3	1	TRUE
Lhfpl3	0.909401	0.0292437	FALSE	FALSE	2	2	FALSE
Bbc3	0.909444	0.00615771	FALSE	FALSE	1	2	TRUE
Ramp3	0.909518	0.131268	FALSE	FALSE	2	2	FALSE
1110007L15Rik	0.909718	1.78165e-06	FALSE	FALSE	3	3	FALSE
Tbc1d1	0.909722	2.62836e-06	TRUE	FALSE	1	1	FALSE
Cecr5	0.9098	0.00032802	FALSE	FALSE	2	2	FALSE
Hyou1	0.909828	0.000323481	FALSE	FALSE	3	3	FALSE
Tgif2	0.90988	0.0269395	FALSE	FALSE	3	3	FALSE
Parp6	0.909982	6.00719e-09	FALSE	FALSE	2	2	FALSE
Tomm34	0.909989	0.000359092	FALSE	FALSE	2	2	FALSE
Carhsp1	0.909994	1.89593e-10	FALSE	FALSE	1	1	FALSE
Vps54	0.910236	5.2315e-08	FALSE	FALSE	2	2	FALSE
Sfmbt1	0.910393	0.000570948	FALSE	FALSE	3	3	FALSE
S100a11	0.910572	9.40264e-07	FALSE	FALSE	1	1	FALSE
Pabpc1	0.910635	0.00096243	FALSE	FALSE	1	1	FALSE
Plekhm1	0.91069	2.26465e-06	FALSE	FALSE	2	2	FALSE
Ndufa12	0.910725	2.24449e-05	FALSE	FALSE	3	3	FALSE
Cyb5	0.910754	1.61635e-08	TRUE	FALSE	1	1	FALSE
Phlda3	0.910807	2.77718e-06	FALSE	FALSE	1	1	FALSE
Siah1a	0.910823	4.86573e-09	FALSE	FALSE	2	2	FALSE
Adssl1	0.910837	3.32191e-06	FALSE	FALSE	1	1	FALSE
Mgmt	0.910852	1.77318e-06	TRUE	FALSE	1	1	FALSE
Sh3kbp1	0.911	0.00385801	FALSE	FALSE	1	2	TRUE
Acy1	0.911052	3.40932e-08	FALSE	FALSE	3	3	FALSE
BC046331	0.91109	2.061e-09	FALSE	FALSE	3	3	FALSE
BC026590	0.911165	8.75813e-10	FALSE	FALSE	2	3	TRUE
Zbtb24	0.91125	0.000286349	FALSE	FALSE	2	2	FALSE
1700025K23Rik	0.911259	6.47423e-19	TRUE	FALSE	1	1	FALSE
Csda	0.911268	2.19713e-07	FALSE	FALSE	3	1	TRUE
Fh1	0.911283	1.1061e-07	FALSE	FALSE	3	1	TRUE
Tspan3	0.911399	2.99357e-07	FALSE	FALSE	3	1	TRUE
St8sia4	0.911565	0.000150954	FALSE	FALSE	1	2	TRUE
Tnf	0.911615	0.196905	FALSE	FALSE	3	3	FALSE
Mlycd	0.911718	0.241816	FALSE	FALSE	1	2	TRUE
Zfand3	0.911781	9.4038e-06	FALSE	FALSE	1	2	TRUE
Josd3	0.911926	0.0329319	FALSE	FALSE	1	1	FALSE
Churc1	0.911949	0.141366	FALSE	FALSE	1	1	FALSE
Tmem121	0.912017	2.5423e-11	TRUE	FALSE	1	1	FALSE
Hemk1	0.912118	6.25618e-17	TRUE	FALSE	1	1	FALSE
Adrbk1	0.912128	0.0176887	FALSE	FALSE	1	2	TRUE
Acsbg1	0.912256	0.00511604	FALSE	FALSE	2	2	FALSE
Wisp1	0.912463	1.20846e-06	FALSE	FALSE	3	1	TRUE
E4f1	0.912537	1.42089e-06	FALSE	FALSE	2	2	FALSE
Actn1	0.912561	5.64143e-05	FALSE	FALSE	2	2	FALSE
Cd2	0.912572	5.58513e-07	FALSE	FALSE	2	2	FALSE
Cd4	0.912774	0.0215276	FALSE	FALSE	1	2	TRUE
Numa1	0.912785	6.47321e-06	FALSE	FALSE	2	2	FALSE
Gfer	0.912819	9.37743e-06	FALSE	FALSE	3	1	TRUE
Ars2	0.912899	0.0301686	FALSE	FALSE	2	2	FALSE
Foxo1	0.912901	0.000285095	FALSE	FALSE	2	2	FALSE
Tubb6	0.912957	1.34471e-12	TRUE	FALSE	1	1	FALSE
Btbd6	0.912974	3.39147e-06	FALSE	FALSE	2	2	FALSE
Csk	0.91298	2.91748e-05	FALSE	FALSE	1	2	TRUE
Pdcd4	0.913011	1.25266e-05	FALSE	FALSE	1	2	TRUE
Traf5	0.913029	0.185477	FALSE	FALSE	2	2	FALSE
Gfi1	0.913146	0.580826	FALSE	FALSE	3	3	FALSE
Exdl2	0.913197	1.55032e-08	FALSE	FALSE	2	2	FALSE
Sdf4	0.913201	2.35459e-09	TRUE	FALSE	1	2	TRUE
Slc29a1	0.9133	0.013069	FALSE	FALSE	3	3	FALSE
Fbln2	0.913342	2.56703e-09	TRUE	FALSE	1	1	FALSE
Hectd3	0.913359	0.000594753	FALSE	FALSE	1	2	TRUE
Slc39a8	0.913362	9.61294e-09	FALSE	FALSE	1	1	FALSE
Obfc2a	0.913373	0.398947	FALSE	FALSE	3	3	FALSE
Btla	0.913401	6.1608e-11	TRUE	FALSE	2	3	TRUE
Clcn3	0.913497	4.41351e-05	FALSE	FALSE	1	1	FALSE
Mett11d1	0.913534	3.97641e-09	TRUE	FALSE	2	2	FALSE
Lancl1	0.913607	0.000954987	FALSE	FALSE	1	1	FALSE
Hebp1	0.913613	1.77444e-05	FALSE	FALSE	1	2	TRUE
4632428N05Rik	0.913635	0.0152464	FALSE	FALSE	2	3	TRUE
Phf13	0.913654	0.00468604	FALSE	FALSE	1	1	FALSE
Pcbd2	0.91367	0.211544	FALSE	FALSE	1	1	FALSE
Gprc5b	0.913728	0.000235802	FALSE	FALSE	2	2	FALSE
Mdm1	0.913784	0.0002589	FALSE	FALSE	1	1	FALSE
Fhod1	0.913786	0.875129	FALSE	FALSE	1	2	TRUE
Golga5	0.913948	4.08674e-11	FALSE	FALSE	2	2	FALSE
Bola3	0.913997	1.65094e-06	FALSE	FALSE	3	3	FALSE
Hcn2	0.914085	5.94009e-09	FALSE	FALSE	1	1	FALSE
Rbbp7	0.914244	0.620437	FALSE	FALSE	3	1	TRUE
Prelid2	0.914366	9.95002e-07	FALSE	FALSE	1	1	FALSE
Dapk1	0.914384	0.000124294	FALSE	FALSE	2	2	FALSE
Cd83	0.914441	0.00512585	FALSE	FALSE	3	3	FALSE
Renbp	0.914496	4.03727e-16	TRUE	FALSE	1	1	FALSE
Lime1	0.914497	2.00659e-08	TRUE	FALSE	1	2	TRUE
Abcc4	0.9145	0.00152546	FALSE	FALSE	2	3	TRUE
Pparg	0.914557	2.26606e-17	TRUE	FALSE	1	1	FALSE
Mrpl37	0.914562	9.37838e-12	FALSE	FALSE	3	3	FALSE
Rpp25	0.914754	0.000289746	FALSE	FALSE	3	3	FALSE
Traf6	0.914781	0.0538296	FALSE	FALSE	1	1	FALSE
0610031J06Rik	0.914831	0.00038834	FALSE	FALSE	1	2	TRUE
Cd22	0.91495	0.0358202	FALSE	FALSE	2	2	FALSE
Sppl3	0.914978	7.8569e-09	FALSE	FALSE	2	2	FALSE
2210012G02Rik	0.91502	2.19247e-06	FALSE	FALSE	1	2	TRUE
Flot2	0.915042	8.5498e-10	TRUE	FALSE	1	1	FALSE
Nudt8	0.915083	9.31614e-05	FALSE	FALSE	3	1	TRUE
Cd3g	0.915102	2.83457e-06	FALSE	FALSE	2	2	FALSE
Bbs9	0.915163	0.0031312	FALSE	FALSE	1	1	FALSE
Anp32a	0.91517	0.0440469	FALSE	FALSE	1	1	FALSE
Ttll3	0.91517	3.20883e-09	FALSE	FALSE	2	2	FALSE
Cd226	0.915239	0.00227677	FALSE	FALSE	1	1	FALSE
Ogfrl1	0.915333	6.79562e-15	TRUE	FALSE	1	1	FALSE
Taf9b	0.915378	0.046446	FALSE	FALSE	2	2	FALSE
Rnf145	0.915411	4.45691e-08	FALSE	FALSE	2	2	FALSE
Ctsa	0.91554	0.195134	FALSE	FALSE	1	2	TRUE
Ap2s1	0.915579	1.05727e-06	FALSE	FALSE	1	1	FALSE
Ndufb8	0.91573	4.89222e-08	FALSE	FALSE	3	1	TRUE
Tsr1	0.915771	2.1972e-06	FALSE	FALSE	3	3	FALSE
Gnaq	0.915847	8.9275e-10	TRUE	FALSE	1	1	FALSE
Gdi1	0.915902	0.058517	FALSE	FALSE	1	2	TRUE
Elovl6	0.915919	5.61523e-10	TRUE	FALSE	1	1	FALSE
Pik3r3	0.915935	0.00154391	FALSE	FALSE	2	2	FALSE
Mks1	0.91608	0.288616	FALSE	FALSE	1	1	FALSE
Fastkd1	0.916098	4.20578e-10	FALSE	FALSE	2	3	TRUE
Spata6	0.916117	4.33026e-06	FALSE	FALSE	1	1	FALSE
H2-Eb1	0.916194	5.18063e-07	FALSE	FALSE	2	2	FALSE
Dapk2	0.916416	3.38957e-18	TRUE	FALSE	1	1	FALSE
Ncl	0.916456	3.06353e-06	FALSE	FALSE	3	3	FALSE
Ddef2	0.916492	2.01616e-10	TRUE	FALSE	1	1	FALSE
Trp53i11	0.916505	8.06661e-13	TRUE	FALSE	1	1	FALSE
Prkcz	0.916514	0.000712888	FALSE	FALSE	2	2	FALSE
Furin	0.916647	8.78195e-06	FALSE	FALSE	3	2	TRUE
Phospho2	0.916837	0.00600814	FALSE	FALSE	2	2	FALSE
Tusc4	0.916896	0.00056252	FALSE	FALSE	1	2	TRUE
Sfrs14	0.916935	2.08639e-06	FALSE	FALSE	1	2	TRUE
Lif	0.917077	0.0019015	FALSE	FALSE	1	1	FALSE
Slc12a7	0.917113	4.51496e-05	FALSE	FALSE	2	2	FALSE
Psmb8	0.917126	1.39318e-05	FALSE	FALSE	1	1	FALSE
Stk10	0.917159	0.48907	FALSE	FALSE	1	2	TRUE
Nrn1	0.917265	1.50224e-11	TRUE	FALSE	1	1	FALSE
Afg3l1	0.917266	1.76741e-07	FALSE	FALSE	3	3	FALSE
LOC547323	0.917339	8.77669e-07	FALSE	FALSE	2	2	FALSE
Rbl2	0.917379	0.00332835	FALSE	FALSE	1	2	TRUE
BC067047	0.917441	0.00438577	FALSE	FALSE	2	2	FALSE
Cacna2d4	0.917453	0.0390247	FALSE	FALSE	2	2	FALSE
Mppe1	0.91746	0.547136	FALSE	FALSE	2	2	FALSE
Rshl2a	0.917494	0.00154278	FALSE	FALSE	1	1	FALSE
6330500D04Rik	0.917582	0.0732018	FALSE	FALSE	2	2	FALSE
Ilvbl	0.917635	0.000859858	FALSE	FALSE	1	2	TRUE
Dlk1	0.917904	7.15858e-15	TRUE	FALSE	1	1	FALSE
Mbtps1	0.917931	4.54477e-10	FALSE	FALSE	2	2	FALSE
Gramd1b	0.917985	0.0355556	FALSE	FALSE	3	3	FALSE
Acadsb	0.918006	1.7966e-08	FALSE	FALSE	1	1	FALSE
Hnrpab	0.918041	1.46184e-08	TRUE	FALSE	3	3	FALSE
Tnfsf11	0.918071	0.010005	FALSE	FALSE	3	3	FALSE
Lrpprc	0.918187	0.000214424	FALSE	FALSE	3	3	FALSE
Rreb1	0.918208	2.38585e-05	FALSE	FALSE	2	2	FALSE
Slc38a9	0.918215	1.50156e-07	FALSE	FALSE	2	2	FALSE
Dock8	0.918218	2.25464e-05	FALSE	FALSE	2	2	FALSE
Ran	0.918284	0.0293467	FALSE	FALSE	3	3	FALSE
Pitpna	0.91829	2.02446e-11	FALSE	FALSE	2	2	FALSE
Aaas	0.918417	7.99609e-05	FALSE	FALSE	1	1	FALSE
2410003P15Rik	0.918418	1.47091e-05	FALSE	FALSE	3	1	TRUE
Mreg	0.918471	0.00755391	FALSE	FALSE	3	3	FALSE
Slc35e3	0.918528	1.51912e-08	TRUE	FALSE	2	2	FALSE
Dstn	0.918594	1.91114e-07	FALSE	FALSE	1	1	FALSE
Ppme1	0.918833	1.93238e-07	FALSE	FALSE	1	1	FALSE
Iah1	0.918839	0.00501342	FALSE	FALSE	1	2	TRUE
Trpv2	0.918872	0.006252	FALSE	FALSE	1	1	FALSE
Pira4	0.918886	0.0160809	FALSE	FALSE	2	2	FALSE
Zfyve21	0.918945	2.06862e-07	TRUE	FALSE	1	1	FALSE
Sept1	0.918962	0.111951	FALSE	FALSE	1	2	TRUE
Tg	0.918967	8.40422e-11	TRUE	FALSE	3	1	TRUE
Ddhd1	0.91899	3.87161e-06	FALSE	FALSE	2	2	FALSE
Blk	0.919113	1.81276e-05	FALSE	FALSE	2	2	FALSE
Fbxw17	0.919152	5.7146e-06	FALSE	FALSE	1	1	FALSE
Il27ra	0.919208	0.0199754	FALSE	FALSE	2	2	FALSE
Zfp318	0.919302	9.17094e-06	FALSE	FALSE	2	2	FALSE
Pip4k2b	0.919369	0.999561	FALSE	FALSE	1	2	TRUE
Slc26a6	0.919411	9.80132e-08	FALSE	FALSE	2	2	FALSE
Slc1a5	0.919459	0.18243	FALSE	FALSE	3	3	FALSE
Gpsm3	0.919561	0.000206171	FALSE	FALSE	1	2	TRUE
Gpr68	0.919647	0.000943761	FALSE	FALSE	3	3	FALSE
H2-Q5	0.919701	5.92378e-09	FALSE	FALSE	2	2	FALSE
Crebl2	0.919783	8.97332e-06	FALSE	FALSE	1	2	TRUE
Rdh5	0.9198	0.00213305	FALSE	FALSE	2	2	FALSE
Tgfbi	0.919847	0.0297444	FALSE	FALSE	2	2	FALSE
Dnajc2	0.919854	9.89722e-08	FALSE	FALSE	3	3	FALSE
Zfp276	0.919946	8.91607e-13	FALSE	FALSE	2	2	FALSE
Rhobtb1	0.919953	2.40721e-08	FALSE	FALSE	1	1	FALSE
Arid4a	0.919997	0.207082	FALSE	FALSE	2	2	FALSE
Ndufc1	0.920142	1.2058e-08	FALSE	FALSE	3	1	TRUE
Psrc1	0.920181	8.34853e-13	TRUE	FALSE	1	1	FALSE
Fcgr3	0.920186	0.00104017	FALSE	FALSE	2	2	FALSE
Crtap	0.920226	0.296062	FALSE	FALSE	3	1	TRUE
Mmp14	0.920232	2.64176e-07	FALSE	FALSE	2	2	FALSE
Rps6ka5	0.920253	1.32122e-09	TRUE	FALSE	1	1	FALSE
Abcd1	0.920284	8.36089e-05	FALSE	FALSE	1	1	FALSE
Zfp367	0.920294	2.7519e-07	FALSE	FALSE	1	1	FALSE
Cdkn1c	0.920375	0.0388857	FALSE	FALSE	1	2	TRUE
Tnfrsf19	0.920385	3.38166e-05	FALSE	FALSE	2	3	TRUE
Sh3bp2	0.920389	0.614976	FALSE	FALSE	3	3	FALSE
Ccng2	0.920491	2.29326e-11	FALSE	FALSE	1	1	FALSE
Cutc	0.920503	0.00210116	FALSE	FALSE	2	2	FALSE
Lsm2	0.920596	6.07063e-08	FALSE	FALSE	3	3	FALSE
2410127L17Rik	0.920621	8.0509e-09	FALSE	FALSE	3	1	TRUE
Fcf1	0.92073	3.15526e-06	FALSE	FALSE	3	1	TRUE
Zc3hc1	0.920755	0.00030416	FALSE	FALSE	3	3	FALSE
Dyrk2	0.92077	4.66083e-12	FALSE	FALSE	2	2	FALSE
Hexb	0.920807	8.30667e-05	FALSE	FALSE	1	1	FALSE
Zfp810	0.920889	0.000191564	FALSE	FALSE	1	2	TRUE
6330503K22Rik	0.920928	1.68955e-08	FALSE	FALSE	3	1	TRUE
Rmnd5b	0.921091	0.00584711	FALSE	FALSE	2	2	FALSE
Map2k6	0.921253	0.00112421	FALSE	FALSE	1	2	TRUE
B020018G12Rik	0.921262	0.00490664	FALSE	FALSE	3	3	FALSE
Inpp5f	0.921299	1.02562e-06	TRUE	FALSE	2	2	FALSE
Flna	0.921348	0.0198835	FALSE	FALSE	2	2	FALSE
Tmem53	0.921355	2.1558e-14	TRUE	FALSE	1	1	FALSE
Mrps22	0.921367	1.41732e-07	FALSE	FALSE	3	3	FALSE
Lmnb2	0.921381	0.100338	FALSE	FALSE	3	3	FALSE
Klhl6	0.921401	0.00635122	FALSE	FALSE	1	2	TRUE
Zfp75	0.921538	0.00228488	FALSE	FALSE	2	2	FALSE
Rassf2	0.921597	0.389524	FALSE	FALSE	2	2	FALSE
Map3k8	0.921708	0.00361092	FALSE	FALSE	1	1	FALSE
Stat5a	0.921725	0.0040898	FALSE	FALSE	3	3	FALSE
Sox12	0.92176	8.99435e-05	FALSE	FALSE	3	1	TRUE
Ifrd1	0.921879	0.0266957	FALSE	FALSE	3	3	FALSE
Ccrk	0.921898	0.0135335	FALSE	FALSE	2	2	FALSE
Ly86	0.9219	1.23682e-06	FALSE	FALSE	2	2	FALSE
Rpl7l1	0.922005	6.81313e-07	FALSE	FALSE	3	3	FALSE
Ptpla	0.922016	1.02461e-09	TRUE	FALSE	3	1	TRUE
Zc3h12d	0.922178	6.91116e-06	FALSE	FALSE	3	3	FALSE
Gmps	0.92219	9.92815e-08	FALSE	FALSE	3	3	FALSE
1110057K04Rik	0.922207	0.183089	FALSE	FALSE	2	2	FALSE
Nhsl1	0.922403	0.0649627	FALSE	FALSE	2	2	FALSE
Txn1	0.92245	1.31522e-07	FALSE	FALSE	3	1	TRUE
Chpf	0.92255	0.0218463	FALSE	FALSE	3	3	FALSE
Prkrip1	0.92258	4.72317e-08	FALSE	FALSE	3	3	FALSE
Setd1b	0.922602	2.02064e-07	FALSE	FALSE	2	2	FALSE
Cox5a	0.922771	2.12666e-05	FALSE	FALSE	3	3	FALSE
Cercam	0.92279	1.21052e-11	TRUE	FALSE	1	1	FALSE
1110038D17Rik	0.922798	0.0162731	FALSE	FALSE	2	2	FALSE
Sp2	0.923111	0.00011696	FALSE	FALSE	2	2	FALSE
Tbcel	0.923117	0.000953238	FALSE	FALSE	1	2	TRUE
Cdo1	0.923123	1.31844e-05	FALSE	FALSE	2	2	FALSE
Cpne6	0.923138	1.02389e-17	TRUE	FALSE	1	1	FALSE
Ctnna1	0.923177	2.23567e-08	FALSE	FALSE	1	1	FALSE
Nars	0.923284	0.00549264	FALSE	FALSE	3	3	FALSE
Cyp11a1	0.923299	1.08018e-10	TRUE	FALSE	1	1	FALSE
St3gal6	0.9234	3.05639e-08	TRUE	FALSE	2	2	FALSE
Pscd4	0.923435	0.00450944	FALSE	FALSE	1	2	TRUE
Vipr1	0.923445	0.00409719	FALSE	FALSE	2	2	FALSE
Kcnmb4	0.923474	0.000684457	FALSE	FALSE	2	2	FALSE
Zkscan17	0.923493	1.45351e-08	FALSE	FALSE	1	1	FALSE
Man2b1	0.92356	1.50056e-07	FALSE	FALSE	2	2	FALSE
Dock6	0.923631	1.32322e-08	TRUE	FALSE	1	1	FALSE
A830007P12Rik	0.923735	0.0184342	FALSE	FALSE	1	2	TRUE
Gzf1	0.923739	3.82806e-07	FALSE	FALSE	1	1	FALSE
Cd7	0.923742	0.000532147	FALSE	FALSE	2	2	FALSE
Piga	0.92381	3.47516e-10	FALSE	FALSE	1	1	FALSE
Kctd2	0.923863	0.00010147	FALSE	FALSE	1	2	TRUE
Prmt5	0.923946	0.038062	FALSE	FALSE	3	1	TRUE
Uros	0.923966	0.187861	FALSE	FALSE	2	2	FALSE
Nup155	0.923994	9.74084e-07	FALSE	FALSE	3	3	FALSE
Atg10	0.924068	0.0394319	FALSE	FALSE	1	1	FALSE
Trip6	0.924087	0.0418753	FALSE	FALSE	2	2	FALSE
Pla2g12a	0.924111	0.0457902	FALSE	FALSE	3	1	TRUE
Cdt1	0.924126	0.00120998	FALSE	FALSE	1	1	FALSE
Rps24	0.924178	4.76186e-18	FALSE	FALSE	1	1	FALSE
Ccng1	0.924212	1.40802e-05	FALSE	FALSE	1	1	FALSE
A130092J06Rik	0.924242	0.0678429	FALSE	FALSE	1	2	TRUE
Traf4	0.924264	0.528469	FALSE	FALSE	3	3	FALSE
Bcl2	0.924332	8.65209e-06	FALSE	FALSE	2	2	FALSE
Pts	0.924411	0.994578	FALSE	FALSE	1	1	FALSE
2310037I24Rik	0.924414	0.00208011	FALSE	FALSE	2	2	FALSE
Ext1	0.924417	1.15625e-06	FALSE	FALSE	2	3	TRUE
Gars	0.924528	0.00234785	FALSE	FALSE	3	3	FALSE
Gadd45g	0.924554	0.000534743	FALSE	FALSE	1	1	FALSE
Nr4a2	0.924594	0.731023	FALSE	FALSE	2	3	TRUE
1110014J01Rik	0.9246	9.57552e-08	FALSE	FALSE	2	2	FALSE
Sip1	0.924674	3.56045e-06	FALSE	FALSE	1	1	FALSE
Psmc4	0.924781	9.1169e-06	FALSE	FALSE	3	3	FALSE
Rfesd	0.924818	0.454961	FALSE	FALSE	2	2	FALSE
Ppp2r5c	0.924861	4.24781e-07	FALSE	FALSE	1	1	FALSE
Angptl4	0.924865	1.72016e-14	TRUE	FALSE	3	1	TRUE
Pttg1	0.924869	4.4435e-13	FALSE	FALSE	1	1	FALSE
Mum1	0.92499	0.764164	FALSE	FALSE	1	2	TRUE
Clic4	0.925056	8.20101e-07	FALSE	FALSE	1	1	FALSE
Mecp2	0.925062	0.0180762	FALSE	FALSE	1	2	TRUE
Rin3	0.925064	0.004205	FALSE	FALSE	1	2	TRUE
Lbh	0.925091	5.21094e-06	FALSE	FALSE	2	2	FALSE
Wbp7	0.925112	2.32571e-09	FALSE	FALSE	2	2	FALSE
Paqr7	0.925192	0.0519244	FALSE	FALSE	1	2	TRUE
BC056923	0.925194	2.22094e-05	FALSE	FALSE	3	1	TRUE
Akap8	0.925229	1.92428e-10	TRUE	FALSE	2	2	FALSE
Rxra	0.92528	2.15082e-07	FALSE	FALSE	1	1	FALSE
Rrbp1	0.925382	0.10673	FALSE	FALSE	3	3	FALSE
Nasp	0.925538	2.74649e-07	FALSE	FALSE	3	1	TRUE
St6galnac4	0.925541	0.000185074	FALSE	FALSE	3	3	FALSE
Lrp8	0.92558	1.58085e-10	TRUE	FALSE	1	1	FALSE
Zmym5	0.925606	2.19144e-10	FALSE	FALSE	2	2	FALSE
Cysltr1	0.925643	7.98753e-16	TRUE	FALSE	1	1	FALSE
Galnt9	0.925694	1.52169e-07	FALSE	FALSE	1	2	TRUE
Orc1l	0.925848	1.30624e-11	TRUE	FALSE	1	1	FALSE
Ddit3	0.925942	2.25653e-05	FALSE	FALSE	1	1	FALSE
Pecam1	0.925944	2.58253e-06	FALSE	FALSE	2	2	FALSE
Gm129	0.92603	0.896715	FALSE	FALSE	3	3	FALSE
Vdac2	0.926081	3.15815e-12	FALSE	FALSE	1	1	FALSE
Ncf1	0.926086	1.03117e-10	FALSE	FALSE	1	1	FALSE
Hexa	0.9261	0.000680621	FALSE	FALSE	1	2	TRUE
Fkbp11	0.926197	0.00144858	FALSE	FALSE	3	3	FALSE
March1	0.926205	0.0168447	FALSE	FALSE	2	2	FALSE
Acvr2b	0.926254	7.9541e-13	TRUE	FALSE	1	1	FALSE
Fjx1	0.926275	0.00132016	FALSE	FALSE	3	3	FALSE
Atp1b3	0.926339	2.30702e-06	FALSE	FALSE	2	2	FALSE
Lrba	0.926371	4.39951e-05	FALSE	FALSE	2	2	FALSE
Il7r	0.926405	1.67111e-09	TRUE	FALSE	2	2	FALSE
Clk4	0.926425	1.49004e-06	FALSE	FALSE	2	2	FALSE
Retsat	0.926459	6.4834e-09	TRUE	FALSE	1	1	FALSE
Ctsz	0.9265	5.10032e-05	FALSE	FALSE	3	3	FALSE
Rpa2	0.926593	1.28402e-05	FALSE	FALSE	1	1	FALSE
Zc3h7a	0.926626	1.01738e-07	FALSE	FALSE	2	2	FALSE
Timm17a	0.92684	1.60953e-08	FALSE	FALSE	3	3	FALSE
Hsd17b11	0.926868	4.17777e-09	TRUE	FALSE	2	2	FALSE
Mboat1	0.926971	0.00397129	FALSE	FALSE	1	1	FALSE
Mtmr9	0.926986	1.23669e-06	FALSE	FALSE	3	3	FALSE
Rcan3	0.927026	9.89708e-09	FALSE	FALSE	1	1	FALSE
Rpa1	0.927053	0.61714	FALSE	FALSE	1	1	FALSE
Commd1	0.927074	3.26136e-06	FALSE	FALSE	1	1	FALSE
2900024O10Rik	0.927137	0.322841	FALSE	FALSE	1	2	TRUE
Dcun1d4	0.927225	2.40125e-06	FALSE	FALSE	2	3	TRUE
Xylt2	0.927299	0.167536	FALSE	FALSE	2	2	FALSE
C87436	0.927312	0.00192289	FALSE	FALSE	2	2	FALSE
Maf1	0.927338	9.62362e-06	FALSE	FALSE	1	2	TRUE
Mapk1ip1l	0.927343	0.00345013	FALSE	FALSE	3	1	TRUE
Dpagt1	0.927389	0.160323	FALSE	FALSE	3	1	TRUE
Gmppa	0.927444	1.79961e-06	FALSE	FALSE	1	1	FALSE
Grpel1	0.927474	0.00396269	FALSE	FALSE	3	3	FALSE
Pou2f2	0.927485	0.0292536	FALSE	FALSE	3	3	FALSE
Sdf2l1	0.927487	3.63501e-06	FALSE	FALSE	3	1	TRUE
Sfrs6	0.927506	7.27505e-07	FALSE	FALSE	2	2	FALSE
Rbm38	0.927548	1.15567e-05	FALSE	FALSE	2	2	FALSE
Acpp	0.927577	0.00273455	FALSE	FALSE	2	2	FALSE
Foxj2	0.927668	2.75017e-09	FALSE	FALSE	2	2	FALSE
Pop1	0.927689	5.35988e-06	FALSE	FALSE	3	3	FALSE
Dgkz	0.927732	0.00348492	FALSE	FALSE	2	2	FALSE
Ddt	0.927736	0.000928814	FALSE	FALSE	3	1	TRUE
Msh5	0.92778	3.39648e-13	TRUE	FALSE	1	1	FALSE
Rnf123	0.927877	0.0046811	FALSE	FALSE	2	2	FALSE
2610205E22Rik	0.927944	0.00828726	FALSE	FALSE	3	3	FALSE
Mrpl20	0.927983	2.99212e-07	FALSE	FALSE	3	3	FALSE
Clec2d	0.928029	2.34847e-10	FALSE	FALSE	2	2	FALSE
Glrx5	0.928085	1.26933e-06	FALSE	FALSE	3	3	FALSE
Hist1h2bc	0.928099	0.000452854	FALSE	FALSE	1	2	TRUE
Spic	0.928207	4.21313e-07	FALSE	FALSE	2	2	FALSE
Mrps31	0.928237	1.46268e-09	FALSE	FALSE	3	3	FALSE
Asnsd1	0.928238	0.000400235	FALSE	FALSE	1	1	FALSE
Gstp1	0.928262	0.230426	FALSE	FALSE	1	1	FALSE
Tfrc	0.928329	0.000667554	FALSE	FALSE	3	1	TRUE
Noc4l	0.928332	0.00165995	FALSE	FALSE	3	3	FALSE
Ttc14	0.928362	1.54371e-13	FALSE	FALSE	2	2	FALSE
Pip4k2a	0.928518	5.61503e-08	FALSE	FALSE	2	2	FALSE
Alcam	0.92854	0.00131484	FALSE	FALSE	3	3	FALSE
Mical1	0.928751	0.000216887	FALSE	FALSE	2	2	FALSE
Zzef1	0.928757	1.98464e-06	FALSE	FALSE	2	2	FALSE
Nudt1	0.928765	1.52954e-05	FALSE	FALSE	3	1	TRUE
Gprk6	0.928797	0.7591	FALSE	FALSE	1	2	TRUE
Gabpa	0.928826	0.00284649	FALSE	FALSE	3	3	FALSE
Nol3	0.928882	5.78407e-11	FALSE	FALSE	1	1	FALSE
Crls1	0.928975	2.36393e-07	FALSE	FALSE	3	3	FALSE
Zzz3	0.9291	2.95731e-05	FALSE	FALSE	2	2	FALSE
Sort1	0.929153	0.000527278	FALSE	FALSE	2	2	FALSE
5730593F17Rik	0.929159	0.000586552	FALSE	FALSE	1	2	TRUE
Mrps12	0.929406	1.26389e-05	FALSE	FALSE	3	3	FALSE
Rabif	0.929407	2.36988e-06	FALSE	FALSE	2	2	FALSE
Znrf1	0.929484	1.0023e-05	FALSE	FALSE	2	2	FALSE
Scp2	0.929544	0.0749536	FALSE	FALSE	1	2	TRUE
Hist1h4k	0.929593	0.00194932	FALSE	FALSE	1	1	FALSE
Tacc1	0.929621	2.53972e-12	FALSE	FALSE	2	2	FALSE
Sept11	0.929655	1.6231e-06	FALSE	FALSE	3	3	FALSE
Nubp2	0.92966	1.06636e-05	FALSE	FALSE	3	3	FALSE
Faim3	0.929696	1.40966e-10	FALSE	FALSE	1	2	TRUE
Cep97	0.92982	1.26171e-05	FALSE	FALSE	1	2	TRUE
Osbpl3	0.92989	1.13485e-07	FALSE	FALSE	1	1	FALSE
Bcl7c	0.929957	8.22003e-06	FALSE	FALSE	3	1	TRUE
Hist2h2aa2	0.92996	0.00273674	FALSE	FALSE	2	1	TRUE
Ap1gbp1	0.930041	0.000111772	FALSE	FALSE	1	2	TRUE
Zfp36	0.930146	8.33611e-10	TRUE	FALSE	2	2	FALSE
Idh3a	0.930198	1.90637e-05	FALSE	FALSE	3	3	FALSE
Kdelr2	0.93023	0.00649228	FALSE	FALSE	1	1	FALSE
Rbm5	0.930245	3.88384e-08	FALSE	FALSE	2	2	FALSE
Gstcd	0.930271	0.000913533	FALSE	FALSE	3	3	FALSE
Aes	0.930316	0.0104568	FALSE	FALSE	1	2	TRUE
Nudt19	0.930389	4.51491e-05	FALSE	FALSE	3	3	FALSE
Prrg3	0.930433	4.68366e-09	FALSE	FALSE	3	1	TRUE
Vps37b	0.930434	0.00282069	FALSE	FALSE	2	2	FALSE
Kif1b	0.930453	0.00302785	FALSE	FALSE	2	2	FALSE
Tpmt	0.930464	1.34373e-08	FALSE	FALSE	3	1	TRUE
Syncrip	0.930472	0.0884764	FALSE	FALSE	3	3	FALSE
Drg1	0.930558	0.00480088	FALSE	FALSE	3	1	TRUE
Anxa5	0.930604	0.0658094	FALSE	FALSE	1	1	FALSE
Ccdc58	0.930625	7.1303e-07	FALSE	FALSE	1	1	FALSE
Kbtbd2	0.930726	1.17004e-07	FALSE	FALSE	2	2	FALSE
Gcs1	0.930812	2.02608e-10	FALSE	FALSE	3	3	FALSE
1200013B08Rik	0.930823	0.000673218	FALSE	FALSE	1	2	TRUE
Tlr1	0.930849	5.58089e-08	FALSE	FALSE	2	2	FALSE
Sf3a1	0.930856	7.39604e-05	FALSE	FALSE	3	3	FALSE
BC021381	0.930879	2.44784e-07	FALSE	FALSE	2	2	FALSE
Oma1	0.93106	0.828418	FALSE	FALSE	1	1	FALSE
Cuzd1	0.931095	3.03497e-20	TRUE	FALSE	1	1	FALSE
Tmem33	0.931106	6.35007e-08	FALSE	FALSE	3	3	FALSE
Psmd13	0.931107	3.39153e-09	FALSE	FALSE	3	3	FALSE
Pus10	0.931111	4.86868e-07	FALSE	FALSE	3	1	TRUE
Gtf3c4	0.931139	0.0252581	FALSE	FALSE	3	3	FALSE
Ranbp1	0.931175	2.21993e-06	FALSE	FALSE	3	3	FALSE
Tbc1d2b	0.931198	1.07975e-10	FALSE	FALSE	2	2	FALSE
[truncated: 1,946 more rows]

## Sheet: Th2vsTh12
SUPPLEMENTARY TABLE2: Summary of qualitative and quantitative differentially expressed genes for different comparisons
gene	correlation	pvalue_anova	quant_deg	qual_deg	clust_A	clust_B	switch
Ccr5	-0.504289	1.09501e-18	TRUE	TRUE	2	1	TRUE
Plac8	-0.431343	4.75365e-15	TRUE	TRUE	2	1	TRUE
Ly6a	-0.306883	5.67448e-15	TRUE	TRUE	3	1	TRUE
Nrp1	-0.247638	7.86891e-10	TRUE	TRUE	1	2	TRUE
LOC435565	-0.165009	7.85246e-12	TRUE	TRUE	2	1	TRUE
Ch25h	-0.161424	0.000319743	TRUE	TRUE	2	1	TRUE
Bst2	-0.104577	8.02996e-08	TRUE	TRUE	2	1	TRUE
Fgl2	-0.0626213	8.57402e-08	TRUE	TRUE	2	1	TRUE
Amica1	0.00308149	4.77666e-12	TRUE	TRUE	2	1	TRUE
LOC626578	0.0299332	0.000176854	TRUE	TRUE	2	3	TRUE
Cxcr3	0.0541679	0.000292771	TRUE	TRUE	2	2	FALSE
Trim25	0.149424	1.62874e-08	TRUE	TRUE	1	1	FALSE
Ly6c1	0.214268	1.23675e-14	TRUE	TRUE	1	1	FALSE
Ube2l6	0.231176	1.69282e-08	TRUE	TRUE	2	3	TRUE
EG240327	0.256482	4.4875e-12	TRUE	TRUE	2	1	TRUE
Zbp1	0.287709	1.14196e-10	TRUE	TRUE	1	2	TRUE
Il12rb2	0.33658	1.43678e-13	TRUE	TRUE	3	1	TRUE
Nuak2	0.358676	3.50523e-08	TRUE	TRUE	2	2	FALSE
Usp18	0.382687	1.806e-08	TRUE	TRUE	2	1	TRUE
Serpina3f	0.385345	1.26182e-05	TRUE	TRUE	3	1	TRUE
Itpr1	0.403558	0.00229049	TRUE	TRUE	1	2	TRUE
Ffar2	0.406276	7.46115e-11	TRUE	TRUE	1	1	FALSE
Adar	0.432899	1.95165e-06	TRUE	TRUE	1	1	FALSE
Ttc27	0.437504	2.83504e-05	TRUE	TRUE	1	1	FALSE
Selp	0.446583	4.83726e-07	TRUE	TRUE	1	1	FALSE
Prickle1	0.448858	2.33014e-10	TRUE	TRUE	1	2	TRUE
Pik3ap1	0.45091	3.29916e-10	TRUE	TRUE	2	1	TRUE
Igfbp7	0.548525	4.86662e-11	TRUE	TRUE	1	2	TRUE
Il18rap	0.567284	8.80997e-13	TRUE	TRUE	1	1	FALSE
Lrrk1	0.569695	1.90045e-10	TRUE	TRUE	1	2	TRUE
Ifi35	0.600261	1.18416e-06	TRUE	TRUE	2	2	FALSE
H2-T10	0.600991	1.85835e-05	TRUE	TRUE	2	2	FALSE
Ltbp1	0.60416	2.61848e-12	TRUE	TRUE	1	1	FALSE
4930539E08Rik	0.610839	2.57478e-09	TRUE	TRUE	2	2	FALSE
Iigp2	0.616141	8.10604e-06	TRUE	TRUE	2	2	FALSE
Gbp1	0.624222	7.80443e-07	TRUE	TRUE	2	3	TRUE
Mov10	0.626088	1.02501e-12	TRUE	TRUE	1	1	FALSE
Slc16a6	0.636591	0.000197541	TRUE	TRUE	3	1	TRUE
Tap1	0.645213	1.49048e-05	TRUE	TRUE	2	2	FALSE
Casp1	0.648732	1.08402e-12	TRUE	TRUE	2	2	FALSE
Tspan31	0.657972	6.18296e-07	TRUE	TRUE	1	1	FALSE
Tspan6	0.671816	1.9293e-07	TRUE	TRUE	1	1	FALSE
Gbp5	0.691382	1.53185e-06	TRUE	TRUE	3	3	FALSE
Irgm	0.695737	1.76034e-06	TRUE	TRUE	2	3	TRUE
Ifi202b	-0.514126	1.01323e-12	FALSE	FALSE	2	1	TRUE
Oasl2	-0.319081	1.0696e-17	FALSE	FALSE	2	3	TRUE
Rgs10	-0.01208	0.00896495	FALSE	FALSE	1	2	TRUE
AI451617	-0.00287732	9.89797e-11	FALSE	FALSE	2	3	TRUE
Elovl1	-0.00102798	0.49252	FALSE	FALSE	3	3	FALSE
Actb	0.00282353	0.629972	FALSE	FALSE	1	1	FALSE
Hopx	0.0733722	2.28835e-12	FALSE	FALSE	2	2	FALSE
Gucy1b3	0.0854419	1.6947e-08	FALSE	FALSE	1	2	TRUE
G3bp1	0.156694	0.673285	FALSE	FALSE	3	3	FALSE
Eif5a	0.188059	0.584071	FALSE	FALSE	3	3	FALSE
Sytl3	0.199291	0.161728	FALSE	FALSE	3	1	TRUE
Ifih1	0.21636	7.42975e-05	FALSE	FALSE	3	3	FALSE
Mtap6	0.22937	1.65725e-15	FALSE	FALSE	1	1	FALSE
Il21	0.247407	0.00649628	FALSE	FALSE	2	1	TRUE
H28	0.253382	2.06649e-12	FALSE	FALSE	1	3	TRUE
Prmt5	0.327615	0.038062	FALSE	FALSE	3	3	FALSE
Emd	0.329828	0.0103448	FALSE	FALSE	3	3	FALSE
Rbbp7	0.335169	0.620437	FALSE	FALSE	3	3	FALSE
Mx1	0.340228	3.65353e-13	FALSE	FALSE	1	1	FALSE
Ankrd17	0.362985	0.0261784	FALSE	FALSE	3	1	TRUE
Malt1	0.371641	0.834813	FALSE	FALSE	3	1	TRUE
Cd247	0.373698	0.643249	FALSE	FALSE	2	2	FALSE
Timp1	0.391063	0.000243169	FALSE	FALSE	2	1	TRUE
Acsl5	0.394961	0.0130375	FALSE	FALSE	3	3	FALSE
Sulf2	0.39512	0.000156399	FALSE	FALSE	1	1	FALSE
Ppp1ca	0.406977	0.549131	FALSE	FALSE	1	2	TRUE
Fgd2	0.413204	0.00302512	FALSE	FALSE	2	2	FALSE
Cd44	0.426301	0.00294777	FALSE	FALSE	3	3	FALSE
Fyn	0.465319	0.0248478	FALSE	FALSE	2	2	FALSE
Jak1	0.478131	0.066152	FALSE	FALSE	2	2	FALSE
Abcd3	0.483371	7.65155e-05	FALSE	FALSE	3	1	TRUE
Igtp	0.486422	4.39469e-06	FALSE	FALSE	1	1	FALSE
Sfrs5	0.486572	0.0346166	FALSE	FALSE	2	2	FALSE
Srp54	0.487377	0.130803	FALSE	FALSE	3	1	TRUE
Abcf2	0.4932	0.0235926	FALSE	FALSE	3	3	FALSE
Tdrd7	0.493483	2.14924e-10	FALSE	FALSE	2	2	FALSE
Tal2	0.501521	2.40686e-05	FALSE	FALSE	1	2	TRUE
Klrk1	0.516803	9.28115e-12	FALSE	FALSE	2	2	FALSE
Hif1a	0.526974	0.0749954	FALSE	FALSE	3	1	TRUE
Enc1	0.527183	0.000163031	FALSE	FALSE	2	2	FALSE
Slc38a2	0.528441	0.481498	FALSE	FALSE	2	1	TRUE
Mrpl3	0.535384	0.00215759	FALSE	FALSE	3	3	FALSE
Rwdd4a	0.536804	0.0298549	FALSE	FALSE	3	1	TRUE
Nkiras1	0.540663	0.0011249	FALSE	FALSE	3	1	TRUE
Oas1g	0.545229	8.2484e-17	FALSE	FALSE	2	1	TRUE
Ddx19a	0.545388	0.00192556	FALSE	FALSE	3	1	TRUE
Cops4	0.549442	0.000261793	FALSE	FALSE	3	1	TRUE
Gcn5l2	0.549928	0.124473	FALSE	FALSE	2	2	FALSE
Nsun5	0.550896	0.0035016	FALSE	FALSE	2	3	TRUE
Flcn	0.555793	0.00163603	FALSE	FALSE	2	2	FALSE
Ttc33	0.557781	0.944679	FALSE	FALSE	1	2	TRUE
Msto1	0.565885	0.0982731	FALSE	FALSE	3	1	TRUE
Ppp1cc	0.56839	0.00255724	FALSE	FALSE	3	1	TRUE
Hnrpd	0.570741	0.0227248	FALSE	FALSE	3	1	TRUE
2410019A14Rik	0.572412	0.00511775	FALSE	FALSE	3	3	FALSE
Rbm13	0.577948	0.000310599	FALSE	FALSE	3	3	FALSE
2310037I24Rik	0.595629	0.00208011	FALSE	FALSE	2	3	TRUE
Drg1	0.596361	0.00480088	FALSE	FALSE	3	3	FALSE
Syngr2	0.596855	0.008122	FALSE	FALSE	3	3	FALSE
EG667977	0.597606	0.0019875	FALSE	FALSE	2	2	FALSE
Cnnm3	0.598068	0.000166965	FALSE	FALSE	2	2	FALSE
Taf9	0.598878	0.00556717	FALSE	FALSE	3	1	TRUE
Oasl1	0.601833	1.53433e-07	FALSE	FALSE	2	1	TRUE
Fus	0.607033	0.163789	FALSE	FALSE	3	3	FALSE
Efr3a	0.610697	0.375756	FALSE	FALSE	2	2	FALSE
H2-DMb2	0.615509	6.57156e-05	FALSE	FALSE	1	2	TRUE
2900064A13Rik	0.61966	0.000217935	FALSE	FALSE	3	1	TRUE
Tprgl	0.623738	0.000201824	FALSE	FALSE	2	2	FALSE
Dctn1	0.624007	0.473451	FALSE	FALSE	1	2	TRUE
Hsh2d	0.628949	4.94847e-07	FALSE	FALSE	2	2	FALSE
Pim2	0.629455	0.000762384	FALSE	FALSE	1	1	FALSE
Snx1	0.630458	0.000150566	FALSE	FALSE	3	1	TRUE
Phgdh	0.633478	0.00224636	FALSE	FALSE	3	1	TRUE
2510002D24Rik	0.63385	0.0141733	FALSE	FALSE	2	2	FALSE
BC038822	0.634354	0.634196	FALSE	FALSE	2	2	FALSE
Foxk1	0.635237	0.565055	FALSE	FALSE	2	2	FALSE
Itm2a	0.637764	0.0181249	FALSE	FALSE	3	1	TRUE
Lrrc1	0.638254	0.00267336	FALSE	FALSE	2	2	FALSE
1110005A23Rik	0.638407	0.00478201	FALSE	FALSE	3	1	TRUE
Sel1l	0.641571	0.004787	FALSE	FALSE	1	1	FALSE
Slc17a6	0.646033	4.53868e-07	FALSE	FALSE	1	1	FALSE
Sema4b	0.648095	1.9473e-05	FALSE	FALSE	2	2	FALSE
Vbp1	0.653385	0.00445552	FALSE	FALSE	3	1	TRUE
Evl	0.654925	0.981994	FALSE	FALSE	1	2	TRUE
Map2k1	0.657051	2.44036e-05	FALSE	FALSE	1	1	FALSE
Cobll1	0.657109	0.00635956	FALSE	FALSE	3	1	TRUE
Exosc6	0.658126	0.00294164	FALSE	FALSE	3	3	FALSE
Gnat1	0.658624	0.0895179	FALSE	FALSE	2	1	TRUE
Eif3b	0.658727	0.00402294	FALSE	FALSE	3	3	FALSE
Msn	0.660338	0.136085	FALSE	FALSE	2	2	FALSE
Lphn1	0.661948	0.0111507	FALSE	FALSE	2	2	FALSE
Setd8	0.665691	0.370922	FALSE	FALSE	3	3	FALSE
Smarca5	0.666858	0.000283943	FALSE	FALSE	3	1	TRUE
Vapa	0.667246	8.93861e-06	FALSE	FALSE	3	1	TRUE
Vps29	0.669203	2.3476e-05	FALSE	FALSE	3	1	TRUE
Ube2f	0.671256	0.0166072	FALSE	FALSE	3	3	FALSE
Ccndbp1	0.671745	0.0934043	FALSE	FALSE	1	2	TRUE
Mtmr14	0.674739	0.000157405	FALSE	FALSE	1	1	FALSE
Yme1l1	0.67779	0.0930238	FALSE	FALSE	1	1	FALSE
Trpc4ap	0.678269	0.000111839	FALSE	FALSE	1	2	TRUE
Bcl2l1	0.678805	0.000367035	FALSE	FALSE	3	3	FALSE
Cox6c	0.679224	0.0382991	FALSE	FALSE	3	1	TRUE
Eef2	0.67925	0.0991343	FALSE	FALSE	1	2	TRUE
Agpat3	0.680122	0.000187618	FALSE	FALSE	1	1	FALSE
Mapre2	0.680316	0.000411576	FALSE	FALSE	3	3	FALSE
Nudc	0.680837	0.000167161	FALSE	FALSE	3	3	FALSE
Snx5	0.680898	1.36422e-06	FALSE	FALSE	3	1	TRUE
2410003P15Rik	0.681246	1.47091e-05	FALSE	FALSE	3	3	FALSE
Nelf	0.68138	1.60346e-06	FALSE	FALSE	1	1	FALSE
Gtl3	0.681723	9.28363e-06	FALSE	FALSE	1	1	FALSE
Sema3b	0.682292	3.71315e-11	FALSE	FALSE	1	1	FALSE
Abce1	0.682942	0.00109417	FALSE	FALSE	3	3	FALSE
Ube2e1	0.68368	0.00172045	FALSE	FALSE	3	3	FALSE
Samsn1	0.683777	0.0501165	FALSE	FALSE	1	3	TRUE
Obfc2a	0.686332	0.398947	FALSE	FALSE	3	1	TRUE
Tdg	0.687041	0.000167811	FALSE	FALSE	3	3	FALSE
Ddx6	0.68872	0.000317906	FALSE	FALSE	1	2	TRUE
Cox11	0.688892	6.58277e-06	FALSE	FALSE	3	1	TRUE
Psmd6	0.689324	0.0040639	FALSE	FALSE	3	1	TRUE
Ass1	0.689757	0.0847096	FALSE	FALSE	2	2	FALSE
5830415L20Rik	0.69271	0.0130259	FALSE	FALSE	1	1	FALSE
Eif4a2	0.693961	0.405098	FALSE	FALSE	1	2	TRUE
Mark2	0.69483	9.52025e-05	FALSE	FALSE	2	2	FALSE
Fip1l1	0.696202	0.0010742	FALSE	FALSE	3	1	TRUE
Pom121	0.696648	0.00014797	FALSE	FALSE	3	1	TRUE
Tbx21	0.697477	0.000101841	FALSE	FALSE	2	3	TRUE
[truncated: 3,774 more rows]
