# Supplementary material for: Dissecting the dynamic transcriptional landscape of early T helper cell differentiation into Th1, Th2, and Th1/2 hybrid cells
Source: Front Immunol. 2022 Aug 16;13:928018. doi: 10.3389/fimmu.2022.928018 (PMC9424495; doi:10.3389/fimmu.2022.928018)
Supplement: Supplementary file 9 [file Table_3.xlsx]

## Sheet: Gene categories Th1_2 hybrid ce
Supplementary Table S3: Gene categories based on significance of regression coefficients from linear model
Th1like	Th2like	Independent	Superposition
Aff4	1110067D22Rik	2310004I24Rik	2510009E07Rik
Ccr5	2010001M09Rik	Actr3b	4930539E08Rik
Ch25h	2510009E07Rik	Adar	Aqp9
Cxcr3	5730469M10Rik	AI451617	BC094916
Ddx26b	9930111J21Rik	Amica1	Bzrap1
EG240327	Adora3	Bst2	Casp1
Fes	AI451557	C030048B08Rik	Ccr5
Ffar2	Akr1c18	Cd79b	Clpx
H2-T10	Antxr2	Fgl2	Csprs
Il12rb2	Armcx6	Gbp5	Ctsw
Itpr1	Atp10a	H2-T23	Ddx58
LOC435565	BC006779	H28	Furin
Ly6a	BC094916	Hopx	Gbp3
Ly6c1	C730027P07Rik	Ifi202b	Gbp5
Plac8	Casp6	Ifi35	Gnaq
Ppp3ca	Cd80	Ifih1	Gpr114
Ptprk	Cd86	Igtp	Gpr83
Trim25	Cdc42se1	Iigp2	Ifitm3
Ube2f	Clec2e	Il18rap	Ifng
	Cox7a1	Irf9	Il18r1
	Cuedc1	Klrk1	Klrd1
	D14Ertd668e	Ltbp1	Lrrk1
	D330045A20Rik	Mapre2	Marcks
	Dbndd2	Ms4a6b	Matk
	Ddx60	Mtap6	Ms4a6d
	Dusp14	Mx1	Myo6
	Edn1	Nelf	Nod1
	Efna5	Nrp1	Oasl1
	Emr1	Oas1g	Ociad2
	Endod1	Oasl1	P2ry14
	Enpp4	Oasl2	Phf11
	Eomes	Sco1	Pik3ap1
	Etv6	Sema3b	Pld4
	Fcrls	Sema4b	Pon2
	Fos	Serpina3f	Rab33a
	Foxq1	Slc17a6	Rhobtb1
	Fscn1	Stat2	Sco1
	Gata3	Tap1	Sln
	Gbp1	Tapbpl	St3gal6
	Gbp6	Ttc27	Stat1
	Gnpda1	Ube2f	Tdrd7
	Gramd3	Ube2l6	Tnfsf13b
	Gvin1	Usp18	Tspan6
	Gypc	Wipi2	Vezf1
	Hsh2d	Zbp1	Zbtb32
	Id1
	Ifi203
	Ifit2
	Ifit3
	Il11ra1
	Il4
	Il4ra
	Inpp5a
	Irf7
	Irf9
	Irgm
	Isg20
	Kbtbd7
	Ldhd
	Lgals3
	Lgals3bp
	Lif
	LOC625360
	Matk
	Mef2c
	Mgll
	Mitd1
	Morc3
	Mov10
	Msr2
	Muc13
	Mxra8
	Nat5
	Nkg7
	Nqo2
	Ntrk3
	Nts
	Oas1b
	Oas2
	Parp12
	Parp14
	Phldb1
	Pim2
	Pip5k1b
	Pparg
	Prdx5
	Prr15
	Ptpn12
	Rapgef5
	Rexo2
	Ripk3
	Rnf213
	Rsad2
	Rtp4
	Samhd1
	Sgk3
	Shh
	Slfn1
	Smpdl3b
	Snx10
	Sp100
	Spsb1
	St3gal1
	Stambpl1
	Suhw2
	Sypl
	Tap2
	Tarbp2
	Tec
	Tiam1
	Timd2
	Tlr7
	Tmem38b
	Tmem65
	Trex1
	Trim21
	Trim34
	Tspan6
	Ube2q2
	Zbtb32
	Zfp768
	Znfx1
